# Supplementary material for: miRNA Regulatory Networks Associated with Peripheral Vascular Diseases
Source: J Clin Med. 2022 Jun 16;11(12):3470. doi: 10.3390/jcm11123470 (PMC9224609; doi:10.3390/jcm11123470)
Supplement: Supplementary file 1 [file jcm-11-03470-s001.zip › SupplementaryTables.xlsx]

## Sheet: Table S1
miRNA	Mean of normalized counts	Fold Change	p value
hsa-mir-6815_hsa-miR-6815-3p	0.0725588	1.25502e+11	2.23063e-08
hsa-mir-4291_hsa-miR-4291	0.153232	8.07361e+09	3.35471e-08
hsa-mir-6888_hsa-miR-6888-3p	0.139678	9.87615e+08	5.80326e-06
hsa-mir-6766_hsa-miR-6766-3p	1.74251	6.56863	2.07853e-05
hsa-mir-6750_hsa-miR-6750-5p	0.146091	7.6315e+07	7.12798e-05
hsa-mir-4757_hsa-miR-4757-5p	0.028738	7.65585e-08	0.000337655
hsa-mir-124-2_hsa-miR-124-3p	25.3873	7.4406	0.000671484
hsa-mir-4531_hsa-miR-4531	26.1071	0.439016	0.000803928
hsa-mir-3161_hsa-miR-3161	0.856512	0.00416572	0.00107617
hsa-mir-1303_hsa-miR-1303	10.1761	0.386218	0.000976423
hsa-mir-124-1_hsa-miR-124-3p	26.0182	6.01461	0.0016654
hsa-mir-23c_hsa-miR-23c	8.27064	4.12161	0.00167343
hsa-mir-124-3_hsa-miR-124-3p	24.7825	6.45496	0.00194565
hsa-mir-3923_hsa-miR-3923	0.0931239	804699	0.00291193
hsa-mir-324_hsa-miR-324-5p	1346.75	0.726119	0.00532688
hsa-mir-1294_hsa-miR-1294	7.78742	1.83857	0.00572198
hsa-mir-1245b_hsa-miR-1245b-5p	0.254893	845.48	0.00659099
hsa-mir-7641-2_hsa-miR-7641	17.4896	3.39765	0.0070192
hsa-mir-6726_hsa-miR-6726-5p	0.15453	8331.15	0.0116326
hsa-mir-4423_hsa-miR-4423-5p	1.38311	6.62727	0.0134902
hsa-mir-548ac_hsa-miR-548ac	6.78929	0.584511	0.0144298
hsa-mir-135b_hsa-miR-135b-5p	13.0654	2.56477	0.0112089
hsa-mir-205_hsa-miR-205-5p	14.1775	3.41449	0.00994273
hsa-mir-194-1_hsa-miR-194-5p	151.693	1.5048	0.0143132
hsa-mir-26a-2_hsa-miR-26a-5p	70501	1.20371	0.014337
hsa-mir-342_hsa-miR-342-5p	709.252	1.51748	0.0138633
hsa-mir-33b_hsa-miR-33b-5p	237.855	0.774649	0.0150816
hsa-mir-4728_hsa-miR-4728-5p	0.222578	1476.97	0.00825876
hsa-mir-150_hsa-miR-150-5p	132662	1.53819	0.00996349
hsa-mir-4436b-1_hsa-miR-4436b-3p	0.146244	0.000156081	0.0149662
hsa-mir-5092_hsa-miR-5092	0.125336	134451	0.00972773
hsa-mir-548aq_hsa-miR-548aq-5p	3.91503	2.03753	0.00986362
hsa-mir-3912_hsa-miR-3912-3p	12.414	1.564	0.0123945
hsa-mir-590_hsa-miR-590-3p	2389.98	1.25447	0.0143932
hsa-mir-31_hsa-miR-31-5p	909.64	1.89744	0.0106298
hsa-mir-31_hsa-miR-31-3p	144.045	2.0397	0.0106632
hsa-mir-629_hsa-miR-629-5p	131.558	0.793247	0.0188229
hsa-mir-5189_hsa-miR-5189-5p	5.27048	1.96835	0.018983
hsa-mir-320c-2_hsa-miR-320c	22.3712	1.40461	0.0189793
hsa-mir-95_hsa-miR-95-3p	177.503	1.54634	0.0189815
hsa-mir-1275_hsa-miR-1275	480.625	1.59351	0.0193121
hsa-mir-6851_hsa-miR-6851-5p	0.221271	244.238	0.0163895
hsa-mir-548aj-2_hsa-miR-548aj-3p	0.943196	20.0089	0.0193801
hsa-mir-664b_hsa-miR-664b-3p	78.4399	1.29609	0.0183045
hsa-mir-3615_hsa-miR-3615	328.792	0.784545	0.0210951
hsa-mir-424_hsa-miR-424-3p	117.852	0.647487	0.0209068
hsa-mir-6859-1_hsa-miR-6859-5p	0.369281	0.838253	0.872141
hsa-mir-6859-1_hsa-miR-6859-3p	0.0266984	0.530356	0.889679
hsa-mir-6723_hsa-miR-6723-5p	0.888241	1.48972	0.493664
hsa-mir-200b_hsa-miR-200b-5p	12.5427	1.17114	0.659979
hsa-mir-200b_hsa-miR-200b-3p	102.034	1.06822	0.509434
hsa-mir-200a_hsa-miR-200a-5p	0.621421	2.64555	0.181119
hsa-mir-200a_hsa-miR-200a-3p	108.61	0.999822	0.998672
hsa-mir-429_hsa-miR-429	24.0087	1.03596	0.782985
hsa-mir-6726_hsa-miR-6726-3p	1.28559	0.79466	0.60472
hsa-mir-6727_hsa-miR-6727-5p	0.0178647	0.563979	0.90031
hsa-mir-6727_hsa-miR-6727-3p	1.56102	0.863622	0.725188
hsa-mir-6808_hsa-miR-6808-5p	0.0246803	0.608574	0.913501
hsa-mir-6808_hsa-miR-6808-3p	0.0230845	0.633401	0.920435
hsa-mir-551a_hsa-miR-551a	34.4284	0.791485	0.142902
hsa-mir-4417_hsa-miR-4417	0.168218	0.699575	0.919922
hsa-mir-4689_hsa-miR-4689	0.0689393	0.293507	0.788526
hsa-mir-6728_hsa-miR-6728-5p	0.0224417	0.498656	0.879033
hsa-mir-6728_hsa-miR-6728-3p	0.106875	0.869191	0.975535
hsa-mir-34a_hsa-miR-34a-5p	679.642	1.11572	0.529894
hsa-mir-34a_hsa-miR-34a-3p	17.4726	1.10264	0.727107
hsa-mir-5697_hsa-miR-5697	0.679966	2.72382	0.200404
hsa-mir-1273d_hsa-miR-1273d	1.36805	0.927201	0.880451
hsa-mir-6729_hsa-miR-6729-5p	0.219694	3.1835	0.54981
hsa-mir-6729_hsa-miR-6729-3p	0.930778	0.562376	0.278403
hsa-mir-7846_hsa-miR-7846-3p	0.567093	1.16505	0.845074
hsa-mir-4632_hsa-miR-4632-3p	2.07832	0.855414	0.705851
hsa-mir-4632_hsa-miR-4632-5p	0.21774	1.3337	0.880314
hsa-mir-6730_hsa-miR-6730-5p	0.263789	0.292948	0.579642
hsa-mir-6730_hsa-miR-6730-3p	0.0722917	0.910469	0.983629
hsa-mir-3675_hsa-miR-3675-5p	0.112235	0.507372	0.88196
hsa-mir-3675_hsa-miR-3675-3p	0.15906	0.665516	0.928962
hsa-mir-4695_hsa-miR-4695-5p	0.141284	0.749174	0.949617
hsa-mir-4695_hsa-miR-4695-3p	0.64002	0.682355	0.540705
hsa-mir-1290_hsa-miR-1290	1.04741	3.77275	0.0569978
hsa-mir-1256_hsa-miR-1256	16.771	0.932769	0.750665
hsa-mir-4684_hsa-miR-4684-3p	0.0169625	0.674012	0.93124
hsa-mir-3115_hsa-miR-3115	1.76785	0.928854	0.852125
hsa-mir-378f_hsa-miR-378f	5.67624	1.14715	0.53567
hsa-mir-6731_hsa-miR-6731-5p	2.40195	2.14543	0.031805
hsa-mir-6731_hsa-miR-6731-3p	13.7588	1.55595	0.0497079
hsa-mir-4425_hsa-miR-4425	0.685343	0.73665	0.658933
hsa-mir-3917_hsa-miR-3917	0.0452505	0.462332	0.865987
hsa-mir-1976_hsa-miR-1976	23.6228	1.16717	0.272543
hsa-mir-4420_hsa-miR-4420	0.0484343	0.426861	0.85229
hsa-mir-4254_hsa-miR-4254	0.0543721	0.790666	0.959025
hsa-mir-5585_hsa-miR-5585-5p	0.483541	0.728797	0.695496
hsa-mir-5585_hsa-miR-5585-3p	5.23786	1.89918	0.064095
hsa-mir-3605_hsa-miR-3605-5p	2.24734	0.675351	0.285677
hsa-mir-3605_hsa-miR-3605-3p	7.43329	1.3411	0.169713
hsa-mir-552_hsa-miR-552-3p	0.884952	2.45894	0.130866
hsa-mir-552_hsa-miR-552-5p	0.285841	0.470319	0.583108
hsa-mir-6732_hsa-miR-6732-5p	0.202285	0.386665	0.64563
hsa-mir-6732_hsa-miR-6732-3p	0.684393	0.631797	0.485436
hsa-mir-5581_hsa-miR-5581-5p	0.55127	1.89907	0.378792
hsa-mir-5581_hsa-miR-5581-3p	9.95686	1.1088	0.542549
hsa-mir-30e_hsa-miR-30e-5p	14957.9	1.01036	0.864178
hsa-mir-30e_hsa-miR-30e-3p	712.716	1.0229	0.860078
hsa-mir-30c-1_hsa-miR-30c-5p	13684.8	1.01414	0.817493
hsa-mir-30c-1_hsa-miR-30c-1-3p	33.8453	0.997719	0.985032
hsa-mir-6733_hsa-miR-6733-5p	0.532895	1.62904	0.560092
hsa-mir-6733_hsa-miR-6733-3p	0.239367	1.18965	0.933159
hsa-mir-6734_hsa-miR-6734-5p	6.51379	0.870459	0.56489
hsa-mir-6734_hsa-miR-6734-3p	4.8099	0.963312	0.868146
hsa-mir-6735_hsa-miR-6735-5p	1.36908	0.415928	0.0552704
hsa-mir-6735_hsa-miR-6735-3p	0.0436195	0.860352	0.973754
hsa-mir-5584_hsa-miR-5584-5p	0.798106	0.75391	0.652224
hsa-mir-5584_hsa-miR-5584-3p	0.228291	1.17702	0.932772
hsa-mir-4421_hsa-miR-4421	0.267341	0.270695	0.453817
hsa-mir-6500_hsa-miR-6500-3p	0.282601	0.217694	0.271887
hsa-mir-761_hsa-miR-761	0.0251087	0.543155	0.893801
hsa-mir-1273f_hsa-miR-1273f	0.591473	1.15903	0.850371
hsa-mir-5095_hsa-miR-5095	3.40503	0.667283	0.413314
hsa-mir-1273g_hsa-miR-1273g-5p	0.0242965	0.504452	0.881025
hsa-mir-1273g_hsa-miR-1273g-3p	5.4777	0.698276	0.249256
hsa-mir-4781_hsa-miR-4781-5p	0.737975	2.26663	0.181252
hsa-mir-4781_hsa-miR-4781-3p	1.61319	0.848272	0.707559
hsa-mir-4422_hsa-miR-4422	9.62395	1.05779	0.794942
hsa-mir-3116-1_hsa-miR-3116	0.102016	1.0129	0.997762
hsa-mir-3116-2_hsa-miR-3116	0.10317	0.72821	0.94467
hsa-mir-4794_hsa-miR-4794	0.0529693	0.734222	0.946126
hsa-mir-101-1_hsa-miR-101-5p	238.66	1.2473	0.0638465
hsa-mir-101-1_hsa-miR-101-3p	21816	1.11206	0.211056
hsa-mir-3117_hsa-miR-3117-3p	0.151712	0.38844	0.836043
hsa-mir-3117_hsa-miR-3117-5p	0.00944446	0.666478	0.929284
hsa-mir-1262_hsa-miR-1262	0.944441	1.02978	0.959011
hsa-mir-186_hsa-miR-186-5p	3907.07	1.00139	0.992992
hsa-mir-186_hsa-miR-186-3p	138.69	0.874211	0.125353
hsa-mir-4423_hsa-miR-4423-3p	7.34757	1.70822	0.27338
hsa-mir-7856_hsa-miR-7856-5p	0.0530213	0.534493	0.891006
hsa-mir-760_hsa-miR-760	6.56827	0.730233	0.188245
hsa-mir-378g_hsa-miR-378g	0.608054	1.39213	0.676003
hsa-mir-137_hsa-miR-137	0.60956	0.496555	0.470187
hsa-mir-7852_hsa-miR-7852-3p	0.877804	1.78327	0.374034
hsa-mir-197_hsa-miR-197-3p	2426.53	0.98805	0.930426
hsa-mir-197_hsa-miR-197-5p	1.84995	1.0406	0.910107
hsa-mir-320b-1_hsa-miR-320b	56.7367	1.27847	0.0733963
hsa-mir-942_hsa-miR-942-5p	46.7006	0.946753	0.663348
hsa-mir-942_hsa-miR-942-3p	1.95894	0.89492	0.780391
hsa-mir-6736_hsa-miR-6736-5p	0.306564	0.652195	0.686179
hsa-mir-6736_hsa-miR-6736-3p	1.46665	0.992202	0.985547
hsa-mir-5087_hsa-miR-5087	0.0532509	0.546877	0.894977
hsa-mir-6878_hsa-miR-6878-5p	0.136706	0.400841	0.841476
hsa-mir-6878_hsa-miR-6878-3p	0.0463476	0.765371	0.953363
hsa-mir-8083_hsa-miR-8083	0.0959064	0.451607	0.86187
hsa-mir-6737_hsa-miR-6737-5p	0.0523487	0.36518	0.825532
hsa-mir-6737_hsa-miR-6737-3p	3.97904	1.08881	0.760382
hsa-mir-5698_hsa-miR-5698	0.783118	0.309956	0.155941
hsa-mir-190b_hsa-miR-190b	35.1883	0.88533	0.491389
hsa-mir-92b_hsa-miR-92b-5p	3.53936	1.05541	0.872194
hsa-mir-92b_hsa-miR-92b-3p	75.0782	0.957099	0.803555
hsa-mir-6738_hsa-miR-6738-5p	0.0453649	0.655577	0.926399
hsa-mir-6738_hsa-miR-6738-3p	1.32786	1.20183	0.725898
hsa-mir-9-1_hsa-miR-9-5p	25.2163	1.51837	0.0764245
hsa-mir-9-1_hsa-miR-9-3p	19.7173	1.07018	0.71663
hsa-mir-765_hsa-miR-765	0.512869	0.586544	0.375428
hsa-mir-5187_hsa-miR-5187-5p	4.77875	0.83694	0.442937
hsa-mir-5187_hsa-miR-5187-3p	6.80129	0.887475	0.601536
hsa-mir-4654_hsa-miR-4654	0.411577	0.367189	0.363672
hsa-mir-556_hsa-miR-556-5p	8.50843	0.770448	0.239743
hsa-mir-556_hsa-miR-556-3p	55.0155	0.878323	0.534419
hsa-mir-3658_hsa-miR-3658	0.0126795	0.514382	0.884385
hsa-mir-1255b-2_hsa-miR-1255b-5p	0.345395	0.786689	0.852365
hsa-mir-1255b-2_hsa-miR-1255b-2-3p	0.303582	0.562346	0.722943
hsa-mir-1295a_hsa-miR-1295a	0.537635	1.30386	0.801006
hsa-mir-1295b_hsa-miR-1295b-5p	0.537635	1.30386	0.801006
hsa-mir-214_hsa-miR-214-5p	46.609	0.858524	0.395022
hsa-mir-214_hsa-miR-214-3p	4.59042	0.750074	0.246808
hsa-mir-3120_hsa-miR-3120-3p	46.609	0.858524	0.395022
hsa-mir-3120_hsa-miR-3120-5p	4.52035	0.754178	0.251768
hsa-mir-199a-2_hsa-miR-199a-5p	1326.98	0.768431	0.151808
hsa-mir-199a-2_hsa-miR-199a-3p	5270.49	0.824784	0.239091
hsa-mir-488_hsa-miR-488-3p	0.0257168	0.646946	0.924108
hsa-mir-4424_hsa-miR-4424	0.339864	0.714894	0.850436
hsa-mir-3121_hsa-miR-3121-3p	0.25628	0.604998	0.793951
hsa-mir-3121_hsa-miR-3121-5p	0.123163	0.52406	0.887606
hsa-mir-4426_hsa-miR-4426	0.0749224	0.645476	0.923703
hsa-mir-1278_hsa-miR-1278	6.56247	1.11959	0.633244
hsa-mir-4735_hsa-miR-4735-3p	0.0461325	0.632135	0.920093
hsa-mir-181b-1_hsa-miR-181b-5p	984.74	1.07438	0.621801
hsa-mir-181b-1_hsa-miR-181b-3p	22.3525	1.15786	0.439106
hsa-mir-181a-1_hsa-miR-181a-5p	8785.63	1.05288	0.581591
hsa-mir-181a-1_hsa-miR-181a-3p	384.544	0.905958	0.353131
hsa-mir-1231_hsa-miR-1231	0.0229446	0.501132	0.879856
hsa-mir-6739_hsa-miR-6739-5p	0.0578994	0.70684	0.939507
hsa-mir-6739_hsa-miR-6739-3p	0.0975103	0.971811	0.99501
hsa-mir-6740_hsa-miR-6740-5p	0.103644	1.22668	0.964352
hsa-mir-6740_hsa-miR-6740-3p	0.890012	0.73803	0.575007
hsa-mir-135b_hsa-miR-135b-3p	0.0251895	0.741475	0.947835
hsa-mir-6769b_hsa-miR-6769b-5p	0.754774	1.07635	0.924324
hsa-mir-6769b_hsa-miR-6769b-3p	6.95223	1.20536	0.394919
hsa-mir-29c_hsa-miR-29c-5p	1108.5	1.15079	0.119913
hsa-mir-29c_hsa-miR-29c-3p	9702.75	0.790138	0.393885
hsa-mir-29b-2_hsa-miR-29b-3p	17142.5	0.924719	0.729471
hsa-mir-29b-2_hsa-miR-29b-2-5p	111.442	1.22614	0.0432962
hsa-mir-3122_hsa-miR-3122	0.0132038	0.788918	0.95864
hsa-mir-215_hsa-miR-215-5p	10.6109	1.50396	0.0669781
hsa-mir-215_hsa-miR-215-3p	0.160601	1.11427	0.975829
hsa-mir-664a_hsa-miR-664a-5p	31.2905	1.1861	0.202728
hsa-mir-664a_hsa-miR-664a-3p	1803.31	1.15954	0.0380825
hsa-mir-320b-2_hsa-miR-320b	52.8395	1.21842	0.16974
hsa-mir-4742_hsa-miR-4742-5p	6.21162	0.838503	0.394669
hsa-mir-4742_hsa-miR-4742-3p	7.47656	1.10851	0.627561
hsa-mir-6741_hsa-miR-6741-5p	3.22769	1.09141	0.793027
hsa-mir-6741_hsa-miR-6741-3p	2.2518	0.871753	0.750732
hsa-mir-5008_hsa-miR-5008-5p	0.335562	0.673527	0.800774
hsa-mir-3620_hsa-miR-3620-3p	20.3264	1.09282	0.664487
hsa-mir-3620_hsa-miR-3620-5p	0.926833	0.51676	0.283497
hsa-mir-6742_hsa-miR-6742-5p	0.273559	1.12617	0.954008
hsa-mir-6742_hsa-miR-6742-3p	2.16786	0.693215	0.333547
hsa-mir-4666a_hsa-miR-4666a-5p	0.0479078	0.759364	0.951989
hsa-mir-4671_hsa-miR-4671-5p	0.0370554	0.771726	0.9548
hsa-mir-4671_hsa-miR-4671-3p	0.141889	1.01681	0.99709
hsa-mir-4753_hsa-miR-4753-5p	0.199012	0.276407	0.461384
hsa-mir-4753_hsa-miR-4753-3p	1.16979	1.07417	0.895691
hsa-mir-1537_hsa-miR-1537-3p	457.668	0.902463	0.425975
hsa-mir-1537_hsa-miR-1537-5p	16.5861	0.952568	0.817687
hsa-mir-3123_hsa-miR-3123	0.219457	0.361903	0.591049
hsa-mir-4677_hsa-miR-4677-5p	0.278037	0.56451	0.654393
hsa-mir-4677_hsa-miR-4677-3p	7.6128	0.954908	0.813916
hsa-mir-3916_hsa-miR-3916	0.722917	0.603441	0.494182
hsa-mir-3124_hsa-miR-3124-5p	1.70983	0.953112	0.89467
hsa-mir-3124_hsa-miR-3124-3p	0.231839	0.89866	0.962092
hsa-mir-5699_hsa-miR-5699-3p	0.0818258	0.773492	0.9552
hsa-mir-5699_hsa-miR-5699-5p	0.0681924	0.766109	0.95351
hsa-mir-3155a_hsa-miR-3155a	0.784505	0.44222	0.192067
hsa-mir-3155b_hsa-miR-3155b	0.0172895	1	1
hsa-mir-548ak_hsa-miR-548ak	20.1104	1.50048	0.104252
hsa-mir-4480_hsa-miR-4480	0.0345587	0.482307	0.873255
hsa-mir-548q_hsa-miR-548q	12.5756	1.09847	0.606233
hsa-mir-511_hsa-miR-511-5p	0.452777	0.607743	0.6035
hsa-mir-511_hsa-miR-511-3p	1.81943	1.16622	0.716571
hsa-mir-1915_hsa-miR-1915-3p	0.0270809	0.693981	0.936316
hsa-mir-1254-2_hsa-miR-1254	2.09907	0.68285	0.293626
hsa-mir-603_hsa-miR-603	0.433318	0.290624	0.122586
hsa-mir-938_hsa-miR-938	0.470802	0.425433	0.260738
hsa-mir-3611_hsa-miR-3611	12.1757	0.784878	0.19351
hsa-mir-4683_hsa-miR-4683	0.544499	1.03942	0.964071
hsa-mir-5100_hsa-miR-5100	637.736	1.04319	0.7601
hsa-mir-605_hsa-miR-605-5p	8.89628	0.726445	0.261204
hsa-mir-605_hsa-miR-605-3p	8.99921	0.831022	0.458731
hsa-mir-548f-1_hsa-miR-548f-3p	1.10799	0.53294	0.241689
hsa-mir-548f-1_hsa-miR-548f-5p	1.05902	0.663247	0.446735
hsa-mir-1296_hsa-miR-1296-5p	10.9171	0.730094	0.132149
hsa-mir-1296_hsa-miR-1296-3p	2.55512	1.35511	0.41704
hsa-mir-7151_hsa-miR-7151-5p	0.300605	1.6281	0.730707
hsa-mir-7151_hsa-miR-7151-3p	1.228	0.964351	0.945367
hsa-mir-1254-1_hsa-miR-1254	2.44951	0.595439	0.0809872
hsa-mir-7152_hsa-miR-7152-5p	0.302065	0.381887	0.439473
hsa-mir-7152_hsa-miR-7152-3p	0.274976	0.409114	0.635879
hsa-mir-4676_hsa-miR-4676-5p	3.84239	1.1824	0.587975
hsa-mir-4676_hsa-miR-4676-3p	4.78451	0.865087	0.63297
hsa-mir-346_hsa-miR-346	0.0281681	0.478066	0.871743
hsa-mir-4678_hsa-miR-4678	0.0315459	0.74735	0.94921
hsa-mir-107_hsa-miR-107	3732.04	1.03848	0.518903
hsa-mir-3157_hsa-miR-3157-5p	11.5161	0.932489	0.727126
hsa-mir-3157_hsa-miR-3157-3p	0.893876	1.84423	0.345705
hsa-mir-607_hsa-miR-607	0.220331	0.883665	0.968129
hsa-mir-1287_hsa-miR-1287-5p	44.0107	1.17338	0.195707
hsa-mir-1287_hsa-miR-1287-3p	6.91622	0.759859	0.255009
hsa-mir-4685_hsa-miR-4685-3p	6.77936	1.00396	0.983618
hsa-mir-6507_hsa-miR-6507-5p	0.0389001	1	1
hsa-mir-6507_hsa-miR-6507-3p	0.0381067	0.723085	0.943454
hsa-mir-3158-2_hsa-miR-3158-3p	2.81066	1.50309	0.189713
hsa-mir-3158-2_hsa-miR-3158-5p	2.51141	1.15566	0.669204
hsa-mir-3158-1_hsa-miR-3158-3p	2.51141	1.15566	0.669204
hsa-mir-3158-1_hsa-miR-3158-5p	2.79105	1.48379	0.206413
hsa-mir-146b_hsa-miR-146b-5p	13129.5	1.1822	0.285161
hsa-mir-146b_hsa-miR-146b-3p	31.2862	1.07839	0.614605
hsa-mir-1307_hsa-miR-1307-3p	872.327	0.945558	0.525817
hsa-mir-1307_hsa-miR-1307-5p	3397.86	1.0967	0.459795
hsa-mir-936_hsa-miR-936	0.153363	0.59996	0.886515
hsa-mir-609_hsa-miR-609	0.106341	0.619574	0.916603
hsa-mir-4482_hsa-miR-4482-5p	0.453602	0.764183	0.826151
hsa-mir-4482_hsa-miR-4482-3p	0.463148	1.39612	0.790552
hsa-mir-4680_hsa-miR-4680-5p	0.244576	0.0664829	0.274406
hsa-mir-4680_hsa-miR-4680-3p	0.182287	0.532668	0.858204
hsa-mir-548e_hsa-miR-548e-3p	45.5871	0.977917	0.846354
hsa-mir-548e_hsa-miR-548e-5p	9.97611	1.00107	0.995242
hsa-mir-6715b_hsa-miR-6715b-3p	0.0804281	0.738588	0.947152
hsa-mir-4483_hsa-miR-4483	0.0613491	0.519734	0.886139
hsa-mir-2110_hsa-miR-2110	80.9078	0.985541	0.871976
hsa-mir-4681_hsa-miR-4681	0.0323524	0.439568	0.857269
hsa-mir-4682_hsa-miR-4682	0.0318338	0.486308	0.874701
hsa-mir-3941_hsa-miR-3941	0.199221	0.856858	0.930835
hsa-mir-4484_hsa-miR-4484	19.5451	1.10518	0.606365
hsa-mir-378c_hsa-miR-378c	171.736	0.93448	0.558892
hsa-mir-202_hsa-miR-202-5p	0.817686	0.750512	0.695525
hsa-mir-3944_hsa-miR-3944-3p	0.275374	0.351697	0.5452
hsa-mir-3944_hsa-miR-3944-5p	0.996885	0.588471	0.395766
hsa-mir-6743_hsa-miR-6743-5p	0.0280638	0.608209	0.91339
hsa-mir-6743_hsa-miR-6743-3p	1.42934	0.675438	0.369753
hsa-mir-210_hsa-miR-210-3p	207.711	1.2602	0.049678
hsa-mir-210_hsa-miR-210-5p	2.63494	0.914517	0.816837
hsa-mir-4298_hsa-miR-4298	0.118809	0.387247	0.835563
hsa-mir-7847_hsa-miR-7847-3p	7.50488	1.11358	0.717826
hsa-mir-675_hsa-miR-675-5p	0.0153969	0.588638	0.907714
hsa-mir-675_hsa-miR-675-3p	0.211241	0.297176	0.692298
hsa-mir-483_hsa-miR-483-5p	0.201191	0.821226	0.949045
hsa-mir-483_hsa-miR-483-3p	1.20131	0.291972	0.0379613
hsa-mir-4687_hsa-miR-4687-5p	4.51488	0.531177	0.0542916
hsa-mir-4687_hsa-miR-4687-3p	0.790579	0.89614	0.846533
hsa-mir-302e_hsa-miR-302e	0.0460124	0.645833	0.923817
hsa-mir-4485_hsa-miR-4485	19.6345	1.41906	0.326306
hsa-mir-4299_hsa-miR-4299	0.498645	1.2122	0.839787
hsa-mir-6124_hsa-miR-6124	0.0109119	0.641019	0.922507
hsa-mir-6073_hsa-miR-6073	0.250968	1.2761	0.891523
hsa-mir-3159_hsa-miR-3159	0.538324	1.34722	0.702433
hsa-mir-610_hsa-miR-610	1.03873	2.38606	0.121946
hsa-mir-1343_hsa-miR-1343-3p	8.84915	1.33577	0.225199
hsa-mir-1343_hsa-miR-1343-5p	0.115558	0.452562	0.862258
hsa-mir-670_hsa-miR-670-3p	0.222364	0.87548	0.953637
hsa-mir-129-2_hsa-miR-129-5p	0.174713	0.690115	0.935339
hsa-mir-129-2_hsa-miR-129-2-3p	1.12628	0.929854	0.899366
hsa-mir-4688_hsa-miR-4688	0.923351	0.837862	0.756191
hsa-mir-3160-1_hsa-miR-3160-3p	0.565599	0.52144	0.343942
hsa-mir-3160-1_hsa-miR-3160-5p	0.638273	0.256183	0.0340071
hsa-mir-3160-2_hsa-miR-3160-3p	0.638273	0.256183	0.0340071
hsa-mir-3160-2_hsa-miR-3160-5p	0.565599	0.52144	0.343942
hsa-mir-5582_hsa-miR-5582-5p	0.257767	1.3411	0.878303
hsa-mir-5582_hsa-miR-5582-3p	6.86264	1.18081	0.514721
hsa-mir-4487_hsa-miR-4487	0.558311	0.869898	0.893086
hsa-mir-6128_hsa-miR-6128	0.0244	0.6533	0.925814
hsa-mir-130a_hsa-miR-130a-5p	57.7938	0.971563	0.866627
hsa-mir-130a_hsa-miR-130a-3p	7499.05	0.859359	0.45586
hsa-mir-3162_hsa-miR-3162-3p	0.264131	0.746882	0.85894
hsa-mir-6503_hsa-miR-6503-5p	93.3116	0.867472	0.375269
hsa-mir-6503_hsa-miR-6503-3p	56.2175	0.725918	0.0504668
hsa-mir-4488_hsa-miR-4488	17.2889	1.5104	0.425503
hsa-mir-1908_hsa-miR-1908-5p	46.0454	0.901773	0.563862
hsa-mir-1908_hsa-miR-1908-3p	0.575424	1.0054	0.994696
hsa-mir-6746_hsa-miR-6746-5p	0.0416673	0.533043	0.890528
hsa-mir-6746_hsa-miR-6746-3p	0.0198695	0.641419	0.922625
hsa-mir-6747_hsa-miR-6747-5p	0.0148419	0.626527	0.918537
hsa-mir-6747_hsa-miR-6747-3p	10.5441	0.955745	0.786987
hsa-mir-6748_hsa-miR-6748-5p	0.336107	0.594571	0.661004
hsa-mir-6748_hsa-miR-6748-3p	2.62192	0.84974	0.595699
hsa-mir-6514_hsa-miR-6514-5p	2.15245	1.33067	0.468146
hsa-mir-6514_hsa-miR-6514-3p	3.19302	0.661781	0.162859
hsa-mir-7155_hsa-miR-7155-5p	0.396975	1.03492	0.97019
hsa-mir-7155_hsa-miR-7155-3p	0.661788	0.816504	0.792787
hsa-mir-1237_hsa-miR-1237-3p	6.62506	0.943301	0.819307
hsa-mir-1237_hsa-miR-1237-5p	0.178175	0.90677	0.974897
hsa-mir-192_hsa-miR-192-5p	578.886	1.18885	0.200643
hsa-mir-192_hsa-miR-192-3p	10.3967	1.06432	0.799233
hsa-mir-194-2_hsa-miR-194-5p	197.791	1.22997	0.226237
hsa-mir-194-2_hsa-miR-194-3p	1.59252	1.68843	0.239568
hsa-mir-6750_hsa-miR-6750-3p	1.08645	1.82309	0.332205
hsa-mir-6749_hsa-miR-6749-5p	0.0337478	0.569193	0.901901
hsa-mir-6749_hsa-miR-6749-3p	0.25877	0.416067	0.641952
hsa-mir-6879_hsa-miR-6879-5p	0.0269552	0.575929	0.903934
hsa-mir-6879_hsa-miR-6879-3p	0.126887	0.880494	0.972193
hsa-mir-6751_hsa-miR-6751-5p	0.537031	1.14268	0.847597
hsa-mir-6751_hsa-miR-6751-3p	0.965645	1.39511	0.529738
hsa-mir-612_hsa-miR-612	0.0313071	0.414925	0.847384
hsa-mir-4690_hsa-miR-4690-5p	0.0418454	0.528648	0.889115
hsa-mir-4690_hsa-miR-4690-3p	2.84043	0.941751	0.84979
hsa-mir-4489_hsa-miR-4489	0.157123	0.989516	0.997336
hsa-mir-3163_hsa-miR-3163	0.078645	0.59559	0.909747
hsa-mir-6752_hsa-miR-6752-3p	2.23587	1.75338	0.19485
hsa-mir-7113_hsa-miR-7113-5p	1.02896	0.617282	0.378982
hsa-mir-7113_hsa-miR-7113-3p	0.46412	0.85654	0.901773
hsa-mir-4691_hsa-miR-4691-3p	0.0386862	0.496985	0.87843
hsa-mir-6753_hsa-miR-6753-5p	0.0756966	0.696312	0.936897
hsa-mir-6753_hsa-miR-6753-3p	0.0895583	0.590638	0.908306
hsa-mir-3164_hsa-miR-3164	0.241607	1.58241	0.766144
hsa-mir-548k_hsa-miR-548k	16.3761	1.05135	0.736075
hsa-mir-6754_hsa-miR-6754-5p	0.130154	0.998609	0.999757
hsa-mir-6754_hsa-miR-6754-3p	0.226915	0.496815	0.734835
hsa-mir-3165_hsa-miR-3165	0.30586	0.427331	0.531413
hsa-mir-139_hsa-miR-139-5p	2703.7	1.08827	0.72995
hsa-mir-139_hsa-miR-139-3p	11.8102	1.05068	0.86136
hsa-mir-548al_hsa-miR-548al	1.95897	0.629298	0.248101
hsa-mir-326_hsa-miR-326	2541.11	0.950109	0.686357
hsa-mir-708_hsa-miR-708-5p	39.8072	0.635141	0.373795
hsa-mir-708_hsa-miR-708-3p	3.76135	0.343392	0.123192
hsa-mir-5579_hsa-miR-5579-5p	0.049283	0.50985	0.882846
hsa-mir-6755_hsa-miR-6755-5p	0.28525	0.58983	0.673932
hsa-mir-6755_hsa-miR-6755-3p	0.731955	0.970952	0.961262
hsa-mir-3166_hsa-miR-3166	1.92341	0.567272	0.137319
hsa-mir-1261_hsa-miR-1261	58.9414	0.895866	0.416644
hsa-mir-1304_hsa-miR-1304-5p	13.8044	0.887565	0.449239
hsa-mir-1304_hsa-miR-1304-3p	35.5027	0.802877	0.0998051
hsa-mir-548l_hsa-miR-548l	4.7241	1.19473	0.478284
hsa-mir-1260b_hsa-miR-1260b	15387.4	1.15666	0.146082
hsa-mir-3920_hsa-miR-3920	1.84385	1.19995	0.644602
hsa-mir-7641-1_hsa-miR-7641	39.1333	2.23142	0.0288624
hsa-mir-4491_hsa-miR-4491	0.129833	0.385614	0.834741
hsa-mir-34b_hsa-miR-34b-5p	9.56719	1.02004	0.942295
hsa-mir-34b_hsa-miR-34b-3p	1.32534	0.58597	0.354082
hsa-mir-34c_hsa-miR-34c-5p	8.64616	1.19503	0.511682
hsa-mir-34c_hsa-miR-34c-3p	0.553535	0.766451	0.6965
hsa-mir-4301_hsa-miR-4301	2.57303	1.76235	0.111431
hsa-mir-6716_hsa-miR-6716-3p	0.827603	0.488322	0.230942
hsa-mir-4492_hsa-miR-4492	2.40077	0.657901	0.469209
hsa-mir-3656_hsa-miR-3656	5.74918	1.25078	0.40494
hsa-mir-6756_hsa-miR-6756-3p	0.0228758	0.614277	0.915121
hsa-mir-125b-1_hsa-miR-125b-5p	200.978	1.3887	0.10693
hsa-mir-125b-1_hsa-miR-125b-1-3p	0.059751	0.514238	0.884341
hsa-let-7a-2_hsa-let-7a-5p	21465.8	1.08108	0.360533
hsa-let-7a-2_hsa-let-7a-2-3p	0.0537313	0.569393	0.90194
hsa-mir-100_hsa-miR-100-5p	44.4242	0.935461	0.839159
hsa-mir-100_hsa-miR-100-3p	0.0191681	0.741022	0.94773
hsa-mir-4493_hsa-miR-4493	0.0486548	0.727186	0.944449
hsa-mir-6090_hsa-miR-6090	0.0153567	0.61496	0.915314
hsa-mir-4697_hsa-miR-4697-3p	0.11652	0.00011901	0.0480993
hsa-mir-200c_hsa-miR-200c-5p	0.687956	1.64336	0.460234
hsa-mir-200c_hsa-miR-200c-3p	367.27	1.03506	0.66248
hsa-mir-141_hsa-miR-141-5p	1.97016	0.889899	0.7768
hsa-mir-141_hsa-miR-141-3p	240.571	1.16404	0.177733
hsa-mir-7851_hsa-miR-7851-3p	2.18664	0.912042	0.800342
hsa-mir-4698_hsa-miR-4698	0.0468223	0.386168	0.835062
hsa-mir-4494_hsa-miR-4494	0.0291992	0.797399	0.960501
hsa-mir-6505_hsa-miR-6505-5p	0.676152	0.72141	0.591877
hsa-mir-6505_hsa-miR-6505-3p	0.82413	4.14718	0.0358452
hsa-mir-1291_hsa-miR-1291	2.83589	0.719968	0.423059
hsa-mir-4701_hsa-miR-4701-5p	1.30855	0.437104	0.0964185
hsa-mir-4701_hsa-miR-4701-3p	2.33734	0.688677	0.371799
hsa-mir-196a-2_hsa-miR-196a-5p	25.4217	0.855291	0.664439
hsa-mir-196a-2_hsa-miR-196a-3p	0.0269974	0.6445	0.923458
hsa-mir-615_hsa-miR-615-5p	0.0486588	0.608559	0.913496
hsa-mir-615_hsa-miR-615-3p	2.71719	1.26099	0.680419
hsa-mir-3198-2_hsa-miR-3198	4.48931	1.71081	0.142754
hsa-mir-148b_hsa-miR-148b-5p	208.278	1.05975	0.551944
hsa-mir-148b_hsa-miR-148b-3p	4177	1.08389	0.416733
hsa-mir-1228_hsa-miR-1228-5p	2.49837	0.835037	0.63824
hsa-mir-1228_hsa-miR-1228-3p	1.31095	0.407649	0.0664954
hsa-mir-6758_hsa-miR-6758-5p	1.10104	1.45543	0.525878
hsa-mir-6758_hsa-miR-6758-3p	1.29346	0.722626	0.513491
hsa-mir-616_hsa-miR-616-5p	36.1433	0.869329	0.202079
hsa-mir-616_hsa-miR-616-3p	3.0281	1.25258	0.453686
hsa-mir-6759_hsa-miR-6759-5p	0.0961811	0.400354	0.841242
hsa-mir-26a-2_hsa-miR-26a-2-3p	40.4581	1.15249	0.410127
hsa-mir-6125_hsa-miR-6125	0.422736	0.577323	0.591214
hsa-let-7i_hsa-let-7i-5p	10155.3	1.03112	0.774202
hsa-let-7i_hsa-let-7i-3p	130.89	0.844288	0.118677
hsa-mir-548z_hsa-miR-548z	64.6101	0.958728	0.641117
hsa-mir-548c_hsa-miR-548c-5p	63.1931	0.954019	0.599556
hsa-mir-548c_hsa-miR-548c-3p	4.62684	1.42222	0.164963
hsa-mir-6502_hsa-miR-6502-5p	0.92992	1.07016	0.891162
hsa-mir-6502_hsa-miR-6502-3p	1.33743	0.87312	0.788095
hsa-mir-3913-1_hsa-miR-3913-5p	4.3757	0.89512	0.652612
hsa-mir-3913-1_hsa-miR-3913-3p	4.34108	1.05102	0.83835
hsa-mir-3913-2_hsa-miR-3913-5p	4.34108	1.05102	0.83835
hsa-mir-3913-2_hsa-miR-3913-3p	4.3757	0.89512	0.652612
hsa-mir-1252_hsa-miR-1252-5p	0.0664455	0.519939	0.886234
hsa-mir-1252_hsa-miR-1252-3p	0.0458452	0.548326	0.895427
hsa-mir-617_hsa-miR-617	0.0745998	0.813733	0.964039
hsa-mir-618_hsa-miR-618	16.977	0.839144	0.54573
hsa-mir-7844_hsa-miR-7844-5p	0.0442165	0.70238	0.938399
hsa-mir-492_hsa-miR-492	0.0167873	0.516399	0.885051
hsa-mir-331_hsa-miR-331-5p	43.7134	1.1071	0.280429
hsa-mir-331_hsa-miR-331-3p	306.731	0.887411	0.308791
hsa-mir-3685_hsa-miR-3685	0.290799	1.06424	0.962163
hsa-mir-135a-2_hsa-miR-135a-5p	21.152	1.40853	0.120306
hsa-mir-1827_hsa-miR-1827	3.15162	1.12101	0.746282
hsa-mir-3652_hsa-miR-3652	0.0908966	0.580664	0.905343
hsa-mir-3922_hsa-miR-3922-5p	2.33471	0.88683	0.757348
hsa-mir-4496_hsa-miR-4496	0.0621831	1.01975	0.996586
hsa-mir-619_hsa-miR-619-5p	9.01629	0.85372	0.585942
hsa-mir-4497_hsa-miR-4497	2.42217	1.42978	0.458371
hsa-mir-6760_hsa-miR-6760-3p	0.0930246	0.407449	0.844231
hsa-mir-6761_hsa-miR-6761-5p	0.278763	0.55942	0.796836
hsa-mir-6761_hsa-miR-6761-3p	0.189448	0.457046	0.823413
hsa-mir-3657_hsa-miR-3657	13.6265	0.881831	0.500185
hsa-mir-6861_hsa-miR-6861-5p	0.778394	0.362062	0.128888
hsa-mir-6861_hsa-miR-6861-3p	0.295727	9.26243	0.143566
hsa-mir-1302-1_hsa-miR-1302	0.0218747	0.625751	0.918332
hsa-mir-7106_hsa-miR-7106-5p	0.0852731	0.868673	0.975434
hsa-mir-7106_hsa-miR-7106-3p	0.187772	0.456693	0.778185
hsa-mir-6762_hsa-miR-6762-5p	0.160919	0.67264	0.899378
hsa-mir-6762_hsa-miR-6762-3p	0.812957	0.585713	0.403145
hsa-mir-620_hsa-miR-620	0.0167572	0.612135	0.914512
hsa-mir-1178_hsa-miR-1178-3p	0.028668	0.572691	0.902962
hsa-mir-4498_hsa-miR-4498	0.160356	0.563402	0.85608
hsa-mir-4700_hsa-miR-4700-5p	0.0603434	0.430359	0.853618
hsa-mir-4700_hsa-miR-4700-3p	0.0716855	0.55669	0.898048
hsa-mir-7107_hsa-miR-7107-3p	0.0372174	0.527033	0.888581
hsa-mir-8072_hsa-miR-8072	1.04544	0.615681	0.368344
hsa-mir-6880_hsa-miR-6880-5p	0.238547	0.336204	0.627143
hsa-mir-6880_hsa-miR-6880-3p	0.092842	0.682737	0.933463
hsa-mir-5188_hsa-miR-5188	0.542976	1.22542	0.768042
hsa-mir-4419b_hsa-miR-4419b	0.0223831	0.653569	0.925883
hsa-mir-6763_hsa-miR-6763-5p	1.25605	0.51468	0.154878
hsa-mir-6763_hsa-miR-6763-3p	0.0497318	0.503173	0.880586
hsa-mir-2276_hsa-miR-2276-3p	0.327371	1.79151	0.597598
hsa-mir-2276_hsa-miR-2276-5p	0.174941	0.248586	0.579062
hsa-mir-320d-1_hsa-miR-320d	11.5629	1.35698	0.141986
hsa-mir-5006_hsa-miR-5006-5p	0.0300834	0.684926	0.934033
hsa-mir-5006_hsa-miR-5006-3p	4.18706	0.785465	0.504386
hsa-mir-3613_hsa-miR-3613-5p	103.573	1.06507	0.786819
hsa-mir-3613_hsa-miR-3613-3p	12.5662	0.450372	0.0955478
hsa-mir-16-1_hsa-miR-16-5p	38483.2	0.946958	0.526156
hsa-mir-16-1_hsa-miR-16-1-3p	59.3852	0.983734	0.88197
hsa-mir-15a_hsa-miR-15a-5p	30874.7	0.920673	0.326741
hsa-mir-15a_hsa-miR-15a-3p	49.5521	0.936806	0.646465
hsa-mir-4703_hsa-miR-4703-5p	0.0488217	0.894957	0.980635
hsa-mir-4703_hsa-miR-4703-3p	0.055771	0.687119	0.934576
hsa-mir-1297_hsa-miR-1297	5.18017	1.10056	0.72195
hsa-mir-548x-2_hsa-miR-548x-3p	0.183652	0.862876	0.966747
hsa-mir-4704_hsa-miR-4704-3p	0.0187416	0.72995	0.945102
hsa-mir-4500_hsa-miR-4500	0.781588	4.56262	0.0220452
hsa-mir-17_hsa-miR-17-5p	22368.9	1.00795	0.913386
hsa-mir-17_hsa-miR-17-3p	1842.97	0.93988	0.21918
hsa-mir-18a_hsa-miR-18a-5p	12654.6	0.962076	0.656817
hsa-mir-18a_hsa-miR-18a-3p	13.2275	0.687546	0.0440982
hsa-mir-19a_hsa-miR-19a-5p	22.3603	0.870491	0.39081
hsa-mir-19a_hsa-miR-19a-3p	54604.1	0.892992	0.0336335
hsa-mir-20a_hsa-miR-20a-5p	43151.1	1.01816	0.798322
hsa-mir-20a_hsa-miR-20a-3p	226.028	1.23626	0.0601759
hsa-mir-19b-1_hsa-miR-19b-1-5p	109.819	1.12507	0.187003
hsa-mir-19b-1_hsa-miR-19b-3p	65332.3	0.946571	0.394717
hsa-mir-92a-1_hsa-miR-92a-1-5p	22.6358	1.43944	0.0341208
hsa-mir-92a-1_hsa-miR-92a-3p	3031.79	1.07513	0.295419
hsa-mir-548as_hsa-miR-548as-5p	0.60431	1.04743	0.947051
hsa-mir-548as_hsa-miR-548as-3p	7.42028	0.997783	0.993104
hsa-mir-4501_hsa-miR-4501	0.0330852	0.746402	0.948992
hsa-mir-623_hsa-miR-623	0.0212581	0.385911	0.834952
hsa-mir-4306_hsa-miR-4306	2.36121	0.806349	0.612985
hsa-mir-2681_hsa-miR-2681-5p	0.0430331	0.74477	0.948609
hsa-mir-2681_hsa-miR-2681-3p	0.0640357	0.497231	0.878485
hsa-mir-4705_hsa-miR-4705	0.337687	0.445743	0.715092
hsa-mir-548ar_hsa-miR-548ar-5p	3.75023	1.40335	0.205353
hsa-mir-548ar_hsa-miR-548ar-3p	2.13642	1.13809	0.735841
hsa-mir-4707_hsa-miR-4707-5p	1.82315	0.814597	0.719529
hsa-mir-4707_hsa-miR-4707-3p	2.6676	0.495164	0.0672106
hsa-mir-208a_hsa-miR-208a-3p	1.71955	0.442928	0.0458209
hsa-mir-208a_hsa-miR-208a-5p	0.0305799	0.646915	0.924107
hsa-mir-208b_hsa-miR-208b-3p	0.0720723	0.6249	0.918095
hsa-mir-624_hsa-miR-624-5p	132.794	0.92394	0.394608
hsa-mir-624_hsa-miR-624-3p	15.1165	0.842179	0.363107
hsa-mir-548y_hsa-miR-548y	0.355043	1.25952	0.829393
hsa-mir-4504_hsa-miR-4504	0.578846	0.497189	0.298631
hsa-mir-5586_hsa-miR-5586-5p	30.3292	0.98622	0.942709
hsa-mir-5586_hsa-miR-5586-3p	10.897	0.784456	0.24235
hsa-mir-548h-1_hsa-miR-548h-5p	0.433127	0.548459	0.401584
hsa-mir-7855_hsa-miR-7855-5p	0.305838	0.926664	0.957279
hsa-mir-4706_hsa-miR-4706	0.142398	0.366559	0.780553
hsa-mir-4708_hsa-miR-4708-5p	0.0317132	0.649474	0.924793
hsa-mir-4708_hsa-miR-4708-3p	0.638151	0.720753	0.661924
hsa-mir-625_hsa-miR-625-5p	965.426	0.934356	0.706434
hsa-mir-625_hsa-miR-625-3p	905.489	0.951803	0.803355
hsa-mir-7843_hsa-miR-7843-5p	0.322267	1.06745	0.9499
hsa-mir-7843_hsa-miR-7843-3p	1.04103	1.18536	0.753659
hsa-mir-4505_hsa-miR-4505	0.22953	0.533245	0.742098
hsa-mir-4709_hsa-miR-4709-5p	0.852275	0.62986	0.424968
hsa-mir-4709_hsa-miR-4709-3p	0.319996	2.23262	0.676356
hsa-mir-1260a_hsa-miR-1260a	12330.2	1.1599	0.186798
hsa-mir-4506_hsa-miR-4506	0.0206958	0.576168	0.904015
hsa-mir-3173_hsa-miR-3173-3p	1.16041	1.92671	0.261524
hsa-mir-3173_hsa-miR-3173-5p	13.1981	0.857332	0.40023
hsa-mir-151b_hsa-miR-151b	351.123	1.1269	0.254806
hsa-mir-342_hsa-miR-342-3p	33113	1.38786	0.0527975
hsa-mir-6764_hsa-miR-6764-5p	2.64184	0.879365	0.686929
hsa-mir-6764_hsa-miR-6764-3p	3.30995	1.12615	0.720884
hsa-mir-345_hsa-miR-345-5p	457.643	0.780436	0.0394925
hsa-mir-345_hsa-miR-345-3p	0.239726	0.837549	0.913851
hsa-mir-2392_hsa-miR-2392	0.117401	0.633319	0.920405
hsa-mir-770_hsa-miR-770-5p	1.87789	1.06723	0.907181
hsa-mir-493_hsa-miR-493-5p	278.244	1.09424	0.741929
hsa-mir-493_hsa-miR-493-3p	26.8136	0.906013	0.734177
hsa-mir-337_hsa-miR-337-5p	147.625	1.12257	0.685142
hsa-mir-337_hsa-miR-337-3p	291.814	1.00574	0.983774
hsa-mir-665_hsa-miR-665	93.9383	0.949137	0.865366
hsa-mir-431_hsa-miR-431-5p	208.424	1.06893	0.816218
hsa-mir-431_hsa-miR-431-3p	6.44515	0.946136	0.887692
hsa-mir-433_hsa-miR-433-3p	55.4228	1.16307	0.61148
hsa-mir-433_hsa-miR-433-5p	2.51804	0.707445	0.470795
hsa-mir-127_hsa-miR-127-5p	43.09	1.07071	0.795706
hsa-mir-127_hsa-miR-127-3p	113.388	0.926827	0.78654
hsa-mir-432_hsa-miR-432-5p	66.537	0.96217	0.902542
hsa-mir-432_hsa-miR-432-3p	5.11344	1.06724	0.863191
hsa-mir-136_hsa-miR-136-5p	734.319	1.16183	0.59093
hsa-mir-136_hsa-miR-136-3p	176.867	1.15501	0.59458
hsa-mir-370_hsa-miR-370-3p	75.7299	0.97597	0.932559
hsa-mir-370_hsa-miR-370-5p	1.95756	0.743407	0.531216
hsa-mir-379_hsa-miR-379-5p	203.779	1.08077	0.773263
hsa-mir-379_hsa-miR-379-3p	35.7782	1.30054	0.37799
hsa-mir-411_hsa-miR-411-5p	101.516	1.06648	0.814728
hsa-mir-411_hsa-miR-411-3p	108.715	1.15835	0.589708
hsa-mir-299_hsa-miR-299-5p	79.7242	1.23961	0.442998
hsa-mir-299_hsa-miR-299-3p	42.428	0.893584	0.695341
hsa-mir-380_hsa-miR-380-5p	1.26652	1.49992	0.440742
hsa-mir-380_hsa-miR-380-3p	86.8239	1.1606	0.608564
hsa-mir-1197_hsa-miR-1197	37.6017	1.03516	0.899248
hsa-mir-323a_hsa-miR-323a-5p	1.26556	0.932075	0.885682
hsa-mir-323a_hsa-miR-323a-3p	96.0434	1.00109	0.996941
hsa-mir-758_hsa-miR-758-3p	111.105	1.01103	0.966158
hsa-mir-758_hsa-miR-758-5p	1.33601	0.619821	0.398148
hsa-mir-329-1_hsa-miR-329-3p	131.109	1.01894	0.947561
hsa-mir-329-1_hsa-miR-329-5p	0.262417	0.801644	0.913884
hsa-mir-329-2_hsa-miR-329-3p	129.509	1.07056	0.809995
hsa-mir-329-2_hsa-miR-329-5p	0.212949	1.0588	0.98173
hsa-mir-494_hsa-miR-494-3p	735.342	1.20429	0.496898
hsa-mir-494_hsa-miR-494-5p	0.576862	1.33104	0.725481
hsa-mir-1193_hsa-miR-1193	0.0188584	0.568014	0.901545
hsa-mir-543_hsa-miR-543	216.408	1.16758	0.572437
hsa-mir-495_hsa-miR-495-3p	947.844	1.11703	0.683926
hsa-mir-495_hsa-miR-495-5p	7.09335	1.13887	0.717848
hsa-mir-376c_hsa-miR-376c-3p	3496.63	1.23625	0.457401
hsa-mir-376c_hsa-miR-376c-5p	32.572	0.956216	0.88102
hsa-mir-376a-2_hsa-miR-376a-3p	748.116	1.10899	0.724581
hsa-mir-376a-2_hsa-miR-376a-2-5p	50.6257	1.0749	0.800596
hsa-mir-654_hsa-miR-654-5p	29.4828	1.04466	0.883518
hsa-mir-654_hsa-miR-654-3p	152.741	1.08455	0.760139
hsa-mir-376b_hsa-miR-376b-3p	765.361	1.13736	0.644862
hsa-mir-376b_hsa-miR-376b-5p	26.1669	1.07599	0.815587
hsa-mir-376a-1_hsa-miR-376a-5p	170.298	1.01589	0.954389
hsa-mir-376a-1_hsa-miR-376a-3p	742.575	1.10052	0.747853
hsa-mir-1185-1_hsa-miR-1185-5p	10.2295	0.92377	0.803786
hsa-mir-1185-1_hsa-miR-1185-1-3p	205.193	1.262	0.404612
hsa-mir-1185-2_hsa-miR-1185-5p	10.7675	1.31764	0.347049
hsa-mir-1185-2_hsa-miR-1185-2-3p	18.7142	1.44987	0.198651
hsa-mir-381_hsa-miR-381-3p	353.601	1.10593	0.712536
hsa-mir-381_hsa-miR-381-5p	27.484	1.09065	0.782923
hsa-mir-487b_hsa-miR-487b-3p	625.926	1.10064	0.726897
hsa-mir-487b_hsa-miR-487b-5p	1.93696	1.65945	0.271181
hsa-mir-539_hsa-miR-539-5p	60.0509	1.12728	0.677597
hsa-mir-539_hsa-miR-539-3p	30.828	1.12367	0.726123
hsa-mir-889_hsa-miR-889-3p	59.2512	1.01221	0.969276
hsa-mir-889_hsa-miR-889-5p	0.411881	0.934619	0.942113
hsa-mir-544a_hsa-miR-544a	31.6064	1.24514	0.466309
hsa-mir-655_hsa-miR-655-3p	75.385	1.0638	0.829484
hsa-mir-655_hsa-miR-655-5p	0.208312	2.10611	0.764959
hsa-mir-487a_hsa-miR-487a-3p	85.792	1.30564	0.424298
hsa-mir-487a_hsa-miR-487a-5p	7.93845	1.47133	0.313155
hsa-mir-382_hsa-miR-382-5p	152.859	1.09225	0.768022
hsa-mir-382_hsa-miR-382-3p	93.0541	1.09515	0.762711
hsa-mir-134_hsa-miR-134-5p	158.871	1.1507	0.67703
hsa-mir-134_hsa-miR-134-3p	2.49854	0.796493	0.618338
hsa-mir-668_hsa-miR-668-3p	2.25253	1.51659	0.436623
hsa-mir-485_hsa-miR-485-5p	7.26723	0.832881	0.619642
hsa-mir-485_hsa-miR-485-3p	264.514	1.08233	0.815856
hsa-mir-323b_hsa-miR-323b-5p	0.200566	0.190286	0.465192
hsa-mir-323b_hsa-miR-323b-3p	37.2626	0.978591	0.9541
hsa-mir-154_hsa-miR-154-5p	149.988	1.06788	0.83006
hsa-mir-154_hsa-miR-154-3p	114.837	1.15534	0.689258
hsa-mir-496_hsa-miR-496	159.788	1.11085	0.731657
hsa-mir-377_hsa-miR-377-5p	10.6444	1.01799	0.957512
hsa-mir-377_hsa-miR-377-3p	91.538	1.14251	0.654006
hsa-mir-541_hsa-miR-541-5p	0.021804	0.701034	0.938073
hsa-mir-541_hsa-miR-541-3p	0.264941	0.475245	0.633261
hsa-mir-409_hsa-miR-409-5p	91.7104	1.03567	0.908531
hsa-mir-409_hsa-miR-409-3p	461.685	1.11877	0.704754
hsa-mir-412_hsa-miR-412-3p	1.58283	0.330135	0.114562
hsa-mir-412_hsa-miR-412-5p	9.00934	0.612756	0.297473
hsa-mir-369_hsa-miR-369-5p	64.2732	1.05728	0.846065
hsa-mir-369_hsa-miR-369-3p	295.855	1.10191	0.746576
hsa-mir-410_hsa-miR-410-3p	48.4706	1.19283	0.605587
hsa-mir-410_hsa-miR-410-5p	0.848218	1.07061	0.918972
hsa-mir-656_hsa-miR-656-3p	42.9447	0.996279	0.990334
hsa-mir-656_hsa-miR-656-5p	0.375497	0.90355	0.923156
hsa-mir-1247_hsa-miR-1247-5p	0.0248281	1	1
hsa-mir-1247_hsa-miR-1247-3p	0.0457786	0.713076	0.941037
hsa-mir-203a_hsa-miR-203a	16.8028	1.96241	0.079956
hsa-mir-203b_hsa-miR-203b-5p	16.8028	1.96241	0.079956
hsa-mir-203b_hsa-miR-203b-3p	0.0153361	0.430093	0.853551
hsa-mir-4710_hsa-miR-4710	2.33239	0.883433	0.695558
hsa-mir-6765_hsa-miR-6765-5p	0.026486	0.523917	0.887563
hsa-mir-6765_hsa-miR-6765-3p	0.0508149	0.603393	0.912013
hsa-mir-4539_hsa-miR-4539	0.0325838	0.47145	0.869333
hsa-mir-4507_hsa-miR-4507	0.0558123	0.600833	0.911281
hsa-mir-4537_hsa-miR-4537	0.0488825	0.510692	0.883105
hsa-mir-5195_hsa-miR-5195-5p	0.160268	0.937103	0.988661
hsa-mir-5701-1_hsa-miR-5701	5.00404	1.04829	0.903227
hsa-mir-5701-2_hsa-miR-5701	5.34313	1.04483	0.89473
hsa-mir-1268a_hsa-miR-1268a	5.75053	0.780366	0.387425
hsa-mir-4508_hsa-miR-4508	8.52186	0.770893	0.256841
hsa-mir-4715_hsa-miR-4715-5p	0.0728795	0.563145	0.900055
hsa-mir-4715_hsa-miR-4715-3p	0.408118	0.510721	0.650608
hsa-mir-211_hsa-miR-211-5p	1.09829	0.629829	0.364548
hsa-mir-211_hsa-miR-211-3p	0.0309082	0.796315	0.960268
hsa-mir-1233-1_hsa-miR-1233-3p	0.0585209	0.640397	0.922334
hsa-mir-1233-1_hsa-miR-1233-5p	0.144735	0.587191	0.867178
hsa-mir-1233-2_hsa-miR-1233-3p	0.070252	0.509045	0.882558
hsa-mir-1233-2_hsa-miR-1233-5p	0.235864	0.806373	0.902635
hsa-mir-3942_hsa-miR-3942-5p	0.446742	0.418612	0.232752
hsa-mir-3942_hsa-miR-3942-3p	2.74597	1.04342	0.89562
hsa-mir-626_hsa-miR-626	0.212691	172.257	0.0602423
hsa-mir-627_hsa-miR-627-5p	81.9163	1.03147	0.729666
hsa-mir-627_hsa-miR-627-3p	19.7499	1.15787	0.281932
hsa-mir-147b_hsa-miR-147b	5.85305	1.08891	0.74213
hsa-mir-4716_hsa-miR-4716-5p	0.23936	0.84524	0.923816
hsa-mir-4716_hsa-miR-4716-3p	0.372145	0.754184	0.831304
hsa-mir-4712_hsa-miR-4712-5p	0.0747319	0.593912	0.909265
hsa-mir-4712_hsa-miR-4712-3p	0.0606914	0.751737	0.950231
hsa-mir-4713_hsa-miR-4713-5p	0.0297934	0.605131	0.912516
hsa-mir-1266_hsa-miR-1266-5p	0.0354057	1	1
hsa-mir-628_hsa-miR-628-5p	80.8409	1.12285	0.263202
hsa-mir-628_hsa-miR-628-3p	153.109	1.07667	0.491981
hsa-mir-2116_hsa-miR-2116-5p	1.42746	0.626564	0.302689
hsa-mir-2116_hsa-miR-2116-3p	3.44913	0.624054	0.155451
hsa-mir-190a_hsa-miR-190a-5p	415.306	0.880416	0.47543
hsa-mir-190a_hsa-miR-190a-3p	60.1141	1.02887	0.876745
hsa-mir-422a_hsa-miR-422a	0.862764	1.37129	0.551263
hsa-mir-1272_hsa-miR-1272	0.0244337	0.560685	0.899292
hsa-mir-4511_hsa-miR-4511	1.74969	1.04592	0.914284
hsa-mir-4512_hsa-miR-4512	0.594065	0.557045	0.434937
hsa-mir-4312_hsa-miR-4312	0.0229446	0.501132	0.879856
hsa-mir-629_hsa-miR-629-3p	33.2788	0.95946	0.785223
hsa-mir-6881_hsa-miR-6881-5p	0.0775434	0.366088	0.825953
hsa-mir-6881_hsa-miR-6881-3p	0.396234	0.0788869	0.0547802
hsa-mir-4513_hsa-miR-4513	0.0519006	0.543609	0.893901
hsa-mir-6882_hsa-miR-6882-5p	2.47867	1.09948	0.76833
hsa-mir-6882_hsa-miR-6882-3p	1.55033	1.22843	0.659618
hsa-mir-184_hsa-miR-184	0.375112	7.60446e-05	0.0379209
hsa-mir-549a_hsa-miR-549a	0.134532	1.26833	0.958518
hsa-mir-4515_hsa-miR-4515	0.0125602	0.684585	0.933943
hsa-mir-7706_hsa-miR-7706	1.86701	0.897913	0.794866
hsa-mir-1276_hsa-miR-1276	0.231891	0.267882	0.529833
hsa-mir-548ap_hsa-miR-548ap-5p	1.37173	0.992394	0.987125
hsa-mir-548ap_hsa-miR-548ap-3p	1.57545	1.00446	0.992441
hsa-mir-1179_hsa-miR-1179	7.42309	1.07915	0.726603
hsa-mir-7-2_hsa-miR-7-5p	292.533	0.945419	0.646177
hsa-mir-7-2_hsa-miR-7-2-3p	7.45634	0.950391	0.833819
hsa-mir-3529_hsa-miR-3529-5p	7.45634	0.950391	0.833819
hsa-mir-3529_hsa-miR-3529-3p	292.564	0.9454	0.645792
hsa-mir-6766_hsa-miR-6766-5p	0.0680676	0.498539	0.878943
hsa-mir-9-3_hsa-miR-9-5p	24.5567	1.69019	0.0252688
hsa-mir-9-3_hsa-miR-9-3p	16.8214	1.18659	0.343837
hsa-mir-5094_hsa-miR-5094	0.410342	0.891649	0.905368
hsa-mir-5009_hsa-miR-5009-5p	0.245843	7.9532	0.495795
hsa-mir-5009_hsa-miR-5009-3p	0.303015	0.668731	0.7516
hsa-mir-3174_hsa-miR-3174	2.86814	1.11021	0.757708
hsa-mir-3175_hsa-miR-3175	0.131531	0.894854	0.980612
hsa-mir-1469_hsa-miR-1469	0.0302994	0.629206	0.919286
hsa-mir-4714_hsa-miR-4714-5p	0.980566	1.20423	0.720399
hsa-mir-4714_hsa-miR-4714-3p	1.32688	1.10214	0.849471
hsa-mir-1302-9_hsa-miR-1302	0.0632173	0.817473	0.964838
hsa-mir-6859-2_hsa-miR-6859-5p	0.324409	0.516312	0.687849
hsa-mir-6859-2_hsa-miR-6859-3p	0.0606158	0.690592	0.935445
hsa-mir-6859-3_hsa-miR-6859-5p	0.193256	1.29079	0.867628
hsa-mir-6859-3_hsa-miR-6859-3p	0.0320117	0.766951	0.953722
hsa-mir-5587_hsa-miR-5587-5p	0.414932	0.643473	0.615564
hsa-mir-5587_hsa-miR-5587-3p	0.0940194	0.55789	0.898381
hsa-mir-3176_hsa-miR-3176	1.43931	1.27825	0.586962
hsa-mir-3177_hsa-miR-3177-3p	6.19218	1.14628	0.533313
hsa-mir-3177_hsa-miR-3177-5p	0.144824	0.639915	0.922202
hsa-mir-1225_hsa-miR-1225-5p	0.46621	1.42908	0.670801
hsa-mir-6511b-1_hsa-miR-6511b-5p	0.122317	0.496768	0.878362
hsa-mir-6511b-1_hsa-miR-6511b-3p	7.11697	1.06092	0.794355
hsa-mir-4516_hsa-miR-4516	0.645968	0.664743	0.490315
hsa-mir-3180-5_hsa-miR-3180	0.0371373	0.507246	0.881982
hsa-mir-3677_hsa-miR-3677-3p	0.873964	0.362307	0.0685063
hsa-mir-3677_hsa-miR-3677-5p	0.624798	1.12073	0.866827
hsa-mir-940_hsa-miR-940	18.6872	0.788219	0.158397
hsa-mir-4717_hsa-miR-4717-5p	0.321327	0.796278	0.84807
hsa-mir-4717_hsa-miR-4717-3p	0.817064	0.477207	0.251243
hsa-mir-6767_hsa-miR-6767-5p	0.759322	1.10753	0.862089
hsa-mir-6767_hsa-miR-6767-3p	0.197107	1.34111	0.907633
hsa-mir-6768_hsa-miR-6768-3p	0.214413	1.10504	0.964754
hsa-mir-3178_hsa-miR-3178	0.0613589	0.484238	0.873964
hsa-mir-6126_hsa-miR-6126	0.11634	0.612127	0.914502
hsa-mir-6769a_hsa-miR-6769a-5p	0.489966	0.347356	0.136003
hsa-mir-6769a_hsa-miR-6769a-3p	0.738446	0.367928	0.107277
hsa-mir-548h-2_hsa-miR-548h-5p	0.444197	0.630315	0.586253
hsa-mir-193b_hsa-miR-193b-5p	2.91558	0.861011	0.686134
hsa-mir-193b_hsa-miR-193b-3p	42.5833	0.900814	0.66741
hsa-mir-365a_hsa-miR-365a-3p	385.33	0.784409	0.0973474
hsa-mir-365a_hsa-miR-365a-5p	0.128924	0.562091	0.874139
hsa-mir-3179-1_hsa-miR-3179	1.40246	0.716843	0.475682
hsa-mir-3670-1_hsa-miR-3670	0.0133694	0.620228	0.916791
hsa-mir-3180-1_hsa-miR-3180-5p	0.0552892	0.687743	0.934743
hsa-mir-3180-1_hsa-miR-3180-3p	0.072709	0.621415	0.917124
hsa-mir-6511a-1_hsa-miR-6511a-5p	0.177067	0.475925	0.790715
hsa-mir-6511a-1_hsa-miR-6511a-3p	8.98025	1.19227	0.409474
hsa-mir-6770-1_hsa-miR-6770-5p	2.13882	0.847908	0.644766
hsa-mir-6770-1_hsa-miR-6770-3p	0.0168769	0.584016	0.906359
hsa-mir-1972-1_hsa-miR-1972	0.572494	0.351424	0.122817
hsa-mir-6511b-2_hsa-miR-6511b-5p	0.0771069	0.459734	0.864964
hsa-mir-6511b-2_hsa-miR-6511b-3p	7.31562	0.99387	0.975828
hsa-mir-6506_hsa-miR-6506-5p	0.0432424	0.481121	0.872818
hsa-mir-6506_hsa-miR-6506-3p	0.0154428	0.667667	0.929595
hsa-mir-484_hsa-miR-484	12741.3	1.06594	0.436149
hsa-mir-3179-2_hsa-miR-3179	1.56156	0.476425	0.0613956
hsa-mir-3180-2_hsa-miR-3180-5p	0.0972564	0.406829	0.843998
hsa-mir-3180-2_hsa-miR-3180-3p	0.0186405	0.720135	0.942755
hsa-mir-6511a-2_hsa-miR-6511a-5p	0.212804	0.742454	0.90458
hsa-mir-6511a-2_hsa-miR-6511a-3p	9.64533	0.874323	0.496801
hsa-mir-6770-2_hsa-miR-6770-5p	2.10702	1.02216	0.948578
hsa-mir-6770-2_hsa-miR-6770-3p	0.0185943	0.703563	0.938703
hsa-mir-6511a-3_hsa-miR-6511a-5p	0.189879	0.490193	0.774401
hsa-mir-6511a-3_hsa-miR-6511a-3p	8.94406	0.979857	0.920777
hsa-mir-6511a-4_hsa-miR-6511a-5p	0.0769108	0.27688	0.778649
hsa-mir-6511a-4_hsa-miR-6511a-3p	9.52934	0.987323	0.948887
hsa-mir-6770-3_hsa-miR-6770-5p	2.21086	0.835398	0.609962
hsa-mir-3180-3_hsa-miR-3180-5p	0.146896	0.318838	0.802427
hsa-mir-3180-3_hsa-miR-3180-3p	0.0738151	0.55163	0.896447
hsa-mir-3179-3_hsa-miR-3179	1.2639	0.676674	0.388735
hsa-mir-3680-1_hsa-miR-3680-5p	0.425442	0.56196	0.55185
hsa-mir-3680-1_hsa-miR-3680-3p	0.123503	0.798959	0.960827
hsa-mir-1273h_hsa-miR-1273h-5p	25.7815	0.961593	0.78094
hsa-mir-1273h_hsa-miR-1273h-3p	69.2545	0.928443	0.527463
hsa-mir-548w_hsa-miR-548w	25.4132	1.29206	0.228031
hsa-mir-6862-1_hsa-miR-6862-5p	0.440982	0.782687	0.751565
hsa-mir-6862-1_hsa-miR-6862-3p	0.0330213	0.61714	0.915917
hsa-mir-6862-2_hsa-miR-6862-5p	0.434757	1.07721	0.915634
hsa-mir-4721_hsa-miR-4721	0.0254176	0.566759	0.901153
hsa-mir-4517_hsa-miR-4517	0.346757	1.24332	0.872965
hsa-mir-3680-2_hsa-miR-3680-5p	0.462682	1.03211	0.972616
hsa-mir-3680-2_hsa-miR-3680-3p	0.11501	0.320693	0.803401
hsa-mir-4518_hsa-miR-4518	1.81664	1.35541	0.487764
hsa-mir-4519_hsa-miR-4519	0.113843	0.627079	0.918689
hsa-mir-762_hsa-miR-762	0.0187968	0.670016	0.930182
hsa-mir-6771_hsa-miR-6771-5p	0.215387	0.328783	0.559738
hsa-mir-6771_hsa-miR-6771-3p	1.24498	1.09734	0.842864
hsa-mir-3181_hsa-miR-3181	0.735657	0.51857	0.296663
hsa-mir-138-2_hsa-miR-138-5p	10.6579	1.21486	0.44099
hsa-mir-138-2_hsa-miR-138-2-3p	0.262355	1.13615	0.928964
hsa-mir-6772_hsa-miR-6772-5p	0.061496	0.671614	0.930611
hsa-mir-6772_hsa-miR-6772-3p	1.52166	0.539304	0.15529
hsa-mir-328_hsa-miR-328-3p	160.583	1.06614	0.663092
hsa-mir-328_hsa-miR-328-5p	0.943727	0.965311	0.947343
hsa-mir-1538_hsa-miR-1538	1.31534	0.530028	0.239992
hsa-mir-140_hsa-miR-140-5p	1755.28	1.03506	0.650461
hsa-mir-140_hsa-miR-140-3p	13211.1	1.06571	0.417792
hsa-mir-1972-2_hsa-miR-1972	0.343536	0.734139	0.723763
hsa-mir-4719_hsa-miR-4719	0.706555	0.237287	0.284917
hsa-mir-4720_hsa-miR-4720-5p	0.0373034	0.641559	0.922662
hsa-mir-4720_hsa-miR-4720-3p	0.021132	0.435356	0.855629
hsa-mir-7854_hsa-miR-7854-3p	7.79457	0.710528	0.183382
hsa-mir-3182_hsa-miR-3182	21.2441	0.618082	0.122038
hsa-mir-1910_hsa-miR-1910-3p	1.40264	1.4905	0.425924
hsa-mir-6774_hsa-miR-6774-5p	1.22366	0.851519	0.756802
hsa-mir-6774_hsa-miR-6774-3p	5.34006	1.32207	0.259478
hsa-mir-5189_hsa-miR-5189-3p	6.74091	1.91071	0.101148
hsa-mir-4722_hsa-miR-4722-5p	0.256057	0.80871	0.911612
hsa-mir-4722_hsa-miR-4722-3p	0.0276122	0.796843	0.960386
hsa-mir-3183_hsa-miR-3183	0.413283	0.866461	0.908321
hsa-mir-22_hsa-miR-22-5p	1323.01	1.01514	0.858698
hsa-mir-22_hsa-miR-22-3p	7021.85	0.944768	0.584192
hsa-mir-132_hsa-miR-132-5p	21.8261	1.16362	0.317121
hsa-mir-132_hsa-miR-132-3p	116.025	1.14429	0.310805
hsa-mir-212_hsa-miR-212-3p	29.3142	1.22544	0.172856
hsa-mir-212_hsa-miR-212-5p	0.147167	1.1957	0.96571
hsa-mir-6776_hsa-miR-6776-5p	0.0327062	0.618332	0.916234
hsa-mir-6776_hsa-miR-6776-3p	0.192293	0.5329	0.801517
hsa-mir-6864_hsa-miR-6864-5p	0.256355	0.355223	0.498887
hsa-mir-6864_hsa-miR-6864-3p	0.0537748	0.563229	0.900077
hsa-mir-6865_hsa-miR-6865-5p	0.74752	0.728709	0.595551
hsa-mir-6865_hsa-miR-6865-3p	1.20178	1.10741	0.843185
hsa-mir-4520a_hsa-miR-4520a-5p	0.0797116	0.928219	0.986999
hsa-mir-4520a_hsa-miR-4520a-3p	0.225029	0.586576	0.830499
hsa-mir-4520b_hsa-miR-4520b-5p	0.225029	0.586576	0.830499
hsa-mir-4520b_hsa-miR-4520b-3p	0.0797116	0.928219	0.986999
hsa-mir-195_hsa-miR-195-5p	414.871	1.0673	0.627481
hsa-mir-195_hsa-miR-195-3p	0.758599	1.19801	0.796268
hsa-mir-497_hsa-miR-497-5p	202.529	1.14524	0.501795
hsa-mir-497_hsa-miR-497-3p	37.3502	1.13091	0.500091
hsa-mir-324_hsa-miR-324-3p	436.193	0.929833	0.414686
hsa-mir-6883_hsa-miR-6883-5p	0.11512	0.528754	0.889084
hsa-mir-6883_hsa-miR-6883-3p	1.73773	0.913151	0.813866
hsa-mir-4521_hsa-miR-4521	53.8812	0.943051	0.776162
hsa-mir-744_hsa-miR-744-5p	3408.92	0.96128	0.706326
hsa-mir-744_hsa-miR-744-3p	66.7968	0.973785	0.782798
hsa-mir-548h-3_hsa-miR-548h-5p	0.452318	2.06237	0.339257
hsa-mir-4731_hsa-miR-4731-5p	0.0832917	0.805006	0.962158
hsa-mir-1288_hsa-miR-1288-3p	0.444374	0.392386	0.383396
hsa-mir-6777_hsa-miR-6777-5p	0.264188	0.698475	0.745816
hsa-mir-6777_hsa-miR-6777-3p	0.602936	1.53325	0.55655
hsa-mir-33b_hsa-miR-33b-3p	1.30815	0.457346	0.142727
hsa-mir-6778_hsa-miR-6778-5p	0.017129	0.580194	0.905212
hsa-mir-6778_hsa-miR-6778-3p	0.08173	2.00405	0.879045
hsa-mir-1180_hsa-miR-1180-3p	8.67502	0.606009	0.0393186
hsa-mir-1180_hsa-miR-1180-5p	0.0241364	0.674946	0.931481
hsa-mir-4522_hsa-miR-4522	0.0682542	0.518165	0.885569
hsa-mir-4723_hsa-miR-4723-5p	1.19369	1.15689	0.774955
hsa-mir-4723_hsa-miR-4723-3p	0.526837	1.18272	0.857296
hsa-mir-451a_hsa-miR-451a	34869.2	0.733942	0.335857
hsa-mir-451b_hsa-miR-451b	0.0309564	0.854399	0.972544
hsa-mir-144_hsa-miR-144-5p	408.057	0.95733	0.863973
hsa-mir-144_hsa-miR-144-3p	5249.28	0.717318	0.283299
hsa-mir-4732_hsa-miR-4732-5p	0.865112	1.1098	0.897768
hsa-mir-4732_hsa-miR-4732-3p	0.152542	6.4728	0.682431
hsa-mir-4523_hsa-miR-4523	16.9542	0.960801	0.844618
hsa-mir-423_hsa-miR-423-5p	6163.21	1.02659	0.715369
hsa-mir-423_hsa-miR-423-3p	5948.31	0.951763	0.496839
hsa-mir-3184_hsa-miR-3184-5p	5947.51	0.952026	0.499297
hsa-mir-3184_hsa-miR-3184-3p	6163.21	1.02659	0.715369
hsa-mir-4733_hsa-miR-4733-5p	0.0855171	0.472472	0.869719
hsa-mir-4724_hsa-miR-4724-5p	0.58439	0.302573	0.103047
hsa-mir-4724_hsa-miR-4724-3p	0.754012	0.328871	0.096074
hsa-mir-193a_hsa-miR-193a-5p	98.1764	0.833138	0.260061
hsa-mir-193a_hsa-miR-193a-3p	132.778	0.800548	0.177062
hsa-mir-4725_hsa-miR-4725-5p	0.0345951	0.481995	0.873136
hsa-mir-4725_hsa-miR-4725-3p	0.195179	0.40415	0.663184
hsa-mir-365b_hsa-miR-365b-5p	0.691414	1.93256	0.335596
hsa-mir-365b_hsa-miR-365b-3p	377.227	0.793222	0.111141
hsa-mir-632_hsa-miR-632	0.0804662	0.566156	0.900931
hsa-mir-378j_hsa-miR-378j	0.0464028	0.579215	0.904907
hsa-mir-4734_hsa-miR-4734	0.0723268	0.76018	0.952164
hsa-mir-4726_hsa-miR-4726-5p	0.259065	1.52769	0.794629
hsa-mir-4726_hsa-miR-4726-3p	0.0439764	0.622867	0.917526
hsa-mir-4727_hsa-miR-4727-5p	0.388573	1.15437	0.885328
hsa-mir-4727_hsa-miR-4727-3p	0.138052	1.54893	0.89076
hsa-mir-6779_hsa-miR-6779-5p	0.748413	0.900417	0.861257
hsa-mir-6779_hsa-miR-6779-3p	0.301655	0.709252	0.797037
hsa-mir-4728_hsa-miR-4728-3p	0.620081	3.37908	0.167817
hsa-mir-6884_hsa-miR-6884-5p	0.0309936	0.647014	0.924135
hsa-mir-6884_hsa-miR-6884-3p	0.246075	0.292138	0.523628
hsa-mir-6866_hsa-miR-6866-5p	1.54901	0.640766	0.236919
hsa-mir-6866_hsa-miR-6866-3p	0.867497	2.2795	0.142799
hsa-mir-6867_hsa-miR-6867-5p	0.043717	0.529952	0.889508
hsa-mir-6867_hsa-miR-6867-3p	0.0545686	0.778103	0.956226
hsa-mir-6510_hsa-miR-6510-5p	0.0213766	0.523894	0.88754
hsa-mir-548at_hsa-miR-548at-5p	0.938403	0.758818	0.611976
hsa-mir-548at_hsa-miR-548at-3p	0.867543	0.531116	0.321384
hsa-mir-5010_hsa-miR-5010-5p	8.47482	0.726623	0.153601
hsa-mir-5010_hsa-miR-5010-3p	24.7889	0.878349	0.445196
hsa-mir-6780a_hsa-miR-6780a-5p	0.951851	0.537968	0.300036
hsa-mir-6780a_hsa-miR-6780a-3p	0.289208	1.36696	0.848736
hsa-mir-6781_hsa-miR-6781-5p	0.0738064	0.454955	0.863198
hsa-mir-6781_hsa-miR-6781-3p	2.76153	0.523557	0.083659
hsa-mir-6782_hsa-miR-6782-5p	0.0573667	0.709457	0.940152
hsa-mir-6782_hsa-miR-6782-3p	0.598224	2.12055	0.353903
hsa-mir-6783_hsa-miR-6783-5p	0.452155	1.36486	0.687809
hsa-mir-6783_hsa-miR-6783-3p	1.74384	0.710137	0.374706
hsa-mir-6784_hsa-miR-6784-3p	0.0353702	0.712351	0.940859
hsa-mir-5089_hsa-miR-5089-5p	0.0543486	0.637319	0.921506
hsa-mir-5089_hsa-miR-5089-3p	0.128564	0.655049	0.926238
hsa-mir-152_hsa-miR-152-3p	560.895	1.10845	0.37373
hsa-mir-152_hsa-miR-152-5p	1.2777	0.480294	0.183047
hsa-mir-10a_hsa-miR-10a-5p	877.78	1.17279	0.325301
hsa-mir-10a_hsa-miR-10a-3p	5.72048	1.26313	0.382997
hsa-mir-196a-1_hsa-miR-196a-5p	15.537	1.23322	0.570891
hsa-mir-3614_hsa-miR-3614-5p	3.67739	0.701739	0.304835
hsa-mir-3614_hsa-miR-3614-3p	5.27431	0.604273	0.104035
hsa-mir-142_hsa-miR-142-5p	55402.1	1.04572	0.702965
hsa-mir-142_hsa-miR-142-3p	195116	1.0968	0.506498
hsa-mir-4736_hsa-miR-4736	0.0246115	0.520884	0.88656
hsa-mir-454_hsa-miR-454-5p	59.4218	0.9596	0.71533
hsa-mir-454_hsa-miR-454-3p	1351.41	0.984792	0.835424
hsa-mir-301a_hsa-miR-301a-3p	2277.59	0.938085	0.505901
hsa-mir-301a_hsa-miR-301a-5p	27.1779	1.01252	0.915764
hsa-mir-4729_hsa-miR-4729	0.121696	0.608133	0.913323
hsa-mir-21_hsa-miR-21-5p	228203	0.921994	0.392549
hsa-mir-21_hsa-miR-21-3p	2426.64	0.686757	0.0296688
hsa-mir-4737_hsa-miR-4737	0.0467415	0.621112	0.917017
hsa-mir-3064_hsa-miR-3064-5p	3.39692	1.1468	0.613092
hsa-mir-3064_hsa-miR-3064-3p	4.08621	1.19085	0.538221
hsa-mir-634_hsa-miR-634	0.284299	0.932775	0.966357
hsa-mir-548aa-2_hsa-miR-548aa	84.413	1.13365	0.170834
hsa-mir-548d-2_hsa-miR-548d-5p	70.9895	1.13329	0.170149
hsa-mir-548d-2_hsa-miR-548d-3p	24.9695	0.902483	0.480897
hsa-mir-4524b_hsa-miR-4524b-5p	6.06073	1.00104	0.996364
hsa-mir-4524b_hsa-miR-4524b-3p	0.366603	1.86018	0.59587
hsa-mir-4524a_hsa-miR-4524a-5p	0.366603	1.86018	0.59587
hsa-mir-4524a_hsa-miR-4524a-3p	6.06073	1.00104	0.996364
hsa-mir-3678_hsa-miR-3678-5p	0.354273	0.834602	0.861312
hsa-mir-3678_hsa-miR-3678-3p	0.209741	38.4111	0.424293
hsa-mir-6785_hsa-miR-6785-5p	0.25307	0.958116	0.977511
hsa-mir-6785_hsa-miR-6785-3p	0.0391188	0.571444	0.90255
hsa-mir-4738_hsa-miR-4738-5p	0.0862034	0.680273	0.932818
hsa-mir-4738_hsa-miR-4738-3p	0.621352	0.530525	0.284595
hsa-mir-6868_hsa-miR-6868-3p	0.635314	0.228497	0.0838631
hsa-mir-636_hsa-miR-636	3.24345	1.06219	0.846149
hsa-mir-6516_hsa-miR-6516-5p	37.4904	0.8742	0.347414
hsa-mir-6516_hsa-miR-6516-3p	3.28124	1.32796	0.401291
hsa-mir-4739_hsa-miR-4739	0.146368	0.832554	0.964817
hsa-mir-1268b_hsa-miR-1268b	16.1659	0.686071	0.0802105
hsa-mir-4730_hsa-miR-4730	0.251531	0.658671	0.853066
hsa-mir-657_hsa-miR-657	0.0829802	0.529717	0.889407
hsa-mir-3065_hsa-miR-3065-5p	1224.73	0.973824	0.833442
hsa-mir-3065_hsa-miR-3065-3p	79.1287	1.10991	0.349022
hsa-mir-338_hsa-miR-338-5p	79.1256	1.11	0.349142
hsa-mir-338_hsa-miR-338-3p	1224.73	0.973824	0.833442
hsa-mir-1250_hsa-miR-1250-5p	7.98403	0.853149	0.487816
hsa-mir-1250_hsa-miR-1250-3p	0.697701	0.824647	0.770084
hsa-mir-3186_hsa-miR-3186-5p	0.0362951	0.46767	0.867975
hsa-mir-3186_hsa-miR-3186-3p	0.0506309	6899.15	0.053175
hsa-mir-6786_hsa-miR-6786-5p	0.0738965	0.803575	0.961849
hsa-mir-6786_hsa-miR-6786-3p	0.938468	0.439442	0.166565
hsa-mir-6787_hsa-miR-6787-5p	0.0461846	0.651693	0.925378
hsa-mir-6787_hsa-miR-6787-3p	5.22415	0.888778	0.646241
hsa-mir-4525_hsa-miR-4525	0.448455	1.72405	0.539148
hsa-mir-6718_hsa-miR-6718-5p	11.2813	0.993661	0.978813
hsa-mir-3976_hsa-miR-3976	0.108183	0.65602	0.926526
hsa-mir-4317_hsa-miR-4317	0.0505433	0.588036	0.907523
hsa-mir-6788_hsa-miR-6788-5p	0.0369635	0.603805	0.912135
hsa-mir-6788_hsa-miR-6788-3p	0.0717005	0.464488	0.866739
hsa-mir-4526_hsa-miR-4526	0.602915	1.03945	0.961329
hsa-mir-320c-1_hsa-miR-320c	16.9872	1.12333	0.494294
hsa-mir-133a-1_hsa-miR-133a-3p	179.552	1.0042	0.990551
hsa-mir-133a-1_hsa-miR-133a-5p	2.60687	1.30621	0.640174
hsa-mir-1-2_hsa-miR-1	365.612	0.989226	0.977238
hsa-mir-4741_hsa-miR-4741	0.56026	1.19385	0.823219
hsa-mir-302f_hsa-miR-302f	0.310753	6.19509	0.199936
hsa-mir-187_hsa-miR-187-5p	0.19549	1.54893	0.87459
hsa-mir-187_hsa-miR-187-3p	8.64278	1.28221	0.378799
hsa-mir-5583-2_hsa-miR-5583-5p	2.50493	0.923452	0.820359
hsa-mir-5583-2_hsa-miR-5583-3p	2.26469	0.76097	0.444863
hsa-mir-5583-1_hsa-miR-5583-5p	2.26469	0.76097	0.444863
hsa-mir-5583-1_hsa-miR-5583-3p	2.50493	0.923452	0.820359
hsa-mir-4743_hsa-miR-4743-5p	0.14442	0.585086	0.906654
hsa-mir-4743_hsa-miR-4743-3p	0.0986073	0.467959	0.868074
hsa-mir-4744_hsa-miR-4744	0.0376267	0.678294	0.932337
hsa-mir-1539_hsa-miR-1539	1.37933	1.2035	0.672865
hsa-mir-4529_hsa-miR-4529-5p	0.0266018	0.720123	0.942749
hsa-mir-122_hsa-miR-122-5p	511.099	0.962139	0.849218
hsa-mir-122_hsa-miR-122-3p	0.0749853	0.519688	0.88616
hsa-mir-3591_hsa-miR-3591-5p	0.0629197	0.596478	0.910014
hsa-mir-3591_hsa-miR-3591-3p	510.845	0.962109	0.849171
hsa-mir-548av_hsa-miR-548av-5p	0.853817	1.21332	0.72419
hsa-mir-548av_hsa-miR-548av-3p	3.75571	1.34439	0.338743
hsa-mir-1302-10_hsa-miR-1302	0.0367643	0.625844	0.918341
hsa-mir-4745_hsa-miR-4745-5p	0.0855101	0.64178	0.922709
hsa-mir-4745_hsa-miR-4745-3p	0.172851	0.762362	0.931163
hsa-mir-3187_hsa-miR-3187-3p	0.171781	0.682355	0.902787
hsa-mir-3187_hsa-miR-3187-5p	0.27088	0.814468	0.87207
hsa-mir-1909_hsa-miR-1909-5p	0.110674	0.47732	0.871429
hsa-mir-1909_hsa-miR-1909-3p	0.571898	0.666244	0.577673
hsa-mir-1227_hsa-miR-1227-3p	3.95573	0.772834	0.454325
hsa-mir-6789_hsa-miR-6789-5p	0.261615	0.891199	0.932067
hsa-mir-6789_hsa-miR-6789-3p	0.85112	0.906576	0.850471
hsa-mir-7108_hsa-miR-7108-5p	0.0837032	0.449036	0.860954
hsa-mir-7108_hsa-miR-7108-3p	0.0950325	0.810794	0.96341
hsa-mir-7850_hsa-miR-7850-5p	0.372806	1.29982	0.885336
hsa-mir-637_hsa-miR-637	0.077796	0.658141	0.92709
hsa-mir-4746_hsa-miR-4746-5p	1.46777	0.564756	0.185792
hsa-mir-4746_hsa-miR-4746-3p	0.0889207	0.470645	0.869062
hsa-mir-7-3_hsa-miR-7-5p	289.757	0.948881	0.66061
hsa-mir-4747_hsa-miR-4747-5p	0.654728	0.903719	0.883278
hsa-mir-4747_hsa-miR-4747-3p	0.210457	0.610096	0.812008
hsa-mir-6885_hsa-miR-6885-5p	2.28902	0.753411	0.41543
hsa-mir-6885_hsa-miR-6885-3p	2.77135	1.22222	0.532338
hsa-mir-6790_hsa-miR-6790-3p	0.031714	0.57867	0.904732
hsa-mir-3940_hsa-miR-3940-3p	8.03173	0.880906	0.60933
hsa-mir-3940_hsa-miR-3940-5p	0.122351	0.735337	0.946376
hsa-mir-6791_hsa-miR-6791-5p	0.08243	0.755007	0.95097
hsa-mir-6791_hsa-miR-6791-3p	1.31734	0.341403	0.0698428
hsa-mir-4999_hsa-miR-4999-5p	4.69369	1.04869	0.865164
hsa-mir-4999_hsa-miR-4999-3p	6.07333	1.21368	0.451218
hsa-mir-1238_hsa-miR-1238-3p	0.366465	0.349368	0.413908
hsa-mir-638_hsa-miR-638	0.0377685	0.516016	0.884887
hsa-mir-4748_hsa-miR-4748	0.602753	0.756587	0.673744
hsa-mir-199a-1_hsa-miR-199a-5p	1304.17	0.738709	0.0959519
hsa-mir-199a-1_hsa-miR-199a-3p	5258.76	0.823967	0.24649
hsa-mir-6793_hsa-miR-6793-5p	1.036	0.352684	0.0402776
hsa-mir-6793_hsa-miR-6793-3p	5.49761	0.934666	0.806107
hsa-mir-6886_hsa-miR-6886-5p	0.224267	0.578729	0.858948
hsa-mir-6886_hsa-miR-6886-3p	0.829504	0.784525	0.705595
hsa-mir-7974_hsa-miR-7974	0.141695	0.318404	0.802205
hsa-mir-5684_hsa-miR-5684	1.92368	0.760358	0.51373
hsa-mir-6794_hsa-miR-6794-3p	0.0477048	0.69136	0.935653
hsa-mir-5695_hsa-miR-5695	0.672837	0.93929	0.921956
hsa-mir-6515_hsa-miR-6515-5p	2.53869	1.00517	0.987926
hsa-mir-6515_hsa-miR-6515-3p	6.24537	1.11485	0.625853
hsa-mir-24-2_hsa-miR-24-3p	12963.4	0.984622	0.813977
hsa-mir-24-2_hsa-miR-24-2-5p	217.744	0.988778	0.869546
hsa-mir-27a_hsa-miR-27a-5p	114.232	0.916994	0.683431
hsa-mir-27a_hsa-miR-27a-3p	28074.9	1.03906	0.767709
hsa-mir-23a_hsa-miR-23a-5p	120.289	0.899848	0.554328
hsa-mir-23a_hsa-miR-23a-3p	107274	0.972134	0.562217
hsa-mir-181c_hsa-miR-181c-5p	567.4	1.17823	0.120696
hsa-mir-181c_hsa-miR-181c-3p	90.8086	1.29727	0.0352029
hsa-mir-181d_hsa-miR-181d-5p	32.1481	1.35225	0.0323704
hsa-mir-181d_hsa-miR-181d-3p	0.762397	1.23342	0.720219
hsa-mir-6795_hsa-miR-6795-5p	0.0104265	0.577628	0.904454
hsa-mir-3188_hsa-miR-3188	1.41541	0.608771	0.259232
hsa-mir-3189_hsa-miR-3189-3p	0.0509435	0.47555	0.870818
hsa-mir-1270-1_hsa-miR-1270	2.38447	1.03293	0.928405
hsa-mir-1270-2_hsa-miR-1270	2.21052	1.25976	0.571958
hsa-mir-6887_hsa-miR-6887-3p	0.121862	0.766956	0.95371
hsa-mir-5196_hsa-miR-5196-5p	0.0109119	0.641019	0.922507
hsa-mir-5196_hsa-miR-5196-3p	3.37695	1.44181	0.366076
hsa-mir-4530_hsa-miR-4530	0.0391122	0.472395	0.86968
hsa-mir-641_hsa-miR-641	31.6403	1.22586	0.175731
hsa-mir-6796_hsa-miR-6796-5p	0.159985	0.498955	0.879073
hsa-mir-6796_hsa-miR-6796-3p	0.246318	0.389237	0.678106
hsa-mir-6797_hsa-miR-6797-5p	0.0554687	0.518743	0.885805
hsa-mir-6797_hsa-miR-6797-3p	2.72544	1.20445	0.573375
hsa-mir-4323_hsa-miR-4323	0.0253289	0.576332	0.904056
hsa-mir-330_hsa-miR-330-5p	145.645	0.899261	0.388782
hsa-mir-330_hsa-miR-330-3p	147.534	1.01482	0.841371
hsa-mir-642a_hsa-miR-642a-5p	130.424	1.12665	0.59311
hsa-mir-642a_hsa-miR-642a-3p	28.7819	1.31133	0.291346
hsa-mir-642b_hsa-miR-642b-3p	130.424	1.12665	0.59311
hsa-mir-642b_hsa-miR-642b-5p	28.7819	1.31133	0.291346
hsa-mir-769_hsa-miR-769-5p	477.366	1.05448	0.456513
hsa-mir-769_hsa-miR-769-3p	22.2147	0.994638	0.967537
hsa-mir-320e_hsa-miR-320e	1.33656	0.932392	0.876953
hsa-mir-3190_hsa-miR-3190-5p	1.05218	0.832146	0.733982
hsa-mir-3190_hsa-miR-3190-3p	1.94778	1.08236	0.834993
hsa-mir-3191_hsa-miR-3191-3p	1.05218	0.832146	0.733982
hsa-mir-3191_hsa-miR-3191-5p	1.91253	1.0496	0.899199
hsa-mir-6798_hsa-miR-6798-3p	0.228812	0.855598	0.923754
hsa-mir-4324_hsa-miR-4324	0.276501	0.840831	0.915371
hsa-mir-150_hsa-miR-150-3p	130.248	1.26024	0.170496
hsa-mir-5088_hsa-miR-5088-5p	0.0294432	0.756035	0.951224
hsa-mir-5088_hsa-miR-5088-3p	0.219205	0.322448	0.52381
hsa-mir-6799_hsa-miR-6799-5p	0.160573	1.1531	0.963935
hsa-mir-6799_hsa-miR-6799-3p	7.82541	0.80266	0.236939
hsa-mir-6800_hsa-miR-6800-5p	0.0306024	0.566731	0.901153
hsa-mir-6800_hsa-miR-6800-3p	0.353202	1.3416	0.803248
hsa-mir-4749_hsa-miR-4749-5p	0.248523	0.706991	0.889179
hsa-mir-4749_hsa-miR-4749-3p	0.32278	1.13463	0.890526
hsa-mir-4750_hsa-miR-4750-5p	1.96197	0.598434	0.207781
hsa-mir-4750_hsa-miR-4750-3p	0.141627	0.998083	0.999665
hsa-mir-99b_hsa-miR-99b-5p	843.743	0.924188	0.69255
hsa-mir-99b_hsa-miR-99b-3p	34.8141	0.902822	0.678532
hsa-let-7e_hsa-let-7e-5p	2041.62	0.938116	0.765149
hsa-let-7e_hsa-let-7e-3p	8.27261	0.767943	0.327016
hsa-mir-125a_hsa-miR-125a-5p	3156.93	1.09507	0.607727
hsa-mir-125a_hsa-miR-125a-3p	10.3299	0.736798	0.166303
hsa-mir-6801_hsa-miR-6801-5p	0.402202	0.685187	0.651627
hsa-mir-6801_hsa-miR-6801-3p	0.101339	0.565154	0.900619
hsa-mir-643_hsa-miR-643	9.51104	0.956388	0.796195
hsa-mir-512-1_hsa-miR-512-3p	0.0125116	0.568482	0.901687
hsa-mir-1323_hsa-miR-1323	0.0495375	0.829462	0.967374
hsa-mir-515-1_hsa-miR-515-5p	0.0264944	0.398247	0.840336
hsa-mir-519e_hsa-miR-519e-5p	0.0139718	0.695225	0.936628
hsa-mir-515-2_hsa-miR-515-5p	0.00971574	0.671549	0.930601
hsa-mir-515-2_hsa-miR-515-3p	0.0136535	0.543972	0.894058
hsa-mir-1283-1_hsa-miR-1283	0.017151	1	1
hsa-mir-520a_hsa-miR-520a-5p	0.0298509	0.690744	0.935504
hsa-mir-526b_hsa-miR-526b-5p	0.015798	0.563786	0.900226
hsa-mir-519b_hsa-miR-519b-3p	0.0356346	0.588734	0.907737
hsa-mir-523_hsa-miR-523-3p	0.0271602	0.538742	0.892372
hsa-mir-518f_hsa-miR-518f-3p	0.0271666	0.529898	0.889527
hsa-mir-520b_hsa-miR-520b	0.0291481	0.761637	0.952511
hsa-mir-520c_hsa-miR-520c-3p	0.021419	0.693339	0.936153
hsa-mir-524_hsa-miR-524-5p	0.0182173	0.624166	0.917883
hsa-mir-517a_hsa-miR-517a-3p	0.161854	1.11477	0.972409
hsa-mir-519d_hsa-miR-519d-3p	0.0508603	0.655469	0.926379
hsa-mir-520d_hsa-miR-520d-5p	0.0334684	0.685027	0.934055
hsa-mir-517b_hsa-miR-517b-3p	0.190417	0.656812	0.866135
hsa-mir-520g_hsa-miR-520g-3p	0.0445593	0.380454	0.832519
hsa-mir-518e_hsa-miR-518e-3p	0.0143714	0.637765	0.921634
hsa-mir-520h_hsa-miR-520h	0.022996	0.46043	0.865291
hsa-mir-521-1_hsa-miR-521	0.0105665	0.686839	0.934517
hsa-mir-522_hsa-miR-522-3p	0.0493913	0.754287	0.950821
hsa-mir-519a-1_hsa-miR-519a-3p	0.031033	0.48698	0.874932
hsa-mir-1283-2_hsa-miR-1283	0.0139462	0.534127	0.8909
hsa-mir-516a-2_hsa-miR-516a-5p	0.0223907	0.596999	0.91017
hsa-mir-519a-2_hsa-miR-519a-3p	0.0194538	0.572445	0.902881
hsa-mir-371a_hsa-miR-371a-5p	5.41314	0.867727	0.653832
hsa-mir-371a_hsa-miR-371a-3p	8.82649	0.857075	0.539911
hsa-mir-371b_hsa-miR-371b-5p	8.82649	0.857075	0.539911
hsa-mir-371b_hsa-miR-371b-3p	5.41914	0.847618	0.600946
hsa-mir-373_hsa-miR-373-5p	0.0248549	0.693786	0.936266
hsa-mir-373_hsa-miR-373-3p	0.295904	0.165079	0.46377
hsa-mir-935_hsa-miR-935	4.15843	1.26917	0.523098
hsa-mir-4752_hsa-miR-4752	0.062118	0.464803	0.866876
hsa-mir-7975_hsa-miR-7975	0.396203	0.541373	0.625595
hsa-mir-6804_hsa-miR-6804-5p	1.16936	0.625819	0.335308
hsa-mir-6804_hsa-miR-6804-3p	1.47518	1.25291	0.621738
hsa-mir-6802_hsa-miR-6802-5p	1.08869	1.38556	0.51228
hsa-mir-6802_hsa-miR-6802-3p	25.5277	1.1713	0.300248
hsa-mir-6803_hsa-miR-6803-5p	0.0564107	0.615432	0.915436
hsa-mir-6803_hsa-miR-6803-3p	38.4934	1.31446	0.0478627
hsa-mir-6805_hsa-miR-6805-5p	0.879532	1.06898	0.900808
hsa-mir-6805_hsa-miR-6805-3p	0.28144	0.713515	0.825783
hsa-mir-6806_hsa-miR-6806-5p	0.0255473	0.468748	0.868342
hsa-mir-6806_hsa-miR-6806-3p	1.01723	1.03264	0.95891
hsa-mir-4754_hsa-miR-4754	0.11215	0.53298	0.890458
hsa-mir-6807_hsa-miR-6807-5p	0.154092	0.82098	0.938153
hsa-mir-6807_hsa-miR-6807-3p	0.0361364	0.381369	0.832947
hsa-mir-4429_hsa-miR-4429	26.5644	1.10869	0.675466
hsa-mir-548s_hsa-miR-548s	2.27946	0.988702	0.977686
hsa-mir-3681_hsa-miR-3681-5p	0.0818156	0.392807	0.83802
hsa-mir-3681_hsa-miR-3681-3p	0.121962	0.817458	0.964832
hsa-mir-3125_hsa-miR-3125	0.0411921	0.770651	0.954561
hsa-mir-4757_hsa-miR-4757-3p	0.305138	1.17086	0.901079
hsa-mir-1301_hsa-miR-1301-3p	389.196	0.825432	0.0863949
hsa-mir-1301_hsa-miR-1301-5p	5.49599	0.66272	0.0833825
hsa-mir-4765_hsa-miR-4765	0.725542	0.762162	0.696474
hsa-mir-548ba_hsa-miR-548ba	0.137689	1.58092	0.920162
hsa-mir-3682_hsa-miR-3682-3p	0.420104	0.913516	0.925784
hsa-mir-3682_hsa-miR-3682-5p	0.270705	0.563458	0.66206
hsa-mir-217_hsa-miR-217	0.0260113	0.553274	0.896993
hsa-mir-216a_hsa-miR-216a-5p	0.161172	0.609231	0.913626
hsa-mir-216b_hsa-miR-216b-5p	0.275316	0.423788	0.655989
hsa-mir-4432_hsa-miR-4432	0.036442	0.621125	0.91704
hsa-mir-5192_hsa-miR-5192	0.0450023	0.682136	0.93331
hsa-mir-4433b_hsa-miR-4433b-5p	2407.75	1.23988	0.44586
hsa-mir-4433b_hsa-miR-4433b-3p	449.428	1.27591	0.379747
hsa-mir-4433_hsa-miR-4433-3p	2407.75	1.23988	0.44586
hsa-mir-4433_hsa-miR-4433-5p	449.448	1.27591	0.378902
hsa-mir-1285-2_hsa-miR-1285-3p	14.8219	0.988175	0.938714
hsa-mir-5000_hsa-miR-5000-5p	0.503211	0.347569	0.161457
hsa-mir-5000_hsa-miR-5000-3p	0.382698	0.518917	0.433577
hsa-mir-4779_hsa-miR-4779	0.453073	0.506738	0.448991
hsa-mir-4435-1_hsa-miR-4435	0.144075	0.471463	0.856298
hsa-mir-4436a_hsa-miR-4436a	0.0182211	0.513708	0.884154
hsa-mir-3127_hsa-miR-3127-5p	1.53132	0.728876	0.496145
hsa-mir-3127_hsa-miR-3127-3p	1.71674	0.787682	0.567203
hsa-mir-5696_hsa-miR-5696	1.82244	1.11992	0.808603
hsa-mir-4772_hsa-miR-4772-5p	65.0277	1.19267	0.417701
hsa-mir-4772_hsa-miR-4772-3p	31.5037	1.14345	0.563652
hsa-mir-4436b-1_hsa-miR-4436b-5p	0.018304	0.469871	0.868781
hsa-mir-4436b-2_hsa-miR-4436b-5p	0.0457809	0.482143	0.873211
hsa-mir-4436b-2_hsa-miR-4436b-3p	0.180907	0.45007	0.726836
hsa-mir-4435-2_hsa-miR-4435	0.182293	1.38851	0.905696
hsa-mir-1302-3_hsa-miR-1302	0.0473399	0.807662	0.962728
hsa-mir-4782_hsa-miR-4782-5p	0.0500311	0.468253	0.86816
hsa-mir-4784_hsa-miR-4784	0.160066	0.666739	0.929328
hsa-mir-663b_hsa-miR-663b	0.15853	0.430869	0.76388
hsa-mir-3679_hsa-miR-3679-5p	19.8814	0.883421	0.479124
hsa-mir-3679_hsa-miR-3679-3p	1.40877	0.546182	0.142144
hsa-mir-128-1_hsa-miR-128-3p	1790.62	0.971104	0.714305
hsa-mir-128-1_hsa-miR-128-1-5p	2.77309	1.08504	0.812461
hsa-mir-4773-1_hsa-miR-4773	0.0532122	0.507457	0.882022
hsa-mir-4773-2_hsa-miR-4773	0.102911	0.311957	0.798747
hsa-mir-6888_hsa-miR-6888-5p	0.0574582	0.695082	0.93659
hsa-mir-4785_hsa-miR-4785	3.0074	0.96545	0.90825
hsa-mir-4774_hsa-miR-4774-5p	0.243703	1.39858	0.85917
hsa-mir-4774_hsa-miR-4774-3p	0.0674752	0.518593	0.885767
hsa-mir-933_hsa-miR-933	4.28544	0.830475	0.444596
hsa-mir-10b_hsa-miR-10b-5p	8.26424	0.743978	0.313472
hsa-mir-10b_hsa-miR-10b-3p	0.0195929	0.674201	0.931286
hsa-mir-7704_hsa-miR-7704	38.4135	1.45344	0.05652
hsa-mir-1246_hsa-miR-1246	3.71487	1.03321	0.941545
hsa-mir-4444-1_hsa-miR-4444	0.20047	0.457702	0.754205
hsa-mir-3128_hsa-miR-3128	0.980141	0.439998	0.173978
hsa-mir-1258_hsa-miR-1258	0.042761	0.89737	0.981104
hsa-mir-4437_hsa-miR-4437	0.144103	0.423887	0.850975
hsa-mir-548ae-1_hsa-miR-548ae	0.754105	0.705552	0.569658
hsa-mir-561_hsa-miR-561-5p	0.645324	0.352723	0.23329
hsa-mir-1245a_hsa-miR-1245a	0.26607	31.2227	0.127638
hsa-mir-1245b_hsa-miR-1245b-3p	0.089308	0.76255	0.952714
hsa-mir-3129_hsa-miR-3129-5p	0.0406954	0.785421	0.957861
hsa-mir-3129_hsa-miR-3129-3p	0.170636	0.898258	0.969278
hsa-mir-3130-2_hsa-miR-3130-5p	11.792	0.935282	0.686294
hsa-mir-3130-2_hsa-miR-3130-3p	9.68021	0.911054	0.614376
hsa-mir-3130-1_hsa-miR-3130-5p	9.68021	0.911054	0.614376
hsa-mir-3130-1_hsa-miR-3130-3p	11.792	0.935282	0.686294
hsa-mir-2355_hsa-miR-2355-5p	109.747	1.05493	0.722441
hsa-mir-2355_hsa-miR-2355-3p	98.6225	1.01128	0.919951
hsa-mir-7845_hsa-miR-7845-5p	2.36842	1.26516	0.525173
hsa-mir-1302-4_hsa-miR-1302	0.102877	0.846821	0.970987
hsa-mir-4775_hsa-miR-4775	0.596986	0.523558	0.338008
hsa-mir-548f-2_hsa-miR-548f-3p	7.01101	1.12909	0.572994
hsa-mir-6809_hsa-miR-6809-5p	0.563841	2.15104	0.36639
hsa-mir-6809_hsa-miR-6809-3p	0.395029	1.54085	0.681795
hsa-mir-6513_hsa-miR-6513-5p	11.9908	0.978019	0.895326
hsa-mir-6513_hsa-miR-6513-3p	17.6031	1.35831	0.0390341
hsa-mir-6810_hsa-miR-6810-5p	1.33807	1.10907	0.834634
hsa-mir-6810_hsa-miR-6810-3p	11.8929	0.958015	0.87065
hsa-mir-26b_hsa-miR-26b-5p	27834.7	1.19464	0.110004
hsa-mir-26b_hsa-miR-26b-3p	330.122	1.02238	0.758649
hsa-mir-375_hsa-miR-375	1.84356	1.55052	0.308007
hsa-mir-3131_hsa-miR-3131	0.168691	0.652584	0.904475
hsa-mir-153-1_hsa-miR-153-3p	16.2989	1.16989	0.407459
hsa-mir-3132_hsa-miR-3132	0.0602565	0.520183	0.886327
hsa-mir-5703_hsa-miR-5703	0.0450894	0.517841	0.885542
hsa-mir-4777_hsa-miR-4777-5p	0.100596	7404.35	0.0512244
hsa-mir-4777_hsa-miR-4777-3p	3.47011	1.02052	0.946261
hsa-mir-5001_hsa-miR-5001-5p	0.418034	0.905239	0.919374
hsa-mir-5001_hsa-miR-5001-3p	3.42982	0.743947	0.326985
hsa-mir-4440_hsa-miR-4440	3.61335	0.759112	0.413863
hsa-mir-4269_hsa-miR-4269	0.0443436	1.0161	0.997213
hsa-mir-2467_hsa-miR-2467-5p	0.169169	1.00058	0.999899
hsa-mir-2467_hsa-miR-2467-3p	0.223562	0.56985	0.804684
hsa-mir-4786_hsa-miR-4786-5p	0.655901	0.820902	0.808998
hsa-mir-4786_hsa-miR-4786-3p	0.492578	0.880436	0.876067
hsa-mir-149_hsa-miR-149-5p	5.03591	0.709515	0.195538
hsa-mir-3133_hsa-miR-3133	0.632422	0.503585	0.263695
hsa-mir-6869_hsa-miR-6869-5p	0.0526995	0.671742	0.930649
hsa-mir-1292_hsa-miR-1292-5p	14.713	1.0099	0.943521
hsa-mir-1292_hsa-miR-1292-3p	0.0591148	0.784321	0.957624
hsa-mir-103a-2_hsa-miR-103a-2-5p	98.9756	0.857773	0.0724134
hsa-mir-103a-2_hsa-miR-103a-3p	26842.2	1.01329	0.82161
hsa-mir-103b-2_hsa-miR-103b	26842.2	1.01329	0.82161
hsa-mir-6870_hsa-miR-6870-3p	0.22972	0.30053	0.561326
hsa-mir-3192_hsa-miR-3192-5p	0.785683	1.3303	0.681092
hsa-mir-663a_hsa-miR-663a	0.0535124	0.616269	0.915659
hsa-mir-3193_hsa-miR-3193	0.0637233	1	1
hsa-mir-4755_hsa-miR-4755-5p	0.818442	0.534972	0.266849
hsa-mir-4755_hsa-miR-4755-3p	0.180855	0.866675	0.958745
hsa-mir-499a_hsa-miR-499a-5p	33.5325	1.00584	0.968632
hsa-mir-499a_hsa-miR-499a-3p	3.87721	1.52975	0.14476
hsa-mir-499b_hsa-miR-499b-5p	3.86972	1.51924	0.151434
hsa-mir-499b_hsa-miR-499b-3p	33.5259	1.00421	0.977399
hsa-mir-1289-1_hsa-miR-1289	0.081025	0.72641	0.944249
hsa-mir-548o-2_hsa-miR-548o-3p	6.85682	1.18687	0.401445
hsa-mir-548o-2_hsa-miR-548o-5p	23.1134	1.00502	0.963642
hsa-mir-6871_hsa-miR-6871-5p	0.0940413	0.625161	0.918154
hsa-mir-6871_hsa-miR-6871-3p	0.150388	0.933997	0.988079
hsa-mir-6812_hsa-miR-6812-5p	0.301285	0.411233	0.564429
hsa-mir-6812_hsa-miR-6812-3p	1.43919	1.26778	0.642921
hsa-mir-3617_hsa-miR-3617-5p	7.45512	1.51782	0.190425
hsa-mir-3617_hsa-miR-3617-3p	2.01413	1.09456	0.845085
hsa-mir-1302-5_hsa-miR-1302	0.0569056	1.08292	0.986097
hsa-mir-3194_hsa-miR-3194-5p	43.2658	0.854197	0.45332
hsa-mir-3194_hsa-miR-3194-3p	27.1378	0.92952	0.758533
hsa-mir-4325_hsa-miR-4325	0.0246755	0.722976	0.94344
hsa-mir-4532_hsa-miR-4532	9.19658	1.26371	0.613839
hsa-mir-296_hsa-miR-296-5p	23.0091	1.10905	0.675742
hsa-mir-296_hsa-miR-296-3p	6.65822	0.93046	0.767523
hsa-mir-298_hsa-miR-298	0.0452273	1.37791	0.944104
hsa-mir-4533_hsa-miR-4533	0.81768	0.6615	0.509651
hsa-mir-548ag-2_hsa-miR-548ag	1.23199	1.15269	0.751643
hsa-mir-3195_hsa-miR-3195	1.35859	0.384539	0.164258
hsa-mir-4758_hsa-miR-4758-5p	0.0291327	0.50468	0.881076
hsa-mir-4758_hsa-miR-4758-3p	0.0566374	0.498449	0.878958
hsa-mir-1-1_hsa-miR-1	346.188	1.11445	0.773934
hsa-mir-133a-2_hsa-miR-133a-3p	176.757	0.979849	0.953839
hsa-mir-133a-2_hsa-miR-133a-5p	2.44669	0.890816	0.845632
hsa-mir-124-3_hsa-miR-124-5p	0.175131	1.0219	0.996217
hsa-mir-3196_hsa-miR-3196	3.0278	1.02115	0.9571
hsa-mir-4326_hsa-miR-4326	17.2056	1.24465	0.590918
hsa-mir-941-1_hsa-miR-941	16.9138	0.853481	0.568104
hsa-mir-941-2_hsa-miR-941	16.121	1.05744	0.839755
hsa-mir-941-3_hsa-miR-941	16.0682	0.771356	0.344506
hsa-mir-941-4_hsa-miR-941	15.8384	0.997202	0.992195
hsa-mir-1914_hsa-miR-1914-5p	0.0808692	0.62256	0.917437
hsa-mir-1914_hsa-miR-1914-3p	0.367465	0.347896	0.391664
hsa-mir-6813_hsa-miR-6813-5p	5.17944	0.994163	0.979902
hsa-mir-3648_hsa-miR-3648	0.0863693	0.968734	0.994456
hsa-mir-3687_hsa-miR-3687	1.6722	0.678332	0.378294
hsa-mir-99a_hsa-miR-99a-5p	198.439	1.1408	0.521402
hsa-mir-99a_hsa-miR-99a-3p	10.1152	1.23332	0.445621
hsa-let-7c_hsa-let-7c-5p	379.799	1.27538	0.0540277
hsa-let-7c_hsa-let-7c-3p	0.334634	1.19692	0.896516
hsa-mir-125b-2_hsa-miR-125b-5p	190.929	1.41787	0.0838818
hsa-mir-125b-2_hsa-miR-125b-2-3p	1.81252	1.2751	0.557069
hsa-mir-548x_hsa-miR-548x-3p	0.0585425	0.631535	0.919915
hsa-mir-548x_hsa-miR-548x-5p	2.65003	1.94876	0.0573311
hsa-mir-6130_hsa-miR-6130	0.0157602	0.637781	0.921638
hsa-mir-155_hsa-miR-155-5p	2141.37	1.00469	0.976308
hsa-mir-155_hsa-miR-155-3p	10.3109	0.984051	0.946828
hsa-mir-6501_hsa-miR-6501-5p	3.75154	1.25789	0.439761
hsa-mir-6501_hsa-miR-6501-3p	1.95511	1.7145	0.253596
hsa-mir-802_hsa-miR-802	0.0180609	0.616545	0.915757
hsa-mir-6508_hsa-miR-6508-5p	0.0349081	0.532148	0.89024
hsa-mir-6508_hsa-miR-6508-3p	0.0553221	0.474895	0.870611
hsa-mir-6815_hsa-miR-6815-5p	0.256124	1.16119	0.9317
hsa-mir-3198-1_hsa-miR-3198	4.44347	1.85584	0.123223
hsa-mir-4761_hsa-miR-4761-5p	0.441328	0.313036	0.383205
hsa-mir-4761_hsa-miR-4761-3p	0.397824	0.606603	0.74646
hsa-mir-185_hsa-miR-185-5p	12646.4	0.954887	0.610003
hsa-mir-185_hsa-miR-185-3p	52.8104	1.01554	0.923426
hsa-mir-3618_hsa-miR-3618	0.0945729	0.344093	0.815442
hsa-mir-1306_hsa-miR-1306-3p	7.77511	1.09112	0.644625
hsa-mir-1306_hsa-miR-1306-5p	139.458	1.06124	0.68717
hsa-mir-6816_hsa-miR-6816-5p	0.129129	0.900765	0.981759
hsa-mir-6816_hsa-miR-6816-3p	0.22453	0.5257	0.733406
hsa-mir-1286_hsa-miR-1286	0.181576	0.590606	0.832646
hsa-mir-649_hsa-miR-649	0.0179162	0.625447	0.918247
hsa-mir-301b_hsa-miR-301b	134.091	0.920112	0.379612
hsa-mir-130b_hsa-miR-130b-5p	479.159	1.03093	0.762211
hsa-mir-130b_hsa-miR-130b-3p	365.461	0.848938	0.10653
hsa-mir-650_hsa-miR-650	0.0706464	0.786954	0.958195
hsa-mir-5571_hsa-miR-5571-5p	0.0716932	0.750224	0.949875
hsa-mir-5571_hsa-miR-5571-3p	0.0444047	0.554809	0.897472
hsa-mir-6817_hsa-miR-6817-5p	0.0643838	0.550751	0.896163
hsa-mir-6817_hsa-miR-6817-3p	0.758332	0.967583	0.957558
hsa-mir-548j_hsa-miR-548j-5p	30.4433	0.960654	0.879397
hsa-mir-548j_hsa-miR-548j-3p	6.97396	1.69461	0.0775524
hsa-mir-3199-1_hsa-miR-3199	0.42131	0.894297	0.923309
hsa-mir-3199-2_hsa-miR-3199	0.595238	2.94159	0.154132
hsa-mir-3653_hsa-miR-3653	4.08015	0.792773	0.509527
hsa-mir-6818_hsa-miR-6818-5p	1.51344	1.28392	0.5699
hsa-mir-6818_hsa-miR-6818-3p	2.32858	1.02635	0.935421
hsa-mir-3200_hsa-miR-3200-5p	0.141938	0.181041	0.636118
hsa-mir-3200_hsa-miR-3200-3p	0.850117	0.96092	0.946724
hsa-mir-3928_hsa-miR-3928-3p	8.96905	1.17699	0.425477
hsa-mir-3928_hsa-miR-3928-5p	0.116608	0.824249	0.966273
hsa-mir-7109_hsa-miR-7109-5p	1.66261	1.45665	0.39621
hsa-mir-7109_hsa-miR-7109-3p	1.70319	0.463296	0.0510553
hsa-mir-3909_hsa-miR-3909	25.7901	0.835829	0.292681
hsa-mir-6819_hsa-miR-6819-5p	0.0840616	0.395793	0.839282
hsa-mir-6819_hsa-miR-6819-3p	0.376388	1.04566	0.966202
hsa-mir-658_hsa-miR-658	0.0331837	0.647802	0.924342
hsa-mir-659_hsa-miR-659-3p	0.256608	0.423374	0.549507
hsa-mir-659_hsa-miR-659-5p	0.512229	0.447062	0.44815
hsa-mir-6820_hsa-miR-6820-5p	0.823128	0.745159	0.618847
hsa-mir-6820_hsa-miR-6820-3p	3.56702	0.657048	0.137559
hsa-mir-4766_hsa-miR-4766-5p	0.450534	0.546366	0.517492
hsa-mir-4766_hsa-miR-4766-3p	2.56376	0.790113	0.439765
hsa-mir-1281_hsa-miR-1281	0.135216	1.27844	0.938561
hsa-mir-6889_hsa-miR-6889-5p	0.164542	1.08001	0.975739
hsa-mir-6889_hsa-miR-6889-3p	0.890217	2.17555	0.159928
hsa-mir-33a_hsa-miR-33a-5p	3293.39	0.919536	0.269415
hsa-mir-33a_hsa-miR-33a-3p	445.162	0.954824	0.4456
hsa-mir-378i_hsa-miR-378i	51.2273	1.08592	0.600156
hsa-mir-1249_hsa-miR-1249	56.7077	0.90468	0.577637
hsa-mir-4762_hsa-miR-4762-5p	1.33025	1.07228	0.88844
hsa-mir-4762_hsa-miR-4762-3p	0.21805	0.38837	0.835957
hsa-mir-3619_hsa-miR-3619-5p	1.38231	1.28003	0.636794
hsa-mir-3619_hsa-miR-3619-3p	0.276818	0.0925159	0.178736
hsa-let-7a-3_hsa-let-7a-5p	21254.4	1.08215	0.356554
hsa-let-7a-3_hsa-let-7a-3p	261.506	0.944441	0.584131
hsa-mir-4763_hsa-miR-4763-5p	0.0948926	0.456322	0.863725
hsa-mir-4763_hsa-miR-4763-3p	0.0183781	0.921525	0.985738
hsa-let-7b_hsa-let-7b-5p	14168.5	1.06172	0.53083
hsa-let-7b_hsa-let-7b-3p	170.056	0.945223	0.576681
hsa-mir-3667_hsa-miR-3667-5p	19.2709	1.22142	0.537079
hsa-mir-3667_hsa-miR-3667-3p	36.9538	1.39696	0.301741
hsa-mir-6821_hsa-miR-6821-5p	0.0729279	0.570457	0.902278
hsa-mir-6821_hsa-miR-6821-3p	0.095963	1577.61	0.107141
hsa-mir-378b_hsa-miR-378b	0.101686	1.07134	0.987974
hsa-mir-885_hsa-miR-885-5p	5.81445	1.0202	0.948427
hsa-mir-885_hsa-miR-885-3p	0.366586	0.474277	0.532361
hsa-mir-3134_hsa-miR-3134	0.769449	0.655648	0.503698
hsa-mir-3714_hsa-miR-3714	0.0174452	0.580702	0.905371
hsa-mir-4791_hsa-miR-4791	10.0374	0.903199	0.652719
hsa-mir-4792_hsa-miR-4792	5.34205	0.617512	0.288001
hsa-mir-4442_hsa-miR-4442	0.0852177	0.704264	0.938837
hsa-mir-466_hsa-miR-466	0.465766	1.52134	0.569724
hsa-mir-548ay_hsa-miR-548ay-5p	14.3715	0.882165	0.399592
hsa-mir-548ay_hsa-miR-548ay-3p	3.35952	0.639949	0.115553
hsa-mir-128-2_hsa-miR-128-3p	1284.55	0.93597	0.241542
hsa-mir-26a-1_hsa-miR-26a-5p	68261.8	1.18365	0.0238992
hsa-mir-26a-1_hsa-miR-26a-1-3p	22.0752	0.864076	0.447043
hsa-mir-6822_hsa-miR-6822-5p	0.0277761	0.639822	0.922193
hsa-mir-138-1_hsa-miR-138-5p	17.9751	1.19982	0.452634
hsa-mir-138-1_hsa-miR-138-1-3p	0.308456	0.998118	0.999014
hsa-mir-1226_hsa-miR-1226-5p	0.33205	0.964949	0.978229
hsa-mir-1226_hsa-miR-1226-3p	55.2257	0.922004	0.53853
hsa-mir-4443_hsa-miR-4443	22.4523	0.961451	0.913803
hsa-mir-2115_hsa-miR-2115-5p	3.76534	0.817443	0.659301
hsa-mir-2115_hsa-miR-2115-3p	1.783	0.570178	0.231524
hsa-mir-6823_hsa-miR-6823-5p	0.309124	0.256692	0.304369
hsa-mir-6823_hsa-miR-6823-3p	0.12302	0.579446	0.898013
hsa-mir-6824_hsa-miR-6824-5p	0.0557815	0.474014	0.870215
hsa-mir-6824_hsa-miR-6824-3p	2.05651	0.81606	0.562207
hsa-mir-4793_hsa-miR-4793-5p	0.0224678	0.686355	0.934395
hsa-mir-4793_hsa-miR-4793-3p	0.0155426	0.527185	0.888621
hsa-mir-425_hsa-miR-425-5p	6337.74	1.01478	0.854976
hsa-mir-425_hsa-miR-425-3p	339.189	0.959561	0.545041
hsa-mir-191_hsa-miR-191-5p	54210.2	0.997884	0.974987
hsa-mir-191_hsa-miR-191-3p	15.9789	0.776969	0.0691327
hsa-mir-6890_hsa-miR-6890-5p	0.0557229	0.609287	0.913702
hsa-mir-6890_hsa-miR-6890-3p	0.151383	0.868262	0.975347
hsa-mir-4271_hsa-miR-4271	0.0167787	0.615422	0.915443
hsa-mir-5193_hsa-miR-5193	43.9576	1.06609	0.860891
hsa-mir-566_hsa-miR-566	0.121552	1.20134	0.967982
hsa-mir-4787_hsa-miR-4787-5p	1.73479	0.789821	0.575905
hsa-mir-4787_hsa-miR-4787-3p	0.79505	1.03905	0.954789
hsa-let-7g_hsa-let-7g-5p	66058.7	1.23074	0.0782282
hsa-let-7g_hsa-let-7g-3p	242.21	1.1997	0.138402
hsa-mir-135a-1_hsa-miR-135a-5p	22.3585	1.34649	0.185321
hsa-mir-135a-1_hsa-miR-135a-3p	0.494218	0.55455	0.473075
hsa-mir-8064_hsa-miR-8064	0.586027	1.02473	0.975128
hsa-mir-3938_hsa-miR-3938	0.0577017	0.490635	0.87618
hsa-mir-3136_hsa-miR-3136-5p	4.38871	0.741141	0.280992
hsa-mir-3136_hsa-miR-3136-3p	0.472571	0.309941	0.293494
hsa-mir-1284_hsa-miR-1284	1.07062	0.73623	0.535494
hsa-mir-4444-2_hsa-miR-4444	0.220806	0.914685	0.968679
hsa-mir-1324_hsa-miR-1324	0.265761	0.441146	0.763488
hsa-mir-4273_hsa-miR-4273	0.0317273	0.50002	0.879488
hsa-mir-4795_hsa-miR-4795-5p	0.493262	0.705333	0.580865
hsa-mir-4795_hsa-miR-4795-3p	2.49405	1.29442	0.451412
hsa-mir-3921_hsa-miR-3921	0.0209281	0.493244	0.877139
hsa-mir-548ab_hsa-miR-548ab	1.06404	0.669353	0.353449
hsa-mir-4446_hsa-miR-4446-5p	1.44448	1.94104	0.150413
hsa-mir-4446_hsa-miR-4446-3p	36.2351	1.06522	0.757538
hsa-mir-4796_hsa-miR-4796-5p	0.797335	0.944754	0.93369
hsa-mir-4796_hsa-miR-4796-3p	1.98014	1.28909	0.49937
hsa-mir-7110_hsa-miR-7110-5p	0.327615	1.55651	0.749949
hsa-mir-7110_hsa-miR-7110-3p	4.56485	1.07183	0.865175
hsa-mir-544b_hsa-miR-544b	3.31441	6.43185	0.11035
hsa-mir-548i-1_hsa-miR-548i	0.333337	1.26713	0.836308
hsa-mir-6825_hsa-miR-6825-5p	0.604859	0.448754	0.219661
hsa-mir-6825_hsa-miR-6825-3p	0.0619812	161.161	0.266126
hsa-mir-7976_hsa-miR-7976	4.20854	0.681942	0.243385
hsa-mir-6826_hsa-miR-6826-5p	0.396144	0.419805	0.540913
hsa-mir-6826_hsa-miR-6826-3p	1.72738	0.289845	0.0434179
hsa-mir-6827_hsa-miR-6827-5p	0.268517	0.445187	0.639919
hsa-mir-6827_hsa-miR-6827-3p	0.129522	1.17391	0.969749
hsa-mir-15b_hsa-miR-15b-5p	24679.1	0.662825	0.0696709
hsa-mir-15b_hsa-miR-15b-3p	544.306	1.0713	0.442212
hsa-mir-16-2_hsa-miR-16-5p	37824.3	0.942893	0.497594
hsa-mir-16-2_hsa-miR-16-2-3p	817.025	0.965386	0.608521
hsa-mir-551b_hsa-miR-551b-5p	0.208252	0.570563	0.731065
hsa-mir-551b_hsa-miR-551b-3p	257.788	0.983381	0.927638
hsa-mir-4789_hsa-miR-4789-5p	0.185422	0.963184	0.99151
hsa-mir-4789_hsa-miR-4789-3p	4.14601	1.30805	0.358055
hsa-mir-7977_hsa-miR-7977	360.792	0.946069	0.591078
hsa-mir-4448_hsa-miR-4448	46.8625	0.682581	0.0790824
hsa-mir-1224_hsa-miR-1224-5p	0.0394777	0.566749	0.901154
hsa-mir-5588_hsa-miR-5588-5p	0.280634	0.358443	0.617551
hsa-mir-5588_hsa-miR-5588-3p	0.952272	0.994435	0.991278
hsa-mir-548aq_hsa-miR-548aq-3p	14.279	1.48311	0.0713158
hsa-mir-1248_hsa-miR-1248	142.361	1.13465	0.732469
hsa-mir-28_hsa-miR-28-5p	1908.58	1.09703	0.336585
hsa-mir-28_hsa-miR-28-3p	1221.01	1.04878	0.447245
hsa-mir-944_hsa-miR-944	0.529494	1.46086	0.627556
hsa-mir-3137_hsa-miR-3137	0.0340397	0.607929	0.913314
hsa-mir-570_hsa-miR-570-3p	28.1991	0.836391	0.310097
hsa-mir-570_hsa-miR-570-5p	4.36338	0.953767	0.868235
hsa-mir-6829_hsa-miR-6829-5p	0.04229	0.596529	0.910031
hsa-mir-6829_hsa-miR-6829-3p	0.27229	0.871511	0.937319
hsa-mir-4797_hsa-miR-4797-5p	0.426201	1.34343	0.747603
hsa-mir-4797_hsa-miR-4797-3p	0.709225	0.826032	0.724882
hsa-mir-943_hsa-miR-943	0.203171	0.594187	0.799938
hsa-mir-4800_hsa-miR-4800-5p	0.149966	0.420485	0.849608
hsa-mir-4800_hsa-miR-4800-3p	0.378555	2.64999	0.368098
hsa-mir-378d-1_hsa-miR-378d	28.0765	0.899862	0.491531
hsa-mir-95_hsa-miR-95-5p	2.3835	2.43893	0.0530586
hsa-mir-548i-2_hsa-miR-548i	0.240571	1.73903	0.772791
hsa-mir-3138_hsa-miR-3138	11.4342	0.689182	0.0459033
hsa-mir-572_hsa-miR-572	0.0906874	0.667528	0.929557
hsa-mir-5091_hsa-miR-5091	0.557463	2.6443	0.175284
hsa-mir-218-1_hsa-miR-218-5p	1.00323	0.758485	0.652685
hsa-mir-573_hsa-miR-573	0.0521626	0.789107	0.958681
hsa-mir-1255b-1_hsa-miR-1255b-5p	0.397056	1.29915	0.814518
hsa-mir-574_hsa-miR-574-5p	321.881	0.841226	0.194973
hsa-mir-574_hsa-miR-574-3p	1427.55	0.901359	0.360813
hsa-mir-5591_hsa-miR-5591-3p	0.0161672	0.611106	0.91422
hsa-mir-4802_hsa-miR-4802-5p	19.1447	0.774307	0.220326
hsa-mir-4802_hsa-miR-4802-3p	4.82684	0.810156	0.474512
hsa-mir-4449_hsa-miR-4449	2.08068	0.988515	0.975922
hsa-mir-548ag-1_hsa-miR-548ag	0.554407	0.640805	0.552434
hsa-mir-548ah_hsa-miR-548ah-5p	0.0543407	0.641175	0.922559
hsa-mir-548ah_hsa-miR-548ah-3p	0.598261	0.348544	0.102752
hsa-mir-5096_hsa-miR-5096	1.93546	1.74711	0.146301
hsa-mir-4451_hsa-miR-4451	0.912192	1.29858	0.608222
hsa-mir-3684_hsa-miR-3684	5.577	1.08901	0.706012
hsa-mir-1255a_hsa-miR-1255a	9.77043	1.19492	0.521112
hsa-mir-576_hsa-miR-576-5p	199.39	1.02363	0.811051
hsa-mir-576_hsa-miR-576-3p	11.3775	1.00888	0.965437
hsa-mir-297_hsa-miR-297	0.0131612	0.576796	0.904203
hsa-mir-367_hsa-miR-367-3p	0.0620988	0.628121	0.918985
hsa-mir-302d_hsa-miR-302d-3p	1.5298	1.04761	0.933749
hsa-mir-302a_hsa-miR-302a-5p	0.0251923	1	1
hsa-mir-302a_hsa-miR-302a-3p	0.0394132	0.604216	0.912253
hsa-mir-302b_hsa-miR-302b-3p	0.0353278	0.670724	0.930385
hsa-mir-577_hsa-miR-577	9.76423	1.05732	0.879068
hsa-mir-1973_hsa-miR-1973	5.7478	1.13178	0.803906
hsa-mir-3139_hsa-miR-3139	0.52549	0.159487	0.0713649
hsa-mir-7849_hsa-miR-7849-3p	2.62925	1.53563	0.298313
hsa-mir-548g_hsa-miR-548g-3p	76.0777	0.935617	0.773875
hsa-mir-548g_hsa-miR-548g-5p	3.88089	0.812998	0.429246
hsa-mir-4799_hsa-miR-4799-5p	9.91146	0.85902	0.499573
hsa-mir-4799_hsa-miR-4799-3p	0.502602	1.32714	0.760012
hsa-mir-3140_hsa-miR-3140-3p	2.30389	0.903387	0.782167
hsa-mir-3140_hsa-miR-3140-5p	3.24356	1.36477	0.30717
hsa-mir-4453_hsa-miR-4453	0.0685437	0.625373	0.918225
hsa-mir-3688-1_hsa-miR-3688-3p	0.805646	1.07294	0.91635
hsa-mir-3688-1_hsa-miR-3688-5p	0.529005	0.387301	0.31582
hsa-mir-3688-2_hsa-miR-3688-5p	0.805646	1.07294	0.91635
hsa-mir-3688-2_hsa-miR-3688-3p	0.529005	0.387301	0.31582
hsa-mir-4454_hsa-miR-4454	471.251	0.979324	0.863049
hsa-mir-548t_hsa-miR-548t-5p	0.48243	1.07009	0.931433
hsa-mir-548t_hsa-miR-548t-3p	60.2283	1.11158	0.339095
hsa-mir-1305_hsa-miR-1305	1.04199	0.770264	0.712898
hsa-mir-3945_hsa-miR-3945	0.104962	0.533252	0.890612
hsa-mir-4455_hsa-miR-4455	0.270475	1.05891	0.977761
hsa-mir-4635_hsa-miR-4635	0.198504	0.411125	0.750406
hsa-mir-4457_hsa-miR-4457	0.252377	0.823223	0.925788
hsa-mir-6075_hsa-miR-6075	0.0782396	0.347189	0.816905
hsa-mir-4458_hsa-miR-4458	1.31265	1.11305	0.848023
hsa-mir-4636_hsa-miR-4636	0.440563	4.52319	0.193563
hsa-mir-6131_hsa-miR-6131	0.0320231	0.637513	0.921561
hsa-mir-4637_hsa-miR-4637	0.309893	1.01708	0.98959
hsa-mir-887_hsa-miR-887-3p	0.0107875	0.566614	0.90112
hsa-mir-579_hsa-miR-579-3p	112.5	0.906682	0.158518
hsa-mir-579_hsa-miR-579-5p	8.35078	0.934225	0.706385
hsa-mir-580_hsa-miR-580-3p	9.18003	0.845058	0.362636
hsa-mir-580_hsa-miR-580-5p	0.935886	1.68072	0.317832
hsa-mir-581_hsa-miR-581	1.06691	2.38037	0.10641
hsa-mir-4459_hsa-miR-4459	0.63855	0.623302	0.493029
hsa-mir-449a_hsa-miR-449a	6.03324	1.10263	0.734659
hsa-mir-449b_hsa-miR-449b-5p	0.502942	0.789357	0.774444
hsa-mir-449b_hsa-miR-449b-3p	0.126573	0.585527	0.906772
hsa-mir-449c_hsa-miR-449c-5p	0.767522	0.920651	0.897324
hsa-mir-449c_hsa-miR-449c-3p	0.0320985	0.503638	0.880742
hsa-mir-5687_hsa-miR-5687	0.0360182	0.446179	0.859845
hsa-mir-548ae-2_hsa-miR-548ae	0.585654	1.38944	0.68695
hsa-mir-582_hsa-miR-582-5p	907.581	0.817544	0.253311
hsa-mir-582_hsa-miR-582-3p	92.4297	0.82836	0.278523
hsa-mir-4804_hsa-miR-4804-5p	3.20601	0.555787	0.0533381
hsa-mir-4804_hsa-miR-4804-3p	0.362019	1.16106	0.886408
hsa-mir-3607_hsa-miR-3607-5p	95.3927	1.37275	0.0944074
hsa-mir-3607_hsa-miR-3607-3p	39.9172	1.15958	0.466246
hsa-mir-9-2_hsa-miR-9-5p	25.2963	1.38747	0.140674
hsa-mir-9-2_hsa-miR-9-3p	19.1577	1.43875	0.0593154
hsa-mir-2277_hsa-miR-2277-5p	1.66696	0.897231	0.815218
hsa-mir-2277_hsa-miR-2277-3p	1.8138	1.9129	0.0938425
hsa-mir-583_hsa-miR-583	6.23019	1.60698	0.236739
hsa-mir-548p_hsa-miR-548p	1.68262	0.568101	0.160822
hsa-mir-548f-3_hsa-miR-548f-3p	6.88724	0.943646	0.799621
hsa-mir-5706_hsa-miR-5706	0.328492	0.0619786	0.109983
hsa-mir-4633_hsa-miR-4633-3p	0.0337389	0.552096	0.896624
hsa-mir-3936_hsa-miR-3936	0.141448	0.857273	0.973126
hsa-mir-1289-2_hsa-miR-1289	0.135101	0.657077	0.926806
hsa-mir-3661_hsa-miR-3661	0.635002	1.04502	0.949303
hsa-mir-4461_hsa-miR-4461	0.436388	0.994389	0.995059
hsa-mir-5692c-1_hsa-miR-5692c	0.207462	0.629082	0.809471
hsa-mir-874_hsa-miR-874-3p	1.38063	0.593507	0.360519
hsa-mir-874_hsa-miR-874-5p	7.76853	1.27498	0.263329
hsa-mir-3655_hsa-miR-3655	0.086339	0.669872	0.93015
hsa-mir-5197_hsa-miR-5197-5p	0.0382115	0.590409	0.908244
hsa-mir-584_hsa-miR-584-5p	1685.38	0.990759	0.96234
hsa-mir-584_hsa-miR-584-3p	7.8481	0.848151	0.492985
hsa-mir-143_hsa-miR-143-5p	13.7185	0.910343	0.754033
hsa-mir-143_hsa-miR-143-3p	1169.57	0.930661	0.74988
hsa-mir-145_hsa-miR-145-5p	4056.73	0.82965	0.383188
hsa-mir-145_hsa-miR-145-3p	19.1175	0.996711	0.987851
hsa-mir-378a_hsa-miR-378a-5p	230.233	0.922113	0.499083
hsa-mir-378a_hsa-miR-378a-3p	2269.25	0.857673	0.222865
hsa-mir-3141_hsa-miR-3141	1.06178	0.52518	0.270038
hsa-mir-378h_hsa-miR-378h	0.159521	0.6351	0.898664
hsa-mir-3142_hsa-miR-3142	0.12378	0.704749	0.93899
hsa-mir-146a_hsa-miR-146a-5p	27670	1.19853	0.118414
hsa-mir-146a_hsa-miR-146a-3p	116.911	1.04896	0.764557
hsa-mir-103a-1_hsa-miR-103a-3p	26543.2	1.00599	0.918155
hsa-mir-103b-1_hsa-miR-103b	26543.2	1.00599	0.918155
hsa-mir-218-2_hsa-miR-218-5p	1.07037	0.757857	0.634974
hsa-mir-585_hsa-miR-585-3p	0.0176301	0.577067	0.904286
hsa-mir-378e_hsa-miR-378e	0.650137	1.35403	0.633159
hsa-mir-3912_hsa-miR-3912-5p	5.9131	1.00479	0.985872
hsa-mir-5003_hsa-miR-5003-5p	2.3247	1.62932	0.177969
hsa-mir-5003_hsa-miR-5003-3p	0.0802186	0.582743	0.905972
hsa-mir-1271_hsa-miR-1271-5p	13.1559	0.95263	0.8014
hsa-mir-1271_hsa-miR-1271-3p	15.1037	1.26397	0.223412
hsa-mir-4281_hsa-miR-4281	0.0135973	0.554986	0.897529
hsa-mir-1229_hsa-miR-1229-3p	35.9029	0.989693	0.965574
hsa-mir-1229_hsa-miR-1229-5p	0.219937	1.01248	0.994886
hsa-mir-340_hsa-miR-340-5p	6646.25	0.942231	0.407026
hsa-mir-340_hsa-miR-340-3p	759.51	1.03186	0.688337
hsa-mir-4638_hsa-miR-4638-5p	0.540398	0.278658	0.0822301
hsa-mir-4638_hsa-miR-4638-3p	0.359381	0.905916	0.927696
hsa-mir-6720_hsa-miR-6720-3p	0.0151882	0.557972	0.898448
hsa-mir-4645_hsa-miR-4645-5p	3.57986	0.705824	0.267931
hsa-mir-4645_hsa-miR-4645-3p	4.5198	0.892262	0.676395
hsa-mir-3691_hsa-miR-3691-5p	0.902916	0.541397	0.318727
hsa-mir-3691_hsa-miR-3691-3p	0.517466	1.15977	0.837771
hsa-mir-7853_hsa-miR-7853-5p	0.522304	0.434706	0.375764
hsa-mir-5683_hsa-miR-5683	3.44777	1.38381	0.496759
hsa-mir-5689_hsa-miR-5689	0.0622453	0.671442	0.930575
hsa-mir-4639_hsa-miR-4639-5p	0.793381	1.44895	0.546759
hsa-mir-4639_hsa-miR-4639-3p	0.601649	0.704136	0.653126
hsa-mir-548a-1_hsa-miR-548a-3p	6.56765	0.760664	0.320958
hsa-mir-3143_hsa-miR-3143	8.43301	1.17509	0.43384
hsa-mir-877_hsa-miR-877-5p	174.24	0.890455	0.288851
hsa-mir-877_hsa-miR-877-3p	34.4705	1.23727	0.367002
hsa-mir-4640_hsa-miR-4640-5p	0.0309698	0.68374	0.933727
hsa-mir-4640_hsa-miR-4640-3p	0.0874059	0.756869	0.951409
hsa-mir-6891_hsa-miR-6891-5p	3.31112	0.94404	0.876844
hsa-mir-6891_hsa-miR-6891-3p	0.629957	0.603514	0.431907
hsa-mir-6832_hsa-miR-6832-5p	0.691136	1.0265	0.97348
hsa-mir-6832_hsa-miR-6832-3p	1.6608	0.515957	0.0958986
hsa-mir-4646_hsa-miR-4646-5p	0.855796	0.329175	0.111604
hsa-mir-4646_hsa-miR-4646-3p	6.20755	1.17254	0.5523
hsa-mir-1236_hsa-miR-1236-3p	0.0787076	0.293598	0.788536
hsa-mir-1236_hsa-miR-1236-5p	0.059551	0.670248	0.930265
hsa-mir-6721_hsa-miR-6721-5p	5.80693	1.19894	0.520203
hsa-mir-6833_hsa-miR-6833-5p	0.296277	0.83933	0.926508
hsa-mir-6833_hsa-miR-6833-3p	4.05792	1.33465	0.335454
hsa-mir-3135b_hsa-miR-3135b	0.147109	0.499791	0.879356
hsa-mir-219a-1_hsa-miR-219a-5p	72.1034	0.992994	0.963845
hsa-mir-219a-1_hsa-miR-219a-1-3p	0.668706	0.757596	0.730697
hsa-mir-6873_hsa-miR-6873-5p	0.297289	1.00297	0.997973
hsa-mir-6873_hsa-miR-6873-3p	2.52394	0.663318	0.229401
hsa-mir-6834_hsa-miR-6834-3p	0.253077	0.587536	0.762916
hsa-mir-5004_hsa-miR-5004-5p	0.292837	0.825988	0.885178
hsa-mir-5004_hsa-miR-5004-3p	0.304428	0.464363	0.619304
hsa-mir-3934_hsa-miR-3934-5p	2.19442	2.03274	0.0782844
hsa-mir-3934_hsa-miR-3934-3p	1.20631	1.7075	0.38149
hsa-mir-6835_hsa-miR-6835-5p	0.012574	1	1
hsa-mir-6835_hsa-miR-6835-3p	0.0160862	0.606105	0.912796
hsa-mir-7111_hsa-miR-7111-5p	0.188078	0.180769	0.535603
hsa-mir-7111_hsa-miR-7111-3p	0.442174	2.43579	0.346507
hsa-mir-5690_hsa-miR-5690	17.4918	0.783792	0.135481
hsa-mir-3925_hsa-miR-3925-3p	0.0157089	0.489088	0.875671
hsa-mir-4641_hsa-miR-4641	0.265694	0.446027	0.624786
hsa-mir-6780b_hsa-miR-6780b-5p	0.166822	0.488952	0.79877
hsa-mir-6780b_hsa-miR-6780b-3p	1.50973	0.739016	0.503497
hsa-mir-4647_hsa-miR-4647	0.0532725	0.763089	0.952842
hsa-mir-4642_hsa-miR-4642	0.0203333	0.660406	0.927695
hsa-mir-586_hsa-miR-586	3.48005	1.94129	0.0807516
hsa-mir-206_hsa-miR-206	5.29227	0.808542	0.466847
hsa-mir-133b_hsa-miR-133b	9.59346	0.861446	0.689311
hsa-mir-5685_hsa-miR-5685	0.0780132	0.794867	0.959946
hsa-mir-548u_hsa-miR-548u	1.79919	0.736982	0.491942
hsa-mir-30c-2_hsa-miR-30c-5p	13645.2	0.989932	0.871683
hsa-mir-30c-2_hsa-miR-30c-2-3p	0.581545	1.2214	0.842455
hsa-mir-30a_hsa-miR-30a-5p	451.09	1.18517	0.413862
hsa-mir-30a_hsa-miR-30a-3p	14.3622	1.39999	0.125522
hsa-mir-4463_hsa-miR-4463	0.0575833	0.511789	0.883519
hsa-mir-4464_hsa-miR-4464	1.25773	0.87651	0.852629
hsa-mir-548ai_hsa-miR-548ai	3.90746	1.16585	0.604532
hsa-mir-548b_hsa-miR-548b-5p	4.02349	0.901034	0.709396
hsa-mir-548b_hsa-miR-548b-3p	18.1446	1.29332	0.19056
hsa-mir-3144_hsa-miR-3144-5p	0.0936594	0.487149	0.874995
hsa-mir-3144_hsa-miR-3144-3p	1.32442	0.941978	0.909775
hsa-mir-588_hsa-miR-588	0.0126469	0.521561	0.886788
hsa-mir-548h-5_hsa-miR-548h-5p	0.323722	1.57802	0.673116
hsa-mir-548aj-1_hsa-miR-548aj-3p	1.25802	1.77326	0.439985
hsa-mir-3662_hsa-miR-3662	0.0227276	0.670623	0.930363
hsa-mir-548a-2_hsa-miR-548a-3p	7.99526	1.08546	0.749459
hsa-mir-3145_hsa-miR-3145-3p	0.199521	0.656727	0.879487
hsa-mir-3145_hsa-miR-3145-5p	0.214308	0.750104	0.90803
hsa-mir-1273c_hsa-miR-1273c	3.68524	1.24986	0.43767
hsa-mir-4466_hsa-miR-4466	0.972249	1.54468	0.49008
hsa-mir-3692_hsa-miR-3692-3p	0.119282	0.578259	0.89785
hsa-mir-7161_hsa-miR-7161-3p	0.0131847	0.765026	0.953285
hsa-mir-3918_hsa-miR-3918	0.102401	0.744973	0.948648
hsa-mir-1913_hsa-miR-1913	0.0678128	0.606922	0.912986
hsa-mir-3939_hsa-miR-3939	0.745867	0.734854	0.59803
hsa-mir-4644_hsa-miR-4644	0.476022	0.257969	0.202374
hsa-mir-339_hsa-miR-339-5p	6560.81	1.00184	0.984911
hsa-mir-339_hsa-miR-339-3p	120.511	1.00636	0.939633
hsa-mir-4655_hsa-miR-4655-5p	0.114519	0.464089	0.866623
hsa-mir-4655_hsa-miR-4655-3p	0.0172895	1	1
hsa-mir-6836_hsa-miR-6836-5p	0.0160778	0.617143	0.915926
hsa-mir-6836_hsa-miR-6836-3p	1.48703	1.20791	0.817129
hsa-mir-4648_hsa-miR-4648	0.106915	0.81672	0.964673
hsa-mir-4656_hsa-miR-4656	0.124891	0.43274	0.854585
hsa-mir-589_hsa-miR-589-5p	84.2368	0.970244	0.707744
hsa-mir-589_hsa-miR-589-3p	60.2068	0.998398	0.986512
hsa-mir-6874_hsa-miR-6874-5p	0.0386481	0.530285	0.889628
hsa-mir-6874_hsa-miR-6874-3p	0.0183303	0.612182	0.914524
hsa-mir-3683_hsa-miR-3683	0.185826	0.237781	0.645573
hsa-mir-1302-6_hsa-miR-1302	0.0313885	0.674536	0.931375
hsa-mir-3146_hsa-miR-3146	0.527306	1.02827	0.974889
hsa-mir-1183_hsa-miR-1183	0.0376553	0.703556	0.938701
hsa-mir-148a_hsa-miR-148a-5p	23.0073	0.802693	0.237361
hsa-mir-148a_hsa-miR-148a-3p	2624.79	0.959268	0.754202
hsa-mir-196b_hsa-miR-196b-5p	102.448	0.937981	0.561201
hsa-mir-196b_hsa-miR-196b-3p	8.82456	0.757025	0.181242
hsa-mir-550a-3_hsa-miR-550a-3p	65.6943	0.915278	0.522544
hsa-mir-550a-3_hsa-miR-550a-3-5p	5.32143	0.818008	0.385477
hsa-mir-550b-1_hsa-miR-550b-3p	5.41208	1.0904	0.702635
hsa-mir-550b-1_hsa-miR-550b-2-5p	63.5388	0.902672	0.456022
hsa-mir-550a-1_hsa-miR-550a-5p	5.41208	1.0904	0.702635
hsa-mir-550a-1_hsa-miR-550a-3p	63.5388	0.902672	0.456022
hsa-mir-550a-2_hsa-miR-550a-5p	4.94265	0.631593	0.07296
hsa-mir-550a-2_hsa-miR-550a-3p	63.4405	1.00305	0.98261
hsa-mir-550b-2_hsa-miR-550b-3p	4.94265	0.631593	0.07296
hsa-mir-550b-2_hsa-miR-550b-2-5p	63.4405	1.00305	0.98261
hsa-mir-548n_hsa-miR-548n	3.39906	0.998341	0.995735
hsa-mir-6837_hsa-miR-6837-5p	2.82433	0.683637	0.23224
hsa-mir-6837_hsa-miR-6837-3p	1.35453	0.533233	0.131933
hsa-mir-6838_hsa-miR-6838-5p	0.602612	1.43173	0.627671
hsa-mir-6838_hsa-miR-6838-3p	0.288423	0.885456	0.911103
hsa-mir-4649_hsa-miR-4649-5p	0.077893	0.782037	0.957099
hsa-mir-4649_hsa-miR-4649-3p	0.0817972	0.771156	0.954673
hsa-mir-4657_hsa-miR-4657	0.12661	0.881831	0.972516
hsa-mir-3147_hsa-miR-3147	0.0381553	0.482789	0.873438
hsa-mir-6839_hsa-miR-6839-5p	0.243539	0.824619	0.925444
hsa-mir-6839_hsa-miR-6839-3p	0.199709	0.906589	0.965411
hsa-mir-4284_hsa-miR-4284	16.365	1.03247	0.944973
hsa-mir-590_hsa-miR-590-5p	1719.62	1.13296	0.234296
hsa-mir-4651_hsa-miR-4651	0.219727	0.7126	0.892383
hsa-mir-1285-1_hsa-miR-1285-3p	30.8507	0.874108	0.193263
hsa-mir-1285-1_hsa-miR-1285-5p	11.0699	0.77138	0.0924051
hsa-mir-653_hsa-miR-653-5p	0.111039	0.511626	0.883427
hsa-mir-653_hsa-miR-653-3p	0.184236	0.3879	0.758956
hsa-mir-489_hsa-miR-489-3p	6.46736	1.25289	0.427583
hsa-mir-489_hsa-miR-489-5p	0.0149803	0.687615	0.934715
hsa-mir-5692c-2_hsa-miR-5692c	0.162788	0.875951	0.958089
hsa-mir-3609_hsa-miR-3609	13.4949	1.01152	0.967979
hsa-mir-25_hsa-miR-25-5p	3.81777	1.5879	0.148967
hsa-mir-25_hsa-miR-25-3p	903.521	0.967362	0.596146
hsa-mir-93_hsa-miR-93-5p	14769.1	0.951901	0.367613
hsa-mir-93_hsa-miR-93-3p	344.733	1.00808	0.896946
hsa-mir-106b_hsa-miR-106b-5p	26865.4	0.992935	0.876562
hsa-mir-106b_hsa-miR-106b-3p	608.492	0.967387	0.721539
hsa-mir-4658_hsa-miR-4658	0.0478117	0.341949	0.814333
hsa-mir-6840_hsa-miR-6840-5p	0.522292	2.20932	0.558127
hsa-mir-6840_hsa-miR-6840-3p	0.105168	1.59589	0.918545
hsa-mir-6875_hsa-miR-6875-5p	0.353383	0.515716	0.663815
hsa-mir-6875_hsa-miR-6875-3p	0.0286656	0.681047	0.933045
hsa-mir-4653_hsa-miR-4653-5p	0.0797541	0.442163	0.858298
hsa-mir-4653_hsa-miR-4653-3p	0.0437076	0.530109	0.889595
hsa-mir-548o_hsa-miR-548o-3p	6.89985	1.11308	0.599918
hsa-mir-5090_hsa-miR-5090	0.68656	0.603311	0.458496
hsa-mir-4467_hsa-miR-4467	0.1565	0.494082	0.877368
hsa-mir-592_hsa-miR-592	0.332276	0.397688	0.435373
hsa-mir-129-1_hsa-miR-129-5p	0.141835	0.563767	0.900183
hsa-mir-129-1_hsa-miR-129-1-3p	0.350665	13.2574	0.0853139
hsa-mir-182_hsa-miR-182-5p	56.922	0.881761	0.505425
hsa-mir-182_hsa-miR-182-3p	1.18438	0.665759	0.43242
hsa-mir-96_hsa-miR-96-5p	7.30897	0.629187	0.153312
hsa-mir-96_hsa-miR-96-3p	0.0610334	0.456035	0.863599
hsa-mir-183_hsa-miR-183-5p	97.3799	0.780573	0.159478
hsa-mir-183_hsa-miR-183-3p	0.390276	0.279509	0.265057
hsa-mir-335_hsa-miR-335-5p	4651.17	1.11721	0.483924
hsa-mir-335_hsa-miR-335-3p	144.61	1.23089	0.261733
hsa-mir-29a_hsa-miR-29a-5p	303.165	1.38808	0.0236981
hsa-mir-29a_hsa-miR-29a-3p	68105.6	1.18971	0.358604
hsa-mir-29b-1_hsa-miR-29b-1-5p	110.97	1.12649	0.40619
hsa-mir-29b-1_hsa-miR-29b-3p	16875.7	0.935284	0.768319
hsa-mir-6509_hsa-miR-6509-5p	0.765266	1.28665	0.656641
hsa-mir-6509_hsa-miR-6509-3p	1.54103	0.872571	0.746048
hsa-mir-490_hsa-miR-490-5p	2.72111	0.500801	0.117921
hsa-mir-490_hsa-miR-490-3p	10.5621	1.31618	0.513517
hsa-mir-6892_hsa-miR-6892-5p	1.17736	0.458835	0.123809
hsa-mir-6892_hsa-miR-6892-3p	1.64903	1.60247	0.294184
hsa-mir-548f-4_hsa-miR-548f-3p	0.886191	1.10866	0.850634
hsa-mir-671_hsa-miR-671-5p	238.787	1.13171	0.234437
hsa-mir-671_hsa-miR-671-3p	68.3078	1.01161	0.909276
hsa-mir-3907_hsa-miR-3907	0.114372	0.437798	0.856614
hsa-mir-153-2_hsa-miR-153-3p	16.3908	1.05661	0.745244
hsa-mir-153-2_hsa-miR-153-5p	1.5208	1.57549	0.415924
hsa-mir-3674_hsa-miR-3674	0.0166609	0.575326	0.903761
hsa-mir-4659a_hsa-miR-4659a-5p	10.2242	0.848476	0.520782
hsa-mir-4659a_hsa-miR-4659a-3p	4.44438	0.724175	0.234464
hsa-mir-4659b_hsa-miR-4659b-5p	4.41256	0.753847	0.303859
hsa-mir-4659b_hsa-miR-4659b-3p	10.3056	0.8386	0.490436
hsa-mir-548i-3_hsa-miR-548i	0.0912267	0.8749	0.976672
hsa-mir-4660_hsa-miR-4660	0.331353	0.638508	0.710751
hsa-mir-597_hsa-miR-597-5p	30.3461	1.25319	0.119748
hsa-mir-597_hsa-miR-597-3p	0.93356	0.664288	0.439818
hsa-mir-124-1_hsa-miR-124-5p	0.143076	1.33316	0.949847
hsa-mir-4286_hsa-miR-4286	11947.4	0.901968	0.258977
hsa-mir-1322_hsa-miR-1322	0.117533	1.39027	0.938449
hsa-mir-598_hsa-miR-598-3p	288.935	0.896891	0.257871
hsa-mir-598_hsa-miR-598-5p	0.15583	1.07585	0.985863
hsa-mir-383_hsa-miR-383-5p	0.0198919	0.706679	0.939471
hsa-mir-548v_hsa-miR-548v	2.66927	1.04738	0.885336
hsa-mir-320a_hsa-miR-320a	7712.04	1.07228	0.400625
hsa-mir-6876_hsa-miR-6876-5p	2.24731	0.619844	0.227309
hsa-mir-6876_hsa-miR-6876-3p	0.278851	1.06514	0.964679
hsa-mir-548h-4_hsa-miR-548h-5p	0.488374	1.00581	0.993811
hsa-mir-548h-4_hsa-miR-548h-3p	40.4781	0.798639	0.0562511
hsa-mir-6842_hsa-miR-6842-5p	1.28637	0.705552	0.457584
hsa-mir-6842_hsa-miR-6842-3p	4.20463	0.872102	0.606653
hsa-mir-6843_hsa-miR-6843-3p	1.03217	1.52231	0.412133
hsa-mir-3622b_hsa-miR-3622b-5p	0.0649718	0.572222	0.90281
hsa-mir-3622b_hsa-miR-3622b-3p	0.0527947	0.602923	0.911853
hsa-mir-3622a_hsa-miR-3622a-5p	0.0527947	0.602923	0.911853
hsa-mir-3622a_hsa-miR-3622a-3p	0.0649718	0.572222	0.90281
hsa-mir-4288_hsa-miR-4288	0.0504955	0.424768	0.851388
hsa-mir-3148_hsa-miR-3148	0.0167097	0.525192	0.887972
hsa-mir-548ao_hsa-miR-548ao-5p	0.0100301	0.625487	0.918258
hsa-mir-486_hsa-miR-486-5p	355.722	0.938871	0.833202
hsa-mir-486_hsa-miR-486-3p	363.316	0.922382	0.781944
hsa-mir-486-2_hsa-miR-486-5p	363.218	0.922456	0.781959
hsa-mir-486-2_hsa-miR-486-3p	355.973	0.93873	0.832802
hsa-mir-4469_hsa-miR-4469	0.264282	0.141124	0.298019
hsa-mir-4470_hsa-miR-4470	1.2308	0.88763	0.815679
hsa-mir-124-2_hsa-miR-124-5p	0.220446	1.25097	0.960895
hsa-mir-3149_hsa-miR-3149	0.259198	2.42143	0.619371
hsa-mir-5708_hsa-miR-5708	0.0595185	0.516187	0.88497
hsa-mir-4661_hsa-miR-4661-5p	0.882673	0.737558	0.524088
hsa-mir-4661_hsa-miR-4661-3p	0.1573	1.88961	0.761469
hsa-mir-378d-2_hsa-miR-378d	30.0704	0.856257	0.303517
hsa-mir-3150b_hsa-miR-3150b-3p	3.68962	1.05481	0.863432
hsa-mir-3150b_hsa-miR-3150b-5p	0.932923	0.567407	0.297266
hsa-mir-3150a_hsa-miR-3150a-3p	0.932923	0.567407	0.297266
hsa-mir-3150a_hsa-miR-3150a-5p	3.68962	1.05481	0.863432
hsa-mir-599_hsa-miR-599	1.13033	1.18986	0.706239
hsa-mir-875_hsa-miR-875-5p	1.74312	0.791855	0.646643
hsa-mir-1273a_hsa-miR-1273a	0.411833	0.397879	0.527832
hsa-mir-7705_hsa-miR-7705	2.43377	1.28401	0.509275
hsa-mir-5680_hsa-miR-5680	0.456051	1.38894	0.777039
hsa-mir-3151_hsa-miR-3151-5p	0.244231	1.43345	0.803079
hsa-mir-548a-3_hsa-miR-548a-3p	8.73473	0.921637	0.6857
hsa-mir-548a-3_hsa-miR-548a-5p	12.9772	0.974564	0.913546
hsa-mir-3610_hsa-miR-3610	0.132989	0.72978	0.945066
hsa-mir-548az_hsa-miR-548az-5p	1.29094	0.899377	0.824649
hsa-mir-548az_hsa-miR-548az-3p	0.39205	1.79393	0.578223
hsa-mir-4663_hsa-miR-4663	0.0764718	0.602207	0.911675
hsa-mir-548aa-1_hsa-miR-548aa	78.9632	1.03257	0.7264
hsa-mir-548d-1_hsa-miR-548d-5p	68.5119	1.0224	0.819964
hsa-mir-548d-1_hsa-miR-548d-3p	25.1231	1.01813	0.896531
hsa-mir-6844_hsa-miR-6844	4.59337	0.878835	0.603449
hsa-mir-4662b_hsa-miR-4662b	12.0966	0.869607	0.475539
hsa-mir-4662a_hsa-miR-4662a-5p	12.0814	0.875666	0.497941
hsa-mir-4662a_hsa-miR-4662a-3p	2.65836	0.85649	0.67279
hsa-mir-1207_hsa-miR-1207-3p	0.36501	1.89674	0.697473
hsa-mir-3686_hsa-miR-3686	0.0489315	0.656224	0.926575
hsa-mir-5194_hsa-miR-5194	0.163408	0.970242	0.990491
hsa-mir-7848_hsa-miR-7848-3p	1.80542	0.472895	0.0527505
hsa-mir-30b_hsa-miR-30b-5p	29511.9	1.0914	0.225598
hsa-mir-30b_hsa-miR-30b-3p	30.1403	1.11148	0.414983
hsa-mir-30d_hsa-miR-30d-5p	30404.8	1.04532	0.532196
hsa-mir-30d_hsa-miR-30d-3p	19.4813	0.971177	0.859517
hsa-mir-151a_hsa-miR-151a-5p	19468.5	1.01471	0.92095
hsa-mir-151a_hsa-miR-151a-3p	737.73	0.983357	0.934637
hsa-mir-1302-7_hsa-miR-1302	0.028372	0.638005	0.9217
hsa-mir-4472-1_hsa-miR-4472	0.0502253	0.503228	0.880602
hsa-mir-4664_hsa-miR-4664-5p	3.6172	0.793305	0.450009
hsa-mir-4664_hsa-miR-4664-3p	0.284676	0.628052	0.725407
hsa-mir-937_hsa-miR-937-3p	0.886961	0.567829	0.361708
hsa-mir-937_hsa-miR-937-5p	0.0390494	0.774871	0.95551
hsa-mir-6845_hsa-miR-6845-5p	0.0501392	0.559548	0.898944
hsa-mir-6845_hsa-miR-6845-3p	0.183344	0.660039	0.855891
hsa-mir-6846_hsa-miR-6846-5p	0.0904465	0.46925	0.868476
hsa-mir-6846_hsa-miR-6846-3p	0.637296	0.810601	0.800922
hsa-mir-6847_hsa-miR-6847-5p	0.570933	1.30896	0.704708
hsa-mir-6847_hsa-miR-6847-3p	0.0880404	0.370312	0.827973
hsa-mir-7112-1_hsa-miR-7112-5p	0.0211618	0.695651	0.936736
hsa-mir-6848_hsa-miR-6848-5p	0.0635565	0.670635	0.930337
hsa-mir-939_hsa-miR-939-5p	5.23934	0.905718	0.696813
hsa-mir-939_hsa-miR-939-3p	2.24922	1.32781	0.467835
hsa-mir-1234_hsa-miR-1234-3p	0.287417	0.966431	0.978997
hsa-mir-6849_hsa-miR-6849-5p	0.0282203	0.538371	0.89227
hsa-mir-6849_hsa-miR-6849-3p	0.320591	0.360739	0.364349
hsa-mir-6893_hsa-miR-6893-3p	0.0564422	0.0536307	0.522185
hsa-mir-6850_hsa-miR-6850-3p	0.0824373	0.711487	0.940641
hsa-mir-1302-11_hsa-miR-1302	0.0610398	0.596293	0.909959
hsa-mir-101-2_hsa-miR-101-3p	22413.1	1.1369	0.137092
hsa-mir-4665_hsa-miR-4665-5p	2.0577	1.05386	0.884651
hsa-mir-4473_hsa-miR-4473	7.63144	1.07962	0.688406
hsa-mir-4474_hsa-miR-4474-5p	0.508029	0.671627	0.582518
hsa-mir-4474_hsa-miR-4474-3p	2.4834	0.99857	0.996463
hsa-mir-491_hsa-miR-491-5p	28.9813	1.01124	0.934884
hsa-mir-491_hsa-miR-491-3p	11.6059	1.09109	0.606107
hsa-mir-876_hsa-miR-876-5p	61.515	1.00808	0.982723
hsa-mir-876_hsa-miR-876-3p	22.1328	0.888041	0.729699
hsa-mir-873_hsa-miR-873-5p	145.38	1.0459	0.890244
hsa-mir-873_hsa-miR-873-3p	1.41653	1.8549	0.263287
hsa-mir-6851_hsa-miR-6851-3p	0.171047	0.712909	0.882585
hsa-mir-4667_hsa-miR-4667-5p	3.42175	1.53926	0.256934
hsa-mir-4667_hsa-miR-4667-3p	3.32035	1.20684	0.511589
hsa-mir-6852_hsa-miR-6852-5p	33.6852	0.960697	0.820051
hsa-mir-6852_hsa-miR-6852-3p	0.6509	0.609479	0.50883
hsa-mir-6853_hsa-miR-6853-5p	0.0234687	0.630842	0.919738
hsa-mir-6853_hsa-miR-6853-3p	0.52178	0.750403	0.689027
hsa-mir-4476_hsa-miR-4476	0.0309518	0.553343	0.897001
hsa-mir-4477a_hsa-miR-4477a	0.143537	0.642819	0.915797
hsa-mir-4477b_hsa-miR-4477b	1.42896	1.02173	0.963493
hsa-mir-1299_hsa-miR-1299	1.4437	1.42215	0.671639
hsa-mir-204_hsa-miR-204-5p	42.958	1.09679	0.802662
hsa-mir-204_hsa-miR-204-3p	0.83739	1.46729	0.635463
hsa-mir-7-1_hsa-miR-7-5p	303.913	0.935982	0.577457
hsa-mir-7-1_hsa-miR-7-1-3p	919.253	1.02004	0.810364
hsa-mir-4289_hsa-miR-4289	0.0172897	0.509426	0.882714
hsa-mir-3910-1_hsa-miR-3910	0.0500863	0.789362	0.958732
hsa-mir-3910-2_hsa-miR-3910	0.0422393	0.661761	0.928047
hsa-mir-3651_hsa-miR-3651	0.0542174	0.612712	0.914676
hsa-mir-4670_hsa-miR-4670-5p	0.0962438	0.832059	0.967921
hsa-mir-4670_hsa-miR-4670-3p	0.0780204	0.687687	0.934714
hsa-mir-548au_hsa-miR-548au-5p	11.4406	0.917112	0.640976
hsa-mir-548au_hsa-miR-548au-3p	0.782524	1.03446	0.949421
hsa-let-7a-1_hsa-let-7a-5p	21294	1.07443	0.397852
hsa-let-7a-1_hsa-let-7a-3p	258.313	0.916752	0.422214
hsa-let-7f-1_hsa-let-7f-5p	31685.6	1.08162	0.371466
hsa-let-7f-1_hsa-let-7f-1-3p	177.406	1.00003	0.999713
hsa-let-7d_hsa-let-7d-5p	9361.67	1.01154	0.898913
hsa-let-7d_hsa-let-7d-3p	1097.75	0.932462	0.508736
hsa-mir-2278_hsa-miR-2278	4.50341	0.84858	0.518655
hsa-mir-23b_hsa-miR-23b-5p	12.875	1.10296	0.596392
hsa-mir-23b_hsa-miR-23b-3p	16670.6	1.03416	0.772765
hsa-mir-27b_hsa-miR-27b-5p	12.9709	1.00304	0.987893
hsa-mir-27b_hsa-miR-27b-3p	7826.05	1.00969	0.940877
hsa-mir-3074_hsa-miR-3074-3p	48.3053	0.982455	0.891659
hsa-mir-3074_hsa-miR-3074-5p	13447	1.04164	0.537297
hsa-mir-24-1_hsa-miR-24-1-5p	48.3191	0.984232	0.90285
hsa-mir-24-1_hsa-miR-24-3p	13452.3	1.0416	0.537682
hsa-mir-1302-8_hsa-miR-1302	0.0348894	0.512286	0.883678
hsa-mir-6854_hsa-miR-6854-5p	0.386065	0.959343	0.963951
hsa-mir-6854_hsa-miR-6854-3p	0.837769	0.595448	0.340687
hsa-mir-32_hsa-miR-32-5p	3035.81	1.07026	0.507676
hsa-mir-32_hsa-miR-32-3p	60.5327	1.0385	0.700896
hsa-mir-4668_hsa-miR-4668-3p	1.37762	0.591951	0.259233
hsa-mir-455_hsa-miR-455-5p	4.30793	0.525283	0.0678216
hsa-mir-455_hsa-miR-455-3p	9.00816	1.26365	0.389165
hsa-mir-147a_hsa-miR-147a	0.0133406	0.711285	0.940603
hsa-mir-4478_hsa-miR-4478	0.0270946	0.495393	0.877873
hsa-mir-600_hsa-miR-600	0.139852	0.60019	0.911022
hsa-mir-181a-2_hsa-miR-181a-5p	8740.3	1.07107	0.472712
hsa-mir-181a-2_hsa-miR-181a-2-3p	457.055	1.39678	0.136701
hsa-mir-181b-2_hsa-miR-181b-5p	1526.75	1.05913	0.691857
hsa-mir-3911_hsa-miR-3911	0.261545	0.635117	0.825327
hsa-mir-3960_hsa-miR-3960	9.68206	1.48924	0.313483
hsa-mir-4672_hsa-miR-4672	0.182891	0.543713	0.827078
hsa-mir-199b_hsa-miR-199b-5p	804.151	0.809291	0.156928
hsa-mir-199b_hsa-miR-199b-3p	5252.04	0.817736	0.214811
hsa-mir-3154_hsa-miR-3154	3.30853	0.914829	0.780942
hsa-mir-219a-2_hsa-miR-219a-5p	10.2862	1.32657	0.281415
hsa-mir-219a-2_hsa-miR-219a-2-3p	5.48662	0.786266	0.324584
hsa-mir-219b_hsa-miR-219b-5p	5.48662	0.786266	0.324584
hsa-mir-219b_hsa-miR-219b-3p	10.2862	1.32657	0.281415
hsa-mir-6855_hsa-miR-6855-5p	1.5564	0.846907	0.720186
hsa-mir-6855_hsa-miR-6855-3p	4.25244	1.16014	0.567442
hsa-mir-6856_hsa-miR-6856-3p	0.196423	0.219525	0.663175
hsa-mir-548aw_hsa-miR-548aw	8.66108	1.13487	0.604275
hsa-mir-6877_hsa-miR-6877-5p	5.86356	0.887077	0.634086
hsa-mir-4669_hsa-miR-4669	0.403527	5.12129	0.174888
hsa-mir-3689a_hsa-miR-3689a-5p	0.0194695	0.583422	0.906177
hsa-mir-4673_hsa-miR-4673	0.0723574	0.52454	0.887761
hsa-mir-4674_hsa-miR-4674	0.0712961	0.459119	0.864774
hsa-mir-126_hsa-miR-126-5p	33345	1.03236	0.87786
hsa-mir-126_hsa-miR-126-3p	55854.4	0.950878	0.768051
hsa-mir-4479_hsa-miR-4479	0.421175	1.24754	0.800629
hsa-mir-3621_hsa-miR-3621	1.04782	0.974345	0.963853
hsa-mir-7114_hsa-miR-7114-5p	0.179831	1.17047	0.939782
hsa-mir-7114_hsa-miR-7114-3p	1.03686	1.20815	0.72781
hsa-mir-602_hsa-miR-602	0.160494	4.97827	0.697211
hsa-mir-3690-1_hsa-miR-3690	3.97241	0.698992	0.467428
hsa-mir-6089-1_hsa-miR-6089	0.14986	0.832455	0.954071
hsa-mir-4767_hsa-miR-4767	0.0469622	0.567985	0.90152
hsa-mir-651_hsa-miR-651-5p	21.0499	0.979899	0.908393
hsa-mir-651_hsa-miR-651-3p	1.71929	1.1501	0.749309
hsa-mir-548ax_hsa-miR-548ax	22.7097	0.983747	0.915588
hsa-mir-548am_hsa-miR-548am-3p	2.21223	1.93387	0.0702461
hsa-mir-548am_hsa-miR-548am-5p	21.8557	0.997158	0.989582
hsa-mir-6134_hsa-miR-6134	0.0125205	0.711071	0.94055
hsa-mir-4666b_hsa-miR-4666b	0.0562931	0.513962	0.884245
hsa-mir-548f-5_hsa-miR-548f-3p	0.772579	0.760656	0.664368
hsa-mir-548aj-2_hsa-miR-548aj-5p	7.30217	1.18936	0.448368
hsa-mir-1587_hsa-miR-1587	0.0370867	0.830782	0.967654
hsa-mir-221_hsa-miR-221-5p	197.972	1.15626	0.0254739
hsa-mir-221_hsa-miR-221-3p	14390.7	1.04169	0.619493
hsa-mir-222_hsa-miR-222-5p	25.4083	1.29713	0.205243
hsa-mir-222_hsa-miR-222-3p	5495.44	1.01315	0.913671
hsa-mir-4769_hsa-miR-4769-5p	0.134168	1.01418	0.997331
[truncated: 135 more rows]

## Sheet: Table S2
miRNA	Mean of normalized counts	Fold Change	p value
hsa-mir-1299_hsa-miR-1299	1.4437	1.94472e-07	1.22368e-10
hsa-mir-6766_hsa-miR-6766-3p	1.74251	31.4251	0.00123485
hsa-mir-19b-2_hsa-miR-19b-3p	63566.6	0.626447	0.00405086
hsa-mir-664a_hsa-miR-664a-3p	1803.31	0.579067	0.00458446
hsa-mir-99a_hsa-miR-99a-5p	198.439	0.211032	0.00507394
hsa-mir-99a_hsa-miR-99a-3p	10.1152	0.113253	0.00553423
hsa-mir-4732_hsa-miR-4732-5p	0.865112	0.00168581	0.00589926
hsa-mir-196a-1_hsa-miR-196a-5p	15.537	14.1057	0.00776555
hsa-mir-455_hsa-miR-455-5p	4.30793	0.0711526	0.0093231
hsa-mir-561_hsa-miR-561-5p	0.645324	0.00186386	0.00934242
hsa-mir-3605_hsa-miR-3605-3p	7.43329	4.21792	0.0101111
hsa-mir-3181_hsa-miR-3181	0.735657	0.00829076	0.0107667
hsa-mir-6858_hsa-miR-6858-5p	0.278446	1.02425e-05	0.011371
hsa-mir-30c-2_hsa-miR-30c-5p	13645.2	0.653609	0.0119031
hsa-mir-125b-2_hsa-miR-125b-5p	190.929	0.258692	0.0131747
hsa-mir-98_hsa-miR-98-5p	1352.16	2.08596	0.0159881
hsa-mir-340_hsa-miR-340-5p	6646.25	0.632211	0.0179256
hsa-mir-196b_hsa-miR-196b-3p	8.82456	0.252555	0.0183279
hsa-mir-193b_hsa-miR-193b-5p	2.91558	0.0422585	0.0189768
hsa-mir-4719_hsa-miR-4719	0.706555	4495.06	0.0191988
hsa-mir-4635_hsa-miR-4635	0.198504	3.21727e+07	0.0211724
hsa-mir-3678_hsa-miR-3678-5p	0.354273	0.00134528	0.0219296
hsa-mir-4524b_hsa-miR-4524b-5p	6.06073	0.222194	0.0229529
hsa-mir-4524a_hsa-miR-4524a-3p	6.06073	0.222194	0.0229529
hsa-mir-6731_hsa-miR-6731-5p	2.40195	7.79601	0.0230328
hsa-mir-7111_hsa-miR-7111-3p	0.442174	0.00298832	0.0238831
hsa-mir-3684_hsa-miR-3684	5.577	3.85283	0.0279114
hsa-mir-30d_hsa-miR-30d-5p	30404.8	0.657632	0.0286195
hsa-mir-218-1_hsa-miR-218-5p	1.00323	0.0169086	0.0300351
hsa-mir-6769a_hsa-miR-6769a-3p	0.738446	0.0210179	0.0301817
hsa-mir-212_hsa-miR-212-3p	29.3142	2.33852	0.031626
hsa-mir-3656_hsa-miR-3656	5.74918	4.33075	0.0329612
hsa-mir-626_hsa-miR-626	0.212691	1.60427e-07	0.0346531
hsa-mir-5001_hsa-miR-5001-3p	3.42982	0.158098	0.0353211
hsa-mir-135b_hsa-miR-135b-5p	13.0654	7.9389	0.0359671
hsa-mir-1260a_hsa-miR-1260a	12330.2	1.87959	0.0374292
hsa-mir-3184_hsa-miR-3184-5p	5947.51	0.664541	0.0374527
hsa-mir-423_hsa-miR-423-3p	5948.31	0.664637	0.0374982
hsa-mir-7-1_hsa-miR-7-5p	303.913	1.94583	0.0378565
hsa-mir-30c-1_hsa-miR-30c-5p	13684.8	0.711488	0.0381683
hsa-mir-20a_hsa-miR-20a-5p	43151.1	0.674321	0.0382032
hsa-mir-6514_hsa-miR-6514-3p	3.19302	0.123372	0.0395086
hsa-mir-6736_hsa-miR-6736-3p	1.46665	0.0481288	0.0398122
hsa-mir-548h-4_hsa-miR-548h-3p	40.4781	0.504599	0.0398943
hsa-mir-510_hsa-miR-510-5p	0.522622	0.00162125	0.0399575
hsa-mir-361_hsa-miR-361-5p	2797.03	0.65282	0.0402212
hsa-let-7a-3_hsa-let-7a-3p	261.506	0.562072	0.0417976
hsa-mir-218-2_hsa-miR-218-5p	1.07037	0.0323325	0.0424592
hsa-mir-605_hsa-miR-605-5p	8.89628	0.190247	0.0426083
hsa-mir-193b_hsa-miR-193b-3p	42.5833	0.262692	0.0434795
hsa-mir-628_hsa-miR-628-5p	80.8409	1.75329	0.0440597
hsa-mir-33b_hsa-miR-33b-5p	237.855	0.562821	0.0443528
hsa-mir-548d-1_hsa-miR-548d-5p	68.5119	0.582871	0.0451084
hsa-mir-380_hsa-miR-380-5p	1.26652	0.0331014	0.0467961
hsa-mir-19b-1_hsa-miR-19b-3p	65332.3	0.708796	0.0480691
hsa-mir-6793_hsa-miR-6793-5p	1.036	0.0435895	0.048121
hsa-mir-4662b_hsa-miR-4662b	12.0966	0.329519	0.0502773
hsa-mir-652_hsa-miR-652-5p	1150.07	0.624551	0.0508058
hsa-mir-577_hsa-miR-577	9.76423	0.133515	0.0514231
hsa-mir-125b-1_hsa-miR-125b-5p	200.978	0.343095	0.0516137
hsa-mir-3690-1_hsa-miR-3690	3.97241	12.177	0.0527488
hsa-mir-4662a_hsa-miR-4662a-5p	12.0814	0.33381	0.053048
hsa-mir-616_hsa-miR-616-5p	36.1433	0.548938	0.0531071
hsa-mir-1254-1_hsa-miR-1254	2.44951	0.168881	0.0532509
hsa-mir-1261_hsa-miR-1261	58.9414	2.02115	0.054001
hsa-mir-30b_hsa-miR-30b-5p	29511.9	0.690159	0.0569415
hsa-mir-3160-1_hsa-miR-3160-5p	0.638273	0.032291	0.0572467
hsa-mir-3160-2_hsa-miR-3160-3p	0.638273	0.032291	0.0572467
hsa-mir-183_hsa-miR-183-5p	97.3799	0.405569	0.0579523
hsa-mir-489_hsa-miR-489-3p	6.46736	0.2347	0.0582625
hsa-mir-6799_hsa-miR-6799-3p	7.82541	0.342548	0.058547
hsa-mir-1260b_hsa-miR-1260b	15387.4	1.66523	0.059113
hsa-mir-548av_hsa-miR-548av-5p	0.853817	0.0399006	0.0593879
hsa-mir-6505_hsa-miR-6505-5p	0.676152	0.0337777	0.0597076
hsa-mir-548v_hsa-miR-548v	2.66927	0.104549	0.0625275
hsa-mir-548g_hsa-miR-548g-3p	76.0777	0.310854	0.0625821
hsa-mir-939_hsa-miR-939-3p	2.24922	6.33137	0.0629998
hsa-mir-199b_hsa-miR-199b-5p	804.151	2.11049	0.0641776
hsa-mir-3074_hsa-miR-3074-3p	48.3053	0.519775	0.0642746
hsa-mir-4433b_hsa-miR-4433b-5p	2407.75	0.244571	0.0643117
hsa-mir-4433_hsa-miR-4433-3p	2407.75	0.244571	0.0643117
hsa-mir-1301_hsa-miR-1301-5p	5.49599	0.276753	0.0643816
hsa-mir-92b_hsa-miR-92b-5p	3.53936	4.99543	0.0649098
hsa-mir-24-1_hsa-miR-24-1-5p	48.3191	0.520728	0.0655539
hsa-mir-3529_hsa-miR-3529-3p	292.564	1.83225	0.0662727
hsa-mir-7-2_hsa-miR-7-5p	292.533	1.83261	0.0664015
hsa-mir-1264_hsa-miR-1264	0.877365	0.0257151	0.0668706
hsa-mir-5100_hsa-miR-5100	637.736	1.98217	0.0670443
hsa-mir-4423_hsa-miR-4423-5p	1.38311	34.7133	0.067129
hsa-mir-301a_hsa-miR-301a-5p	27.1779	0.549236	0.067838
hsa-mir-7-3_hsa-miR-7-5p	289.757	1.80209	0.0680347
hsa-mir-3138_hsa-miR-3138	11.4342	0.371233	0.0691191
hsa-mir-7851_hsa-miR-7851-3p	2.18664	5.96394	0.0698345
hsa-mir-324_hsa-miR-324-3p	436.193	0.646224	0.0698902
hsa-mir-548aj-2_hsa-miR-548aj-3p	0.943196	0.00187646	0.0704204
hsa-mir-99b_hsa-miR-99b-3p	34.8141	3.29676	0.0712169
hsa-mir-4714_hsa-miR-4714-3p	1.32688	10.7806	0.0717168
hsa-mir-3196_hsa-miR-3196	3.0278	5.97039	0.0744274
hsa-mir-1304_hsa-miR-1304-3p	35.5027	0.516196	0.076013
hsa-mir-6716_hsa-miR-6716-3p	0.827603	0.0445189	0.0785748
hsa-mir-211_hsa-miR-211-5p	1.09829	0.0835266	0.0787
hsa-mir-3143_hsa-miR-3143	8.43301	2.62673	0.0787137
hsa-mir-19a_hsa-miR-19a-3p	54604.1	0.776699	0.0788155
hsa-mir-378d-1_hsa-miR-378d	28.0765	0.468372	0.0789634
hsa-mir-6842_hsa-miR-6842-3p	4.20463	0.246612	0.0822087
hsa-mir-1294_hsa-miR-1294	7.78742	2.73145	0.0835568
hsa-mir-490_hsa-miR-490-3p	10.5621	6.79411	0.0848056
hsa-mir-3173_hsa-miR-3173-3p	1.16041	12.7392	0.0866083
hsa-mir-18a_hsa-miR-18a-3p	13.2275	0.398397	0.0868359
hsa-mir-548j_hsa-miR-548j-5p	30.4433	0.292728	0.088307
hsa-mir-602_hsa-miR-602	0.160494	1.45696e+08	0.0904852
hsa-mir-509-1_hsa-miR-509-5p	0.315682	0.00248677	0.0908381
hsa-mir-3161_hsa-miR-3161	0.856512	0.000504621	0.0915807
hsa-mir-3675_hsa-miR-3675-3p	0.15906	9.31323e-10	0.0916566
hsa-mir-6516_hsa-miR-6516-5p	37.4904	0.525678	0.0969108
hsa-mir-550a-3_hsa-miR-550a-3p	65.6943	1.85459	0.0976794
hsa-mir-758_hsa-miR-758-5p	1.33601	0.0562233	0.0995876
hsa-mir-6824_hsa-miR-6824-3p	2.05651	0.164086	0.100845
hsa-mir-3166_hsa-miR-3166	1.92341	0.119597	0.101259
hsa-mir-548g_hsa-miR-548g-5p	3.88089	0.253114	0.102176
hsa-mir-5009_hsa-miR-5009-5p	0.245843	1.50214e-06	0.102483
hsa-let-7a-1_hsa-let-7a-3p	258.313	0.619867	0.102937
hsa-mir-196a-2_hsa-miR-196a-5p	25.4217	4.89874	0.103005
hsa-mir-1255a_hsa-miR-1255a	9.77043	0.273733	0.104102
hsa-mir-6515_hsa-miR-6515-3p	6.24537	0.342098	0.10507
hsa-mir-19b-1_hsa-miR-19b-1-5p	109.819	0.671368	0.105071
hsa-mir-544b_hsa-miR-544b	3.31441	0.00562516	0.106238
hsa-mir-30e_hsa-miR-30e-5p	14957.9	0.769101	0.106303
hsa-mir-3144_hsa-miR-3144-3p	1.32442	0.0648949	0.106382
hsa-mir-615_hsa-miR-615-3p	2.71719	11.5487	0.107279
hsa-mir-6842_hsa-miR-6842-5p	1.28637	6.40472	0.108201
hsa-mir-4662a_hsa-miR-4662a-3p	2.65836	0.195181	0.10831
hsa-mir-3179-3_hsa-miR-3179	1.2639	0.0871418	0.111261
hsa-mir-548b_hsa-miR-548b-5p	4.02349	0.24426	0.11164
hsa-mir-365a_hsa-miR-365a-3p	385.33	0.533739	0.112522
hsa-mir-330_hsa-miR-330-5p	145.645	1.69442	0.112576
hsa-mir-5187_hsa-miR-5187-5p	4.77875	0.3404	0.113527
hsa-mir-4665_hsa-miR-4665-5p	2.0577	0.115239	0.113779
hsa-mir-146a_hsa-miR-146a-3p	116.911	0.505789	0.115047
hsa-mir-570_hsa-miR-570-3p	28.1991	0.473609	0.115746
hsa-mir-642a_hsa-miR-642a-5p	130.424	2.56841	0.116861
hsa-mir-642b_hsa-miR-642b-3p	130.424	2.56841	0.116861
hsa-mir-4533_hsa-miR-4533	0.81768	0.0581183	0.116879
hsa-mir-625_hsa-miR-625-3p	905.489	0.432607	0.117483
hsa-mir-148a_hsa-miR-148a-5p	23.0073	0.440587	0.119168
hsa-mir-6732_hsa-miR-6732-3p	0.684393	0.0531252	0.119327
hsa-mir-548at_hsa-miR-548at-3p	0.867543	0.0558272	0.12119
hsa-mir-186_hsa-miR-186-5p	3907.07	0.518143	0.122929
hsa-mir-6514_hsa-miR-6514-5p	2.15245	0.117295	0.123468
hsa-mir-1268a_hsa-miR-1268a	5.75053	3.34908	0.125799
hsa-mir-9-3_hsa-miR-9-3p	16.8214	2.10186	0.126922
hsa-mir-9-2_hsa-miR-9-5p	25.2963	2.51509	0.126978
hsa-mir-103a-2_hsa-miR-103a-2-5p	98.9756	0.70057	0.127056
hsa-mir-3928_hsa-miR-3928-3p	8.96905	0.362328	0.1277
hsa-mir-4531_hsa-miR-4531	26.1071	0.361167	0.127849
hsa-mir-503_hsa-miR-503-5p	909.982	0.411208	0.128414
hsa-mir-365b_hsa-miR-365b-3p	377.227	0.550974	0.129054
hsa-mir-9-3_hsa-miR-9-5p	24.5567	2.61961	0.130309
hsa-mir-128-1_hsa-miR-128-3p	1790.62	1.3862	0.130888
hsa-mir-197_hsa-miR-197-5p	1.84995	4.24725	0.131043
hsa-mir-1262_hsa-miR-1262	0.944441	0.0744584	0.131077
hsa-mir-143_hsa-miR-143-3p	1169.57	0.400195	0.132339
hsa-mir-4470_hsa-miR-4470	1.2308	0.0828006	0.132366
hsa-mir-4645_hsa-miR-4645-5p	3.57986	3.51795	0.132845
hsa-mir-1249_hsa-miR-1249	56.7077	2.05609	0.134055
hsa-mir-23b_hsa-miR-23b-3p	16670.6	0.624931	0.134285
hsa-mir-33a_hsa-miR-33a-5p	3293.39	0.736115	0.135251
hsa-mir-4728_hsa-miR-4728-5p	0.222578	68934.2	0.135257
hsa-mir-221_hsa-miR-221-5p	197.972	1.29662	0.137753
hsa-mir-224_hsa-miR-224-5p	372.072	3.183	0.137819
hsa-mir-32_hsa-miR-32-3p	60.5327	1.48512	0.138423
hsa-mir-3620_hsa-miR-3620-3p	20.3264	2.23901	0.138647
hsa-mir-206_hsa-miR-206	5.29227	0.3118	0.139991
hsa-mir-133a-2_hsa-miR-133a-3p	176.757	0.246264	0.140137
hsa-mir-548ac_hsa-miR-548ac	6.78929	0.386615	0.142058
hsa-mir-504_hsa-miR-504-5p	3.19967	0.242432	0.144946
hsa-mir-7113_hsa-miR-7113-5p	1.02896	0.100842	0.145294
hsa-mir-3179-1_hsa-miR-3179	1.40246	5.38718	0.146328
hsa-mir-5586_hsa-miR-5586-3p	10.897	0.416744	0.146946
hsa-mir-3177_hsa-miR-3177-3p	6.19218	2.27435	0.147899
hsa-mir-5010_hsa-miR-5010-3p	24.7889	0.507697	0.148388
hsa-mir-6892_hsa-miR-6892-5p	1.17736	0.129225	0.148752
hsa-mir-205_hsa-miR-205-5p	14.1775	6.42457	0.14993
hsa-mir-7849_hsa-miR-7849-3p	2.62925	0.14088	0.150021
hsa-mir-4707_hsa-miR-4707-3p	2.6676	0.220091	0.150057
hsa-mir-548x_hsa-miR-548x-5p	2.65003	0.201755	0.150864
hsa-mir-30c-2_hsa-miR-30c-2-3p	0.581545	0.0181447	0.152734
hsa-mir-4485_hsa-miR-4485	19.6345	3.79114	0.155814
hsa-mir-6511b-2_hsa-miR-6511b-3p	7.31562	2.1107	0.156446
hsa-mir-1301_hsa-miR-1301-3p	389.196	0.652648	0.157429
hsa-mir-548e_hsa-miR-548e-5p	9.97611	1.99141	0.157477
hsa-mir-6805_hsa-miR-6805-5p	0.879532	0.119578	0.158962
hsa-mir-3667_hsa-miR-3667-5p	19.2709	0.26089	0.159952
hsa-mir-486-2_hsa-miR-486-5p	363.218	0.330815	0.16008
hsa-mir-486_hsa-miR-486-3p	363.316	0.331727	0.161505
hsa-mir-3607_hsa-miR-3607-3p	39.9172	0.460371	0.162218
hsa-mir-23a_hsa-miR-23a-3p	107274	0.832262	0.162976
hsa-mir-199a-1_hsa-miR-199a-5p	1304.17	0.504335	0.163333
hsa-mir-4669_hsa-miR-4669	0.403527	0.0103796	0.16353
hsa-mir-2115_hsa-miR-2115-5p	3.76534	5.96575	0.163728
hsa-let-7f-2_hsa-let-7f-2-3p	171.983	1.38034	0.163744
hsa-mir-17_hsa-miR-17-5p	22368.9	0.76099	0.164619
hsa-mir-152_hsa-miR-152-5p	1.2777	0.100237	0.165398
hsa-mir-550a-2_hsa-miR-550a-3p	63.4405	1.68605	0.167075
hsa-mir-550b-2_hsa-miR-550b-2-5p	63.4405	1.68605	0.167075
hsa-mir-26a-2_hsa-miR-26a-2-3p	40.4581	1.90308	0.167215
hsa-mir-4742_hsa-miR-4742-3p	7.47656	0.438021	0.167549
hsa-mir-6885_hsa-miR-6885-3p	2.77135	0.191903	0.170854
hsa-mir-589_hsa-miR-589-3p	60.2068	0.699959	0.171415
hsa-mir-135a-1_hsa-miR-135a-3p	0.494218	0.0407604	0.172182
hsa-mir-760_hsa-miR-760	6.56827	0.393809	0.172228
hsa-mir-133b_hsa-miR-133b	9.59346	0.248968	0.17272
hsa-mir-194-1_hsa-miR-194-5p	151.693	1.84501	0.172863
hsa-mir-130b_hsa-miR-130b-3p	365.461	1.44965	0.174638
hsa-mir-375_hsa-miR-375	1.84356	4.91672	0.176633
hsa-mir-579_hsa-miR-579-3p	112.5	0.772976	0.17676
hsa-mir-4762_hsa-miR-4762-5p	1.33025	0.118167	0.177243
hsa-mir-1276_hsa-miR-1276	0.231891	2018.67	0.177565
hsa-mir-1277_hsa-miR-1277-3p	514.702	0.492246	0.177814
hsa-mir-145_hsa-miR-145-5p	4056.73	0.459415	0.178386
hsa-mir-133a-1_hsa-miR-133a-3p	179.552	0.276898	0.178716
hsa-mir-182_hsa-miR-182-5p	56.922	0.504146	0.178843
hsa-mir-138-2_hsa-miR-138-5p	10.6579	2.39873	0.179561
hsa-mir-16-2_hsa-miR-16-2-3p	817.025	1.28275	0.180075
hsa-mir-302f_hsa-miR-302f	0.310753	0.00618157	0.181151
hsa-mir-545_hsa-miR-545-3p	559.396	0.720505	0.182107
hsa-mir-4291_hsa-miR-4291	0.153232	2.75319e+06	0.182534
hsa-mir-1250_hsa-miR-1250-5p	7.98403	2.28354	0.182717
hsa-mir-10a_hsa-miR-10a-3p	5.72048	0.378599	0.183771
hsa-mir-199a-2_hsa-miR-199a-3p	5270.49	0.556414	0.184329
hsa-mir-132_hsa-miR-132-3p	116.025	1.60301	0.18647
hsa-mir-1292_hsa-miR-1292-5p	14.713	1.65499	0.186698
hsa-mir-146b_hsa-miR-146b-3p	31.2862	0.587338	0.186926
hsa-mir-17_hsa-miR-17-3p	1842.97	0.835387	0.187011
hsa-mir-6731_hsa-miR-6731-3p	13.7588	2.18831	0.18962
hsa-mir-4710_hsa-miR-4710	2.33239	0.244538	0.189672
hsa-mir-486-2_hsa-miR-486-3p	355.973	0.347136	0.190675
hsa-mir-1908_hsa-miR-1908-5p	46.0454	0.529915	0.191592
hsa-mir-199a-1_hsa-miR-199a-3p	5258.76	0.555039	0.191672
hsa-mir-6764_hsa-miR-6764-5p	2.64184	0.307396	0.192393
hsa-mir-486_hsa-miR-486-5p	355.722	0.348735	0.192625
hsa-mir-875_hsa-miR-875-5p	1.74312	0.134699	0.192716
hsa-mir-129-1_hsa-miR-129-1-3p	0.350665	193.729	0.192756
hsa-mir-143_hsa-miR-143-5p	13.7185	0.343268	0.192885
hsa-mir-6889_hsa-miR-6889-3p	0.890217	7.00751	0.194008
hsa-mir-7109_hsa-miR-7109-5p	1.66261	4.92291	0.194282
hsa-mir-452_hsa-miR-452-5p	54.4474	2.88218	0.194549
hsa-mir-1179_hsa-miR-1179	7.42309	0.460372	0.195231
hsa-let-7e_hsa-let-7e-5p	2041.62	2.11154	0.195239
hsa-mir-199b_hsa-miR-199b-3p	5252.04	0.567399	0.195503
hsa-mir-599_hsa-miR-599	1.13033	0.144457	0.196831
hsa-mir-130a_hsa-miR-130a-5p	57.7938	0.548927	0.197014
hsa-mir-586_hsa-miR-586	3.48005	3.65675	0.197141
hsa-mir-873_hsa-miR-873-5p	145.38	3.09295	0.197897
hsa-mir-5581_hsa-miR-5581-5p	0.55127	0.0740226	0.199703
hsa-mir-3920_hsa-miR-3920	1.84385	0.167268	0.200592
hsa-mir-3188_hsa-miR-3188	1.41541	0.162832	0.200908
hsa-mir-4451_hsa-miR-4451	0.912192	6.1774	0.20272
hsa-let-7i_hsa-let-7i-5p	10155.3	1.44359	0.202894
hsa-mir-4749_hsa-miR-4749-5p	0.248523	0.000195152	0.204127
hsa-mir-6891_hsa-miR-6891-5p	3.31112	3.37301	0.207196
hsa-mir-548aa-1_hsa-miR-548aa	78.9632	0.727641	0.207668
hsa-mir-6764_hsa-miR-6764-3p	3.30995	3.04677	0.207748
hsa-mir-933_hsa-miR-933	4.28544	0.367947	0.209893
hsa-mir-629_hsa-miR-629-5p	131.558	1.39474	0.212159
hsa-mir-7843_hsa-miR-7843-3p	1.04103	0.149262	0.212939
hsa-mir-548o-2_hsa-miR-548o-5p	23.1134	0.683302	0.213051
hsa-mir-363_hsa-miR-363-3p	733.507	1.83407	0.21332
hsa-mir-378f_hsa-miR-378f	5.67624	2.21553	0.21394
hsa-mir-7977_hsa-miR-7977	360.792	1.41369	0.213975
hsa-mir-6797_hsa-miR-6797-3p	2.72544	3.02786	0.214911
hsa-mir-6849_hsa-miR-6849-3p	0.320591	0.0220732	0.215613
hsa-let-7c_hsa-let-7c-5p	379.799	0.65611	0.216347
hsa-mir-624_hsa-miR-624-3p	15.1165	1.88383	0.217025
hsa-mir-3657_hsa-miR-3657	13.6265	0.511576	0.218697
hsa-mir-548l_hsa-miR-548l	4.7241	2.23571	0.219669
hsa-mir-744_hsa-miR-744-3p	66.7968	0.725315	0.219842
hsa-mir-548h-1_hsa-miR-548h-5p	0.433127	0.0848491	0.220699
hsa-mir-4422_hsa-miR-4422	9.62395	1.99331	0.223202
hsa-mir-7704_hsa-miR-7704	38.4135	1.90047	0.223294
hsa-mir-21_hsa-miR-21-3p	2426.64	1.76271	0.224202
hsa-mir-548d-2_hsa-miR-548d-3p	24.9695	0.61477	0.224873
hsa-mir-7848_hsa-miR-7848-3p	1.80542	0.24539	0.226277
hsa-mir-4701_hsa-miR-4701-5p	1.30855	0.176798	0.226598
hsa-mir-223_hsa-miR-223-5p	467.426	1.58314	0.231855
hsa-mir-98_hsa-miR-98-3p	300.158	0.769869	0.233687
hsa-mir-6820_hsa-miR-6820-3p	3.56702	0.398183	0.234053
hsa-mir-5684_hsa-miR-5684	1.92368	0.26919	0.23409
hsa-mir-3613_hsa-miR-3613-5p	103.573	2.10702	0.236979
hsa-mir-224_hsa-miR-224-3p	21.0781	2.86472	0.239534
hsa-mir-6503_hsa-miR-6503-3p	56.2175	1.67921	0.240967
hsa-mir-429_hsa-miR-429	24.0087	0.660344	0.241452
hsa-mir-151b_hsa-miR-151b	351.123	0.718131	0.242635
hsa-mir-6769a_hsa-miR-6769a-5p	0.489966	0.098757	0.243051
hsa-mir-4781_hsa-miR-4781-3p	1.61319	0.258735	0.244354
hsa-mir-942_hsa-miR-942-3p	1.95894	0.213006	0.244526
hsa-let-7f-1_hsa-let-7f-1-3p	177.406	0.763673	0.246392
hsa-mir-548aw_hsa-miR-548aw	8.66108	0.445382	0.24795
hsa-mir-4646_hsa-miR-4646-5p	0.855796	0.11244	0.248587
hsa-mir-610_hsa-miR-610	1.03873	5.48664	0.250711
hsa-mir-551b_hsa-miR-551b-3p	257.788	0.566779	0.253579
hsa-mir-99b_hsa-miR-99b-5p	843.743	1.84746	0.253824
hsa-mir-4680_hsa-miR-4680-5p	0.244576	0.000497045	0.254701
hsa-mir-125a_hsa-miR-125a-3p	10.3299	1.95957	0.257746
hsa-mir-6885_hsa-miR-6885-5p	2.28902	2.89972	0.257841
hsa-mir-181b-1_hsa-miR-181b-5p	984.74	1.55831	0.258311
hsa-mir-548c_hsa-miR-548c-5p	63.1931	0.756797	0.259245
hsa-let-7b_hsa-let-7b-5p	14168.5	1.33709	0.259958
hsa-mir-140_hsa-miR-140-5p	1755.28	1.25877	0.262121
hsa-mir-4728_hsa-miR-4728-3p	0.620081	13.6575	0.262643
hsa-mir-412_hsa-miR-412-5p	9.00934	4.22123	0.264065
hsa-mir-1306_hsa-miR-1306-3p	7.77511	0.542083	0.265361
hsa-mir-199a-2_hsa-miR-199a-5p	1326.98	0.576645	0.267103
hsa-mir-4423_hsa-miR-4423-3p	7.34757	4.19904	0.269643
hsa-mir-579_hsa-miR-579-5p	8.35078	1.703	0.270439
hsa-mir-4632_hsa-miR-4632-3p	2.07832	0.209612	0.271703
hsa-mir-4787_hsa-miR-4787-5p	1.73479	0.271328	0.27206
hsa-mir-125a_hsa-miR-125a-5p	3156.93	1.68865	0.272423
hsa-mir-625_hsa-miR-625-5p	965.426	0.586345	0.272483
hsa-mir-4433_hsa-miR-4433-5p	449.448	0.441175	0.273726
hsa-mir-3615_hsa-miR-3615	328.792	0.733015	0.274085
hsa-mir-556_hsa-miR-556-5p	8.50843	0.509418	0.274694
hsa-mir-4433b_hsa-miR-4433b-3p	449.428	0.4419	0.275543
hsa-mir-6729_hsa-miR-6729-3p	0.930778	0.198158	0.275725
hsa-mir-30a_hsa-miR-30a-5p	451.09	0.543195	0.276783
hsa-mir-6858_hsa-miR-6858-3p	0.742443	5.46596	0.277131
hsa-mir-548ak_hsa-miR-548ak	20.1104	2.06432	0.281175
hsa-mir-4508_hsa-miR-4508	8.52186	0.499254	0.281443
hsa-mir-4786_hsa-miR-4786-3p	0.492578	0.0859674	0.282756
hsa-mir-4477b_hsa-miR-4477b	1.42896	0.190359	0.282897
hsa-mir-423_hsa-miR-423-5p	6163.21	1.23142	0.283725
hsa-mir-3184_hsa-miR-3184-3p	6163.21	1.23142	0.283725
hsa-mir-16-2_hsa-miR-16-5p	37824.3	1.2836	0.285911
hsa-mir-26a-1_hsa-miR-26a-1-3p	22.0752	0.570798	0.286192
hsa-mir-4746_hsa-miR-4746-5p	1.46777	0.242455	0.286387
hsa-mir-7-2_hsa-miR-7-2-3p	7.45634	0.481922	0.286388
hsa-mir-3529_hsa-miR-3529-5p	7.45634	0.481922	0.286388
hsa-mir-135a-1_hsa-miR-135a-5p	22.3585	1.88608	0.287967
hsa-mir-4532_hsa-miR-4532	9.19658	3.61515	0.288743
hsa-mir-9-1_hsa-miR-9-5p	25.2163	1.97776	0.289467
hsa-mir-4715_hsa-miR-4715-3p	0.408118	0.0140294	0.28956
hsa-mir-9-2_hsa-miR-9-3p	19.1577	1.73519	0.291972
hsa-mir-1-2_hsa-miR-1	365.612	0.340939	0.29371
hsa-mir-181b-2_hsa-miR-181b-5p	1526.75	1.50318	0.297432
hsa-mir-3960_hsa-miR-3960	9.68206	2.89174	0.298599
hsa-mir-2110_hsa-miR-2110	80.9078	1.29142	0.298893
hsa-mir-5706_hsa-miR-5706	0.328492	0.00746659	0.299906
hsa-mir-3202-1_hsa-miR-3202	1.70668	3.88907	0.300889
hsa-mir-3150b_hsa-miR-3150b-5p	0.932923	0.192972	0.301006
hsa-mir-3150a_hsa-miR-3150a-3p	0.932923	0.192972	0.301006
hsa-mir-26b_hsa-miR-26b-5p	27834.7	1.3641	0.301186
hsa-mir-1-1_hsa-miR-1	346.188	0.349319	0.301581
hsa-mir-323b_hsa-miR-323b-5p	0.200566	0.0017578	0.301958
hsa-mir-16-1_hsa-miR-16-5p	38483.2	1.27037	0.302374
hsa-mir-5094_hsa-miR-5094	0.410342	0.0627351	0.302947
hsa-mir-3200_hsa-miR-3200-5p	0.141938	4.37612e-05	0.303264
hsa-mir-6804_hsa-miR-6804-3p	1.47518	3.78202	0.303413
hsa-mir-548ai_hsa-miR-548ai	3.90746	0.418976	0.303898
hsa-mir-5193_hsa-miR-5193	43.9576	0.363823	0.304426
hsa-mir-410_hsa-miR-410-5p	0.848218	0.156811	0.304847
hsa-mir-153-2_hsa-miR-153-3p	16.3908	0.61091	0.304961
hsa-mir-3133_hsa-miR-3133	0.632422	0.14987	0.305601
hsa-mir-618_hsa-miR-618	16.977	2.22615	0.305962
hsa-mir-3065_hsa-miR-3065-5p	1224.73	1.41555	0.30732
hsa-mir-338_hsa-miR-338-3p	1224.73	1.41555	0.30732
hsa-mir-4802_hsa-miR-4802-3p	4.82684	2.27529	0.307769
hsa-mir-24-2_hsa-miR-24-2-5p	217.744	0.826576	0.30781
hsa-mir-4701_hsa-miR-4701-3p	2.33734	0.298101	0.308188
hsa-mir-4482_hsa-miR-4482-3p	0.463148	0.0305166	0.308966
hsa-mir-4523_hsa-miR-4523	16.9542	0.567368	0.309389
hsa-mir-5584_hsa-miR-5584-5p	0.798106	0.154093	0.311447
hsa-mir-629_hsa-miR-629-3p	33.2788	1.51403	0.311517
hsa-mir-940_hsa-miR-940	18.6872	0.628974	0.312733
hsa-mir-203a_hsa-miR-203a	16.8028	2.87007	0.313105
hsa-mir-203b_hsa-miR-203b-5p	16.8028	2.87007	0.313105
hsa-mir-15b_hsa-miR-15b-3p	544.306	0.78336	0.313137
hsa-mir-6770-3_hsa-miR-6770-5p	2.21086	2.72601	0.313292
hsa-mir-873_hsa-miR-873-3p	1.41653	4.51587	0.313705
hsa-mir-548w_hsa-miR-548w	25.4132	1.77064	0.314341
hsa-mir-548ap_hsa-miR-548ap-3p	1.57545	0.256888	0.315131
hsa-mir-581_hsa-miR-581	1.06691	0.194541	0.316062
hsa-mir-103a-2_hsa-miR-103a-3p	26842.2	1.17116	0.317204
hsa-mir-103b-2_hsa-miR-103b	26842.2	1.17116	0.317204
hsa-mir-3617_hsa-miR-3617-3p	2.01413	3.59717	0.319003
hsa-mir-4717_hsa-miR-4717-3p	0.817064	0.168738	0.320636
hsa-mir-2116_hsa-miR-2116-5p	1.42746	3.31043	0.321432
hsa-mir-584_hsa-miR-584-5p	1685.38	0.592852	0.324427
hsa-mir-1285-2_hsa-miR-1285-3p	14.8219	1.50672	0.325055
hsa-mir-330_hsa-miR-330-3p	147.534	1.21509	0.325163
hsa-mir-148b_hsa-miR-148b-5p	208.278	0.772748	0.327493
hsa-mir-1271_hsa-miR-1271-3p	15.1037	0.583014	0.327755
hsa-mir-1291_hsa-miR-1291	2.83589	0.300725	0.328688
hsa-mir-133a-1_hsa-miR-133a-5p	2.60687	0.210486	0.328738
hsa-mir-3174_hsa-miR-3174	2.86814	2.59539	0.328865
hsa-mir-497_hsa-miR-497-3p	37.3502	0.618312	0.329635
hsa-mir-548aq_hsa-miR-548aq-3p	14.279	1.76094	0.329872
hsa-mir-548d-1_hsa-miR-548d-3p	25.1231	0.685947	0.33007
hsa-mir-636_hsa-miR-636	3.24345	2.28278	0.331143
hsa-mir-6769b_hsa-miR-6769b-3p	6.95223	1.76943	0.332068
hsa-mir-1273d_hsa-miR-1273d	1.36805	3.2854	0.333044
hsa-mir-6509_hsa-miR-6509-3p	1.54103	0.313438	0.333216
hsa-mir-6892_hsa-miR-6892-3p	1.64903	3.26424	0.334097
hsa-mir-6503_hsa-miR-6503-5p	93.3116	1.51773	0.334868
hsa-mir-548z_hsa-miR-548z	64.6101	0.787317	0.335274
hsa-mir-197_hsa-miR-197-3p	2426.53	1.4292	0.336354
hsa-mir-32_hsa-miR-32-5p	3035.81	1.30413	0.337229
hsa-mir-6883_hsa-miR-6883-3p	1.73773	2.56959	0.338336
hsa-mir-6844_hsa-miR-6844	4.59337	0.451071	0.339072
hsa-mir-194-2_hsa-miR-194-5p	197.791	1.55114	0.340992
hsa-mir-5003_hsa-miR-5003-5p	2.3247	2.38926	0.342195
hsa-mir-514b_hsa-miR-514b-5p	0.728283	0.149154	0.34268
hsa-mir-6741_hsa-miR-6741-3p	2.2518	0.304445	0.34361
hsa-mir-6815_hsa-miR-6815-3p	0.0725588	117454	0.343727
hsa-mir-1303_hsa-miR-1303	10.1761	0.464206	0.343816
hsa-mir-184_hsa-miR-184	0.375112	9.01483e-06	0.34601
hsa-mir-18b_hsa-miR-18b-5p	333.131	1.32754	0.347927
hsa-mir-671_hsa-miR-671-5p	238.787	0.768603	0.348691
hsa-mir-421_hsa-miR-421	311.872	0.823861	0.350754
hsa-mir-549a_hsa-miR-549a	0.134532	1.01526e-05	0.350857
hsa-mir-362_hsa-miR-362-5p	48.6755	2.30173	0.352719
hsa-mir-582_hsa-miR-582-5p	907.581	1.55473	0.353868
hsa-mir-1273f_hsa-miR-1273f	0.591473	6.54815	0.354563
hsa-mir-186_hsa-miR-186-3p	138.69	0.802963	0.354774
hsa-mir-340_hsa-miR-340-3p	759.51	0.823118	0.355843
hsa-mir-5004_hsa-miR-5004-3p	0.304428	0.0216542	0.356536
hsa-mir-30a_hsa-miR-30a-3p	14.3622	0.568478	0.358167
hsa-mir-548f-3_hsa-miR-548f-3p	6.88724	0.550321	0.358325
hsa-mir-548h-4_hsa-miR-548h-5p	0.488374	0.150271	0.359773
hsa-mir-5187_hsa-miR-5187-3p	6.80129	0.573218	0.360302
hsa-mir-5196_hsa-miR-5196-3p	3.37695	0.377088	0.360406
hsa-mir-8072_hsa-miR-8072	1.04544	0.243293	0.36136
hsa-mir-4789_hsa-miR-4789-3p	4.14601	2.02141	0.361586
hsa-mir-373_hsa-miR-373-3p	0.295904	0.00230266	0.362192
hsa-mir-338_hsa-miR-338-5p	79.1256	1.31552	0.362267
hsa-mir-6723_hsa-miR-6723-5p	0.888241	3.62155	0.363839
hsa-mir-3195_hsa-miR-3195	1.35859	0.193257	0.364232
hsa-mir-3065_hsa-miR-3065-3p	79.1287	1.31278	0.365419
hsa-mir-1250_hsa-miR-1250-3p	0.697701	4.87937	0.365765
hsa-mir-4488_hsa-miR-4488	17.2889	3.43273	0.366204
hsa-mir-548ay_hsa-miR-548ay-5p	14.3715	0.690197	0.366231
hsa-mir-33a_hsa-miR-33a-3p	445.162	0.862411	0.367652
hsa-mir-1228_hsa-miR-1228-5p	2.49837	2.52468	0.369042
hsa-mir-145_hsa-miR-145-3p	19.1175	0.58588	0.369289
hsa-mir-1245a_hsa-miR-1245a	0.26607	0.00430633	0.371663
hsa-mir-3179-2_hsa-miR-3179	1.56156	0.353509	0.372387
hsa-mir-1273h_hsa-miR-1273h-3p	69.2545	0.75318	0.373335
hsa-mir-1180_hsa-miR-1180-3p	8.67502	0.540191	0.373763
hsa-mir-6868_hsa-miR-6868-3p	0.635314	0.124004	0.375605
hsa-mir-548as_hsa-miR-548as-3p	7.42028	1.82641	0.376483
hsa-mir-452_hsa-miR-452-3p	9.39271	2.14271	0.376535
hsa-mir-6501_hsa-miR-6501-3p	1.95511	2.888	0.377115
hsa-mir-323a_hsa-miR-323a-5p	1.26556	0.23441	0.377664
hsa-mir-938_hsa-miR-938	0.470802	0.15227	0.378181
hsa-mir-106b_hsa-miR-106b-3p	608.492	1.24673	0.379228
hsa-mir-550b-1_hsa-miR-550b-2-5p	63.5388	1.38735	0.379631
hsa-mir-550a-1_hsa-miR-550a-3p	63.5388	1.38735	0.379631
hsa-mir-6515_hsa-miR-6515-5p	2.53869	0.430357	0.380623
hsa-mir-4459_hsa-miR-4459	0.63855	0.193446	0.38175
hsa-mir-4301_hsa-miR-4301	2.57303	0.317109	0.381839
hsa-mir-3160-1_hsa-miR-3160-3p	0.565599	0.171046	0.382187
hsa-mir-3160-2_hsa-miR-3160-5p	0.565599	0.171046	0.382187
hsa-mir-6087_hsa-miR-6087	13.8782	2.56327	0.382592
hsa-mir-3199-2_hsa-miR-3199	0.595238	0.158023	0.382618
hsa-mir-4755_hsa-miR-4755-5p	0.818442	0.235664	0.383934
hsa-let-7d_hsa-let-7d-3p	1097.75	0.780021	0.384268
hsa-mir-5581_hsa-miR-5581-3p	9.95686	0.639147	0.385671
hsa-mir-642a_hsa-miR-642a-3p	28.7819	1.82362	0.386229
hsa-mir-642b_hsa-miR-642b-5p	28.7819	1.82362	0.386229
hsa-mir-370_hsa-miR-370-3p	75.7299	0.509708	0.38626
hsa-mir-766_hsa-miR-766-5p	23.5697	0.729827	0.38686
hsa-mir-3146_hsa-miR-3146	0.527306	7.37547	0.387774
hsa-mir-6783_hsa-miR-6783-3p	1.74384	0.324517	0.38793
hsa-mir-6750_hsa-miR-6750-3p	1.08645	0.227261	0.388839
hsa-mir-19a_hsa-miR-19a-5p	22.3603	0.678632	0.389578
hsa-mir-2277_hsa-miR-2277-5p	1.66696	0.322784	0.391028
hsa-mir-5096_hsa-miR-5096	1.93546	2.42083	0.391912
hsa-mir-6758_hsa-miR-6758-5p	1.10104	3.82167	0.392131
hsa-mir-23c_hsa-miR-23c	8.27064	2.76222	0.392243
hsa-mir-6802_hsa-miR-6802-3p	25.5277	0.699873	0.392369
hsa-mir-128-2_hsa-miR-128-3p	1284.55	1.13931	0.392581
hsa-mir-5582_hsa-miR-5582-3p	6.86264	0.530596	0.392726
hsa-mir-214_hsa-miR-214-3p	4.59042	0.513346	0.393187
hsa-mir-4800_hsa-miR-4800-3p	0.378555	12.0691	0.393661
hsa-mir-503_hsa-miR-503-3p	2.61625	0.377114	0.393745
hsa-mir-5583-2_hsa-miR-5583-5p	2.50493	2.26055	0.395246
hsa-mir-5583-1_hsa-miR-5583-3p	2.50493	2.26055	0.395246
hsa-mir-378d-2_hsa-miR-378d	30.0704	0.704022	0.395937
hsa-mir-149_hsa-miR-149-5p	5.03591	1.8455	0.396409
hsa-mir-3154_hsa-miR-3154	3.30853	2.06724	0.397963
hsa-mir-378g_hsa-miR-378g	0.608054	5.53403	0.397988
hsa-mir-4772_hsa-miR-4772-3p	31.5037	0.585844	0.399167
hsa-mir-551a_hsa-miR-551a	34.4284	1.44363	0.399767
hsa-mir-34c_hsa-miR-34c-3p	0.553535	0.200079	0.400457
hsa-mir-4664_hsa-miR-4664-5p	3.6172	2.01198	0.400964
hsa-mir-4757_hsa-miR-4757-5p	0.028738	3.20645e-05	0.401375
hsa-mir-1273g_hsa-miR-1273g-3p	5.4777	1.97628	0.401646
hsa-mir-1307_hsa-miR-1307-5p	3397.86	0.753981	0.402139
hsa-mir-4775_hsa-miR-4775	0.596986	4.34919	0.403452
hsa-mir-200b_hsa-miR-200b-5p	12.5427	0.445621	0.404318
hsa-mir-374b_hsa-miR-374b-3p	68.007	0.808412	0.40521
hsa-mir-122_hsa-miR-122-5p	511.099	0.635145	0.407527
hsa-mir-3199-1_hsa-miR-3199	0.42131	0.0732055	0.407829
hsa-mir-3591_hsa-miR-3591-3p	510.845	0.635779	0.408788
hsa-mir-6738_hsa-miR-6738-3p	1.32786	0.2683	0.410643
hsa-mir-548au_hsa-miR-548au-3p	0.782524	3.0625	0.411125
hsa-mir-181b-1_hsa-miR-181b-3p	22.3525	1.52166	0.41274
hsa-mir-3942_hsa-miR-3942-5p	0.446742	0.207458	0.414228
hsa-mir-4687_hsa-miR-4687-3p	0.790579	0.258714	0.41686
hsa-mir-941-2_hsa-miR-941	16.121	1.8229	0.418345
hsa-mir-425_hsa-miR-425-5p	6337.74	1.19068	0.420433
hsa-mir-7706_hsa-miR-7706	1.86701	0.383001	0.420442
hsa-mir-100_hsa-miR-100-5p	44.4242	2.04268	0.420788
hsa-mir-19b-2_hsa-miR-19b-2-5p	1.9172	0.386482	0.421901
hsa-mir-590_hsa-miR-590-3p	2389.98	0.818269	0.422646
hsa-mir-6833_hsa-miR-6833-3p	4.05792	0.4796	0.422931
hsa-mir-1273a_hsa-miR-1273a	0.411833	0.0414511	0.42315
hsa-mir-6743_hsa-miR-6743-3p	1.42934	2.51189	0.423309
hsa-mir-1307_hsa-miR-1307-3p	872.327	0.826438	0.423581
hsa-mir-3198-1_hsa-miR-3198	4.44347	0.419231	0.424986
hsa-mir-369_hsa-miR-369-3p	295.855	1.90111	0.427989
hsa-mir-1972-1_hsa-miR-1972	0.572494	0.233556	0.428238
hsa-mir-641_hsa-miR-641	31.6403	1.37063	0.428518
hsa-mir-339_hsa-miR-339-3p	120.511	1.19403	0.428768
hsa-mir-1273h_hsa-miR-1273h-5p	25.7815	0.732627	0.428957
hsa-mir-4443_hsa-miR-4443	22.4523	2.1654	0.430074
hsa-mir-6780b_hsa-miR-6780b-3p	1.50973	0.396385	0.430143
hsa-mir-874_hsa-miR-874-3p	1.38063	3.214	0.430737
hsa-mir-4708_hsa-miR-4708-3p	0.638151	0.190918	0.431416
hsa-mir-3124_hsa-miR-3124-5p	1.70983	0.448475	0.432596
hsa-mir-4797_hsa-miR-4797-3p	0.709225	0.290832	0.432897
hsa-mir-1537_hsa-miR-1537-5p	16.5861	1.56939	0.433805
hsa-mir-6735_hsa-miR-6735-5p	1.36908	0.310459	0.434158
hsa-let-7a-3_hsa-let-7a-5p	21254.4	1.1979	0.434601
hsa-mir-3680-1_hsa-miR-3680-5p	0.425442	0.122693	0.435212
hsa-mir-484_hsa-miR-484	12741.3	0.841871	0.436673
hsa-mir-1185-1_hsa-miR-1185-5p	10.2295	0.498406	0.438194
hsa-mir-4504_hsa-miR-4504	0.578846	0.243169	0.438977
hsa-mir-1275_hsa-miR-1275	480.625	1.51308	0.441108
hsa-let-7a-1_hsa-let-7a-5p	21294	1.19302	0.441194
hsa-mir-769_hsa-miR-769-5p	477.366	0.862193	0.441473
hsa-mir-222_hsa-miR-222-5p	25.4083	1.53249	0.443026
hsa-mir-548c_hsa-miR-548c-3p	4.62684	0.547584	0.44379
hsa-mir-708_hsa-miR-708-5p	39.8072	2.86273	0.443965
hsa-mir-4638_hsa-miR-4638-3p	0.359381	0.103366	0.446305
hsa-mir-6818_hsa-miR-6818-5p	1.51344	0.351999	0.446489
hsa-mir-4645_hsa-miR-4645-3p	4.5198	0.540179	0.446593
hsa-mir-6873_hsa-miR-6873-5p	0.297289	0.0870418	0.448217
hsa-mir-7847_hsa-miR-7847-3p	7.50488	1.83099	0.448749
hsa-mir-4299_hsa-miR-4299	0.498645	0.13687	0.449071
hsa-mir-671_hsa-miR-671-3p	68.3078	0.811653	0.449772
hsa-mir-4448_hsa-miR-4448	46.8625	0.640774	0.450338
hsa-mir-3617_hsa-miR-3617-5p	7.45512	0.513142	0.450698
hsa-mir-29b-2_hsa-miR-29b-2-5p	111.442	1.22664	0.452315
hsa-mir-200c_hsa-miR-200c-5p	0.687956	4.01554	0.453241
hsa-mir-3913-1_hsa-miR-3913-3p	4.34108	1.64647	0.454307
hsa-mir-3913-2_hsa-miR-3913-5p	4.34108	1.64647	0.454307
hsa-mir-191_hsa-miR-191-5p	54210.2	0.872533	0.454613
hsa-mir-25_hsa-miR-25-3p	903.521	1.13405	0.456459
hsa-mir-511_hsa-miR-511-3p	1.81943	2.34741	0.457069
hsa-mir-4777_hsa-miR-4777-3p	3.47011	0.549254	0.457568
hsa-mir-548a-3_hsa-miR-548a-3p	8.73473	0.658323	0.457752
hsa-mir-21_hsa-miR-21-5p	228203	1.20937	0.45836
hsa-mir-5697_hsa-miR-5697	0.679966	4.68529	0.458892
hsa-mir-3165_hsa-miR-3165	0.30586	0.0640034	0.459103
hsa-mir-627_hsa-miR-627-3p	19.7499	0.756089	0.459376
hsa-mir-1268b_hsa-miR-1268b	16.1659	1.53699	0.459518
hsa-mir-5092_hsa-miR-5092	0.125336	9064.07	0.459813
hsa-mir-6852_hsa-miR-6852-3p	0.6509	4.10975	0.460859
hsa-mir-320c-1_hsa-miR-320c	16.9872	0.705593	0.461137
hsa-mir-4446_hsa-miR-4446-5p	1.44448	0.409688	0.461223
hsa-mir-4474_hsa-miR-4474-3p	2.4834	0.517827	0.461621
hsa-mir-548ax_hsa-miR-548ax	22.7097	0.736257	0.461756
hsa-mir-3613_hsa-miR-3613-3p	12.5662	0.388428	0.462271
hsa-mir-6734_hsa-miR-6734-3p	4.8099	0.626244	0.46233
hsa-mir-1185-2_hsa-miR-1185-2-3p	18.7142	1.76789	0.463526
hsa-mir-153-1_hsa-miR-153-3p	16.2989	0.682095	0.464174
hsa-mir-6866_hsa-miR-6866-3p	0.867497	0.300042	0.465509
hsa-mir-6501_hsa-miR-6501-5p	3.75154	1.7843	0.470115
hsa-mir-1306_hsa-miR-1306-5p	139.458	1.33141	0.470476
hsa-mir-6873_hsa-miR-6873-3p	2.52394	0.506596	0.470927
hsa-mir-29c_hsa-miR-29c-5p	1108.5	1.19198	0.471251
hsa-mir-6837_hsa-miR-6837-3p	1.35453	2.19139	0.472013
hsa-mir-1271_hsa-miR-1271-5p	13.1559	0.683849	0.474984
hsa-mir-4516_hsa-miR-4516	0.645968	0.302753	0.475154
hsa-mir-193a_hsa-miR-193a-5p	98.1764	1.36708	0.475728
hsa-mir-3202-2_hsa-miR-3202	1.45113	0.362134	0.476566
hsa-mir-5583-2_hsa-miR-5583-3p	2.26469	0.450455	0.476782
hsa-mir-5583-1_hsa-miR-5583-5p	2.26469	0.450455	0.476782
hsa-mir-7854_hsa-miR-7854-3p	7.79457	1.62938	0.477257
hsa-mir-3120_hsa-miR-3120-5p	4.52035	0.574389	0.477537
hsa-mir-6823_hsa-miR-6823-5p	0.309124	0.0770247	0.478794
hsa-mir-1287_hsa-miR-1287-5p	44.0107	0.788267	0.479342
hsa-mir-141_hsa-miR-141-3p	240.571	1.24045	0.479581
hsa-mir-7151_hsa-miR-7151-3p	1.228	0.352964	0.479737
hsa-mir-3619_hsa-miR-3619-5p	1.38231	2.97829	0.480171
hsa-mir-6888_hsa-miR-6888-3p	0.139678	5906.45	0.481143
hsa-mir-605_hsa-miR-605-3p	8.99921	0.619086	0.483363
hsa-mir-4646_hsa-miR-4646-3p	6.20755	0.592975	0.484027
hsa-mir-4791_hsa-miR-4791	10.0374	0.642388	0.4843
hsa-mir-935_hsa-miR-935	4.15843	2.01655	0.484424
hsa-mir-6861_hsa-miR-6861-5p	0.778394	3.3412	0.485046
hsa-mir-28_hsa-miR-28-5p	1908.58	1.1991	0.485114
hsa-mir-188_hsa-miR-188-3p	18.9443	1.3373	0.485578
hsa-mir-378i_hsa-miR-378i	51.2273	0.741613	0.485862
hsa-mir-181d_hsa-miR-181d-5p	32.1481	1.30471	0.486609
hsa-mir-141_hsa-miR-141-5p	1.97016	2.40205	0.487441
hsa-mir-676_hsa-miR-676-3p	0.747313	0.216667	0.487865
hsa-mir-202_hsa-miR-202-5p	0.817686	3.93129	0.488202
hsa-let-7i_hsa-let-7i-3p	130.89	0.81484	0.488286
hsa-mir-371a_hsa-miR-371a-5p	5.41314	1.79771	0.490441
hsa-mir-34a_hsa-miR-34a-5p	679.642	1.38315	0.490642
hsa-let-7a-2_hsa-let-7a-5p	21465.8	1.17107	0.492524
hsa-mir-4796_hsa-miR-4796-5p	0.797335	3.38062	0.492767
hsa-mir-548a-2_hsa-miR-548a-3p	7.99526	1.59668	0.492914
hsa-mir-374c_hsa-miR-374c-5p	68.4708	0.841293	0.494713
hsa-mir-548ae-2_hsa-miR-548ae	0.585654	4.38592	0.495237
hsa-mir-3157_hsa-miR-3157-5p	11.5161	0.677244	0.496225
hsa-mir-1225_hsa-miR-1225-5p	0.46621	4.26502	0.496567
hsa-mir-326_hsa-miR-326	2541.11	0.792642	0.496734
hsa-mir-4695_hsa-miR-4695-3p	0.64002	2.93956	0.497441
hsa-mir-200c_hsa-miR-200c-3p	367.27	0.865313	0.498261
hsa-mir-4511_hsa-miR-4511	1.74969	2.0946	0.499088
hsa-mir-4436b-1_hsa-miR-4436b-3p	0.146244	0.00139215	0.499127
hsa-mir-4707_hsa-miR-4707-5p	1.82315	0.360395	0.499814
hsa-mir-548b_hsa-miR-548b-3p	18.1446	1.43072	0.499826
hsa-mir-6855_hsa-miR-6855-3p	4.25244	1.58849	0.499831
hsa-mir-1288_hsa-miR-1288-3p	0.444374	0.140667	0.5002
hsa-mir-4747_hsa-miR-4747-5p	0.654728	0.263252	0.500375
hsa-mir-548j_hsa-miR-548j-3p	6.97396	1.74538	0.500595
hsa-mir-376a-1_hsa-miR-376a-5p	170.298	1.6484	0.501616
hsa-mir-4421_hsa-miR-4421	0.267341	0.0413559	0.501779
hsa-mir-3609_hsa-miR-3609	13.4949	1.67128	0.502678
hsa-mir-4750_hsa-miR-4750-5p	1.96197	0.501745	0.504901
hsa-mir-6741_hsa-miR-6741-5p	3.22769	0.520058	0.504928
hsa-mir-3191_hsa-miR-3191-5p	1.91253	1.92471	0.505122
hsa-mir-34b_hsa-miR-34b-5p	9.56719	1.67668	0.505573
hsa-mir-296_hsa-miR-296-5p	23.0091	0.642458	0.50608
hsa-mir-580_hsa-miR-580-3p	9.18003	0.71747	0.50609
hsa-mir-3944_hsa-miR-3944-5p	0.996885	3.0339	0.506252
hsa-mir-3934_hsa-miR-3934-5p	2.19442	2.04402	0.510301
hsa-mir-181a-2_hsa-miR-181a-2-3p	457.055	1.48862	0.511371
hsa-mir-4446_hsa-miR-4446-3p	36.2351	0.695075	0.51222
hsa-mir-378e_hsa-miR-378e	0.650137	0.326671	0.512223
hsa-mir-151a_hsa-miR-151a-5p	19468.5	0.77092	0.512236
hsa-mir-4525_hsa-miR-4525	0.448455	0.205633	0.512425
hsa-mir-335_hsa-miR-335-5p	4651.17	0.755924	0.512508
hsa-mir-4709_hsa-miR-4709-3p	0.319996	29.3725	0.512956
hsa-mir-543_hsa-miR-543	216.408	1.62141	0.51416
hsa-mir-664b_hsa-miR-664b-3p	78.4399	0.823289	0.514863
hsa-mir-548a-3_hsa-miR-548a-5p	12.9772	1.51144	0.515116
hsa-mir-363_hsa-miR-363-5p	4.90891	1.62529	0.515269
hsa-mir-6516_hsa-miR-6516-3p	3.28124	1.82952	0.515336
hsa-mir-4709_hsa-miR-4709-5p	0.852275	2.95148	0.516613
hsa-mir-374b_hsa-miR-374b-5p	7794.87	0.889549	0.51672
hsa-mir-374c_hsa-miR-374c-3p	7794.87	0.889549	0.51672
hsa-mir-10a_hsa-miR-10a-5p	877.78	0.753182	0.516762
hsa-mir-15a_hsa-miR-15a-5p	30874.7	1.15864	0.517392
hsa-mir-371b_hsa-miR-371b-3p	5.41914	1.73269	0.518007
hsa-mir-3687_hsa-miR-3687	1.6722	0.418736	0.518699
hsa-mir-4461_hsa-miR-4461	0.436388	0.198759	0.520211
hsa-mir-597_hsa-miR-597-5p	30.3461	1.28979	0.52082
hsa-mir-92a-2_hsa-miR-92a-3p	2333.28	0.883526	0.520902
hsa-mir-485_hsa-miR-485-5p	7.26723	0.512017	0.52127
hsa-mir-449b_hsa-miR-449b-5p	0.502942	0.231725	0.521326
hsa-mir-8064_hsa-miR-8064	0.586027	0.255108	0.522176
hsa-mir-548i-1_hsa-miR-548i	0.333337	0.137731	0.524405
hsa-mir-3682_hsa-miR-3682-5p	0.270705	0.104596	0.525562
hsa-mir-6820_hsa-miR-6820-5p	0.823128	2.84285	0.525601
hsa-mir-3136_hsa-miR-3136-5p	4.38871	0.606783	0.52629
hsa-mir-660_hsa-miR-660-5p	2468.05	1.18639	0.526488
hsa-mir-876_hsa-miR-876-5p	61.515	1.88414	0.526903
hsa-mir-6853_hsa-miR-6853-3p	0.52178	3.47633	0.527012
hsa-mir-548as_hsa-miR-548as-5p	0.60431	0.283384	0.528232
hsa-mir-219a-2_hsa-miR-219a-5p	10.2862	0.621431	0.529066
hsa-mir-219b_hsa-miR-219b-3p	10.2862	0.621431	0.529066
hsa-mir-3194_hsa-miR-3194-3p	27.1378	1.49776	0.530255
hsa-mir-4654_hsa-miR-4654	0.411577	0.148562	0.53122
hsa-mir-4639_hsa-miR-4639-3p	0.601649	3.60338	0.531494
hsa-mir-548at_hsa-miR-548at-5p	0.938403	0.346217	0.532327
hsa-mir-487b_hsa-miR-487b-5p	1.93696	0.425274	0.532479
hsa-mir-1296_hsa-miR-1296-5p	10.9171	0.701511	0.533116
hsa-mir-1912_hsa-miR-1912	2.43124	2.26887	0.534501
hsa-mir-7152_hsa-miR-7152-3p	0.274976	0.0417984	0.535165
hsa-mir-3064_hsa-miR-3064-5p	3.39692	1.54178	0.535666
hsa-mir-6786_hsa-miR-6786-3p	0.938468	0.368458	0.536185
hsa-mir-200b_hsa-miR-200b-3p	102.034	1.18085	0.536964
hsa-mir-6513_hsa-miR-6513-3p	17.6031	1.27725	0.537662
hsa-mir-370_hsa-miR-370-5p	1.95756	2.17806	0.539261
hsa-mir-6502_hsa-miR-6502-5p	0.92992	2.51484	0.539428
hsa-mir-6875_hsa-miR-6875-5p	0.353383	0.0792077	0.540172
hsa-mir-3130-2_hsa-miR-3130-3p	9.68021	0.718963	0.540817
hsa-mir-3130-1_hsa-miR-3130-5p	9.68021	0.718963	0.540817
hsa-mir-3940_hsa-miR-3940-3p	8.03173	1.50145	0.54189
hsa-mir-5091_hsa-miR-5091	0.557463	3.09032	0.542783
hsa-mir-6812_hsa-miR-6812-5p	0.301285	0.0785702	0.542931
hsa-mir-6771_hsa-miR-6771-3p	1.24498	0.394434	0.54331
hsa-mir-3677_hsa-miR-3677-5p	0.624798	2.99539	0.543314
hsa-mir-4741_hsa-miR-4741	0.56026	3.4636	0.543554
hsa-mir-548ar_hsa-miR-548ar-3p	2.13642	1.78232	0.544062
hsa-mir-6789_hsa-miR-6789-3p	0.85112	0.419936	0.548523
hsa-mir-548h-3_hsa-miR-548h-5p	0.452318	3.3475	0.549486
hsa-mir-659_hsa-miR-659-3p	0.256608	9.86096	0.550235
hsa-mir-4668_hsa-miR-4668-3p	1.37762	0.421091	0.552402
hsa-mir-665_hsa-miR-665	93.9383	0.611604	0.554164
hsa-mir-1298_hsa-miR-1298-5p	0.649627	0.304186	0.554503
hsa-mir-4781_hsa-miR-4781-5p	0.737975	0.347278	0.554661
hsa-mir-6727_hsa-miR-6727-3p	1.56102	0.508782	0.55474
hsa-mir-33b_hsa-miR-33b-3p	1.30815	0.391233	0.554965
hsa-mir-2114_hsa-miR-2114-3p	0.280432	0.0970367	0.55582
hsa-mir-126_hsa-miR-126-5p	33345	0.720225	0.557374
hsa-mir-4742_hsa-miR-4742-5p	6.21162	0.719549	0.557391
hsa-mir-3149_hsa-miR-3149	0.259198	16.6633	0.558227
hsa-mir-4637_hsa-miR-4637	0.309893	0.126051	0.55841
hsa-mir-6511a-2_hsa-miR-6511a-3p	9.64533	1.36978	0.55872
hsa-mir-6846_hsa-miR-6846-3p	0.637296	0.266804	0.55897
hsa-mir-509-3_hsa-miR-509-3-5p	0.89571	0.299812	0.559089
hsa-mir-3162_hsa-miR-3162-3p	0.264131	0.0748739	0.561356
hsa-mir-196b_hsa-miR-196b-5p	102.448	0.841362	0.562387
hsa-mir-371a_hsa-miR-371a-3p	8.82649	1.48897	0.562465
hsa-mir-371b_hsa-miR-371b-5p	8.82649	1.48897	0.562465
hsa-mir-4786_hsa-miR-4786-5p	0.655901	0.280512	0.562631
hsa-mir-4683_hsa-miR-4683	0.544499	3.47756	0.562866
hsa-mir-6818_hsa-miR-6818-3p	2.32858	0.573436	0.563302
hsa-mir-6762_hsa-miR-6762-3p	0.812957	2.80383	0.563503
hsa-mir-4487_hsa-miR-4487	0.558311	4.84007	0.563591
hsa-mir-6771_hsa-miR-6771-5p	0.215387	0.0505878	0.563965
hsa-mir-1285-1_hsa-miR-1285-5p	11.0699	0.778978	0.564031
hsa-mir-548ab_hsa-miR-548ab	1.06404	1.95813	0.568193
hsa-mir-3121_hsa-miR-3121-3p	0.25628	0.0518559	0.569165
hsa-mir-603_hsa-miR-603	0.433318	3.27062	0.571594
hsa-mir-1295a_hsa-miR-1295a	0.537635	0.193242	0.571732
hsa-mir-1295b_hsa-miR-1295b-5p	0.537635	0.193242	0.571732
hsa-mir-509-2_hsa-miR-509-5p	0.391697	0.228027	0.572848
hsa-mir-1539_hsa-miR-1539	1.37933	0.493453	0.57356
hsa-mir-342_hsa-miR-342-5p	709.252	1.29334	0.573883
hsa-mir-506_hsa-miR-506-5p	4.86703	0.563295	0.574896
hsa-mir-5188_hsa-miR-5188	0.542976	0.338715	0.575395
hsa-mir-4723_hsa-miR-4723-3p	0.526837	3.92633	0.576447
hsa-mir-130a_hsa-miR-130a-3p	7499.05	0.736453	0.577053
hsa-mir-6751_hsa-miR-6751-5p	0.537031	0.33725	0.577376
hsa-mir-6734_hsa-miR-6734-5p	6.51379	1.46099	0.578174
hsa-mir-513c_hsa-miR-513c-3p	0.0414524	0.00105604	0.578361
hsa-mir-6721_hsa-miR-6721-5p	5.80693	1.51683	0.578436
hsa-mir-3605_hsa-miR-3605-5p	2.24734	0.569253	0.578692
hsa-mir-6809_hsa-miR-6809-3p	0.395029	4.72042	0.579024
hsa-mir-6861_hsa-miR-6861-3p	0.295727	0.105865	0.579046
hsa-mir-6802_hsa-miR-6802-5p	1.08869	2.05086	0.579063
hsa-mir-26a-1_hsa-miR-26a-5p	68261.8	0.894513	0.58
hsa-mir-652_hsa-miR-652-3p	2448.58	1.13162	0.581477
hsa-mir-335_hsa-miR-335-3p	144.61	0.759454	0.581657
hsa-mir-941-4_hsa-miR-941	15.8384	1.52875	0.582672
hsa-mir-34c_hsa-miR-34c-5p	8.64616	1.51374	0.58283
hsa-mir-6801_hsa-miR-6801-5p	0.402202	3.34172	0.583157
hsa-mir-183_hsa-miR-183-3p	0.390276	0.177977	0.58476
hsa-mir-378c_hsa-miR-378c	171.736	0.842542	0.585488
hsa-mir-3688-1_hsa-miR-3688-5p	0.529005	0.241692	0.585713
hsa-mir-3688-2_hsa-miR-3688-3p	0.529005	0.241692	0.585713
hsa-mir-1296_hsa-miR-1296-3p	2.55512	1.71067	0.586187
hsa-mir-3176_hsa-miR-3176	1.43931	0.461195	0.586353
hsa-mir-365b_hsa-miR-365b-5p	0.691414	2.74199	0.586798
hsa-mir-939_hsa-miR-939-5p	5.23934	1.46987	0.588077
hsa-mir-376b_hsa-miR-376b-5p	26.1669	1.5882	0.588622
hsa-mir-5090_hsa-miR-5090	0.68656	0.350531	0.58872
hsa-mir-152_hsa-miR-152-3p	560.895	1.18322	0.589762
hsa-mir-3683_hsa-miR-3683	0.185826	0.0107402	0.590461
hsa-mir-6726_hsa-miR-6726-5p	0.15453	178.724	0.591192
hsa-mir-301b_hsa-miR-301b	134.091	1.14765	0.591226
hsa-mir-6511b-1_hsa-miR-6511b-3p	7.11697	1.37581	0.591503
hsa-mir-5585_hsa-miR-5585-3p	5.23786	1.6498	0.592023
hsa-mir-4479_hsa-miR-4479	0.421175	0.276071	0.592113
hsa-mir-379_hsa-miR-379-5p	203.779	1.47601	0.592492
hsa-mir-6718_hsa-miR-6718-5p	11.2813	1.40908	0.593684
hsa-mir-3200_hsa-miR-3200-3p	0.850117	2.29401	0.59568
hsa-mir-4660_hsa-miR-4660	0.331353	5.6905	0.596564
hsa-mir-1197_hsa-miR-1197	37.6017	0.67768	0.600457
hsa-mir-3944_hsa-miR-3944-3p	0.275374	0.086679	0.60188
hsa-mir-3619_hsa-miR-3619-3p	0.276818	0.084544	0.604444
hsa-mir-651_hsa-miR-651-3p	1.71929	0.48988	0.607686
hsa-let-7b_hsa-let-7b-3p	170.056	0.869357	0.607959
hsa-mir-4690_hsa-miR-4690-3p	2.84043	1.51788	0.607985
hsa-mir-195_hsa-miR-195-3p	0.758599	0.365445	0.60895
hsa-mir-4636_hsa-miR-4636	0.440563	4.90935	0.609099
hsa-mir-5009_hsa-miR-5009-3p	0.303015	0.169409	0.609475
hsa-mir-4473_hsa-miR-4473	7.63144	0.763097	0.60968
hsa-mir-4716_hsa-miR-4716-3p	0.372145	0.162171	0.610243
hsa-mir-576_hsa-miR-576-5p	199.39	0.873875	0.61153
hsa-mir-29b-1_hsa-miR-29b-1-5p	110.97	1.21726	0.611724
hsa-mir-942_hsa-miR-942-5p	46.7006	0.840476	0.611726
hsa-mir-323b_hsa-miR-323b-3p	37.2626	0.596998	0.611863
hsa-mir-628_hsa-miR-628-3p	153.109	0.86312	0.612194
hsa-mir-422a_hsa-miR-422a	0.862764	0.472834	0.612999
hsa-mir-4524b_hsa-miR-4524b-3p	0.366603	4.73694	0.613075
hsa-mir-4524a_hsa-miR-4524a-5p	0.366603	4.73694	0.613075
hsa-mir-627_hsa-miR-627-5p	81.9163	1.13019	0.613552
hsa-mir-3158-1_hsa-miR-3158-5p	2.79105	0.645611	0.613554
hsa-mir-296_hsa-miR-296-3p	6.65822	0.703249	0.613731
hsa-mir-454_hsa-miR-454-3p	1351.41	1.10547	0.614437
hsa-mir-6882_hsa-miR-6882-5p	2.47867	0.639107	0.61539
hsa-mir-6854_hsa-miR-6854-3p	0.837769	0.431147	0.616403
hsa-mir-7109_hsa-miR-7109-3p	1.70319	0.582728	0.616493
hsa-mir-4484_hsa-miR-4484	19.5451	1.29984	0.61705
hsa-mir-1273c_hsa-miR-1273c	3.68524	1.50657	0.617247
hsa-mir-1246_hsa-miR-1246	3.71487	1.82102	0.617492
hsa-mir-6834_hsa-miR-6834-3p	0.253077	0.0925623	0.617916
hsa-mir-3173_hsa-miR-3173-5p	13.1981	1.29343	0.617996
hsa-mir-2114_hsa-miR-2114-5p	6.45293	1.43677	0.6181
hsa-mir-4644_hsa-miR-4644	0.476022	0.231559	0.618493
hsa-mir-874_hsa-miR-874-5p	7.76853	0.752077	0.618984
hsa-mir-6884_hsa-miR-6884-3p	0.246075	0.0750614	0.620804
hsa-mir-4792_hsa-miR-4792	5.34205	1.80644	0.620939
hsa-mir-3923_hsa-miR-3923	0.0931239	439.338	0.621363
hsa-mir-7641-2_hsa-miR-7641	17.4896	1.82641	0.621917
hsa-mir-432_hsa-miR-432-3p	5.11344	0.598349	0.622859
hsa-mir-381_hsa-miR-381-5p	27.484	1.51942	0.623029
hsa-mir-548aj-1_hsa-miR-548aj-3p	1.25802	0.390168	0.62324
hsa-mir-6840_hsa-miR-6840-5p	0.522292	5.68079	0.627752
hsa-mir-6877_hsa-miR-6877-5p	5.86356	0.718499	0.627758
hsa-mir-5588_hsa-miR-5588-3p	0.952272	0.498066	0.628148
hsa-mir-1238_hsa-miR-1238-3p	0.366465	0.181121	0.628344
hsa-mir-5692c-1_hsa-miR-5692c	0.207462	0.0806094	0.629601
hsa-mir-552_hsa-miR-552-3p	0.884952	0.445557	0.629887
hsa-mir-513c_hsa-miR-513c-5p	1.25856	0.381015	0.630001
hsa-mir-142_hsa-miR-142-3p	195116	1.19802	0.630284
hsa-mir-101-1_hsa-miR-101-5p	238.66	1.16725	0.631236
hsa-mir-4526_hsa-miR-4526	0.602915	0.352727	0.631322
hsa-mir-3190_hsa-miR-3190-3p	1.94778	1.59914	0.632213
hsa-mir-4799_hsa-miR-4799-3p	0.502602	3.26333	0.632544
hsa-mir-5006_hsa-miR-5006-3p	4.18706	0.627522	0.633814
hsa-mir-106a_hsa-miR-106a-5p	1133.88	0.883491	0.634091
hsa-mir-4425_hsa-miR-4425	0.685343	2.42755	0.63423
hsa-mir-4306_hsa-miR-4306	2.36121	1.77017	0.635216
hsa-mir-6752_hsa-miR-6752-3p	2.23587	1.84461	0.635786
hsa-mir-450a-2_hsa-miR-450a-5p	104.646	1.31998	0.635951
hsa-mir-655_hsa-miR-655-3p	75.385	1.44278	0.636603
hsa-mir-106b_hsa-miR-106b-5p	26865.4	0.943463	0.636655
hsa-mir-1910_hsa-miR-1910-3p	1.40264	1.83774	0.637631
hsa-mir-195_hsa-miR-195-5p	414.871	0.843481	0.638189
hsa-mir-6737_hsa-miR-6737-3p	3.97904	1.44669	0.639069
hsa-mir-550a-3_hsa-miR-550a-3-5p	5.32143	0.731445	0.639421
hsa-mir-505_hsa-miR-505-5p	161.27	1.11622	0.639422
hsa-mir-3158-2_hsa-miR-3158-3p	2.81066	0.667467	0.639533
hsa-mir-128-1_hsa-miR-128-1-5p	2.77309	1.5636	0.64063
hsa-mir-6772_hsa-miR-6772-3p	1.52166	0.58429	0.640744
hsa-mir-6805_hsa-miR-6805-3p	0.28144	0.145403	0.643048
hsa-mir-6781_hsa-miR-6781-3p	2.76153	0.615118	0.643899
hsa-mir-509-2_hsa-miR-509-3p	0.888958	0.457515	0.644377
hsa-mir-6839_hsa-miR-6839-5p	0.243539	0.0761969	0.644474
hsa-mir-3691_hsa-miR-3691-3p	0.517466	0.399457	0.64519
hsa-mir-548ae-1_hsa-miR-548ae	0.754105	0.437132	0.645964
hsa-mir-155_hsa-miR-155-3p	10.3109	1.34736	0.646467
hsa-mir-4688_hsa-miR-4688	0.923351	0.458543	0.646605
hsa-mir-660_hsa-miR-660-3p	105.614	1.17186	0.648178
hsa-mir-1537_hsa-miR-1537-3p	457.668	1.17098	0.650316
hsa-mir-433_hsa-miR-433-5p	2.51804	1.83659	0.65094
hsa-mir-1908_hsa-miR-1908-3p	0.575424	0.364786	0.651557
hsa-mir-1305_hsa-miR-1305	1.04199	0.416577	0.652601
hsa-mir-5588_hsa-miR-5588-5p	0.280634	0.0823574	0.653762
hsa-mir-3916_hsa-miR-3916	0.722917	0.409498	0.654563
hsa-mir-708_hsa-miR-708-3p	3.76135	0.42335	0.654833
hsa-mir-219a-1_hsa-miR-219a-5p	72.1034	0.827913	0.655484
hsa-mir-1468_hsa-miR-1468-5p	4.80323	1.40701	0.657438
hsa-mir-4765_hsa-miR-4765	0.725542	0.429269	0.657472
hsa-mir-4761_hsa-miR-4761-3p	0.397824	6.16558	0.658781
hsa-mir-4440_hsa-miR-4440	3.61335	0.664946	0.659053
hsa-mir-1827_hsa-miR-1827	3.15162	0.639606	0.659305
hsa-mir-670_hsa-miR-670-3p	0.222364	0.0656937	0.659968
hsa-mir-4286_hsa-miR-4286	11947.4	1.11462	0.659983
hsa-mir-6789_hsa-miR-6789-5p	0.261615	0.199497	0.661092
hsa-mir-548au_hsa-miR-548au-5p	11.4406	1.25371	0.661954
hsa-mir-6859-2_hsa-miR-6859-5p	0.324409	0.143667	0.662669
hsa-mir-92a-1_hsa-miR-92a-3p	3031.79	0.921809	0.663047
hsa-mir-5696_hsa-miR-5696	1.82244	0.565567	0.66382
hsa-mir-766_hsa-miR-766-3p	1123.57	0.890816	0.664605
hsa-mir-6819_hsa-miR-6819-3p	0.376388	0.286175	0.664627
hsa-mir-3611_hsa-miR-3611	12.1757	1.242	0.664838
hsa-mir-6829_hsa-miR-6829-3p	0.27229	0.128791	0.664911
hsa-mir-3139_hsa-miR-3139	0.52549	0.295464	0.665246
hsa-mir-580_hsa-miR-580-5p	0.935886	0.528595	0.666678
hsa-mir-545_hsa-miR-545-5p	144.071	0.883594	0.668527
hsa-mir-548n_hsa-miR-548n	3.39906	0.683205	0.668546
hsa-mir-3680-2_hsa-miR-3680-5p	0.462682	0.333922	0.669156
hsa-mir-4685_hsa-miR-4685-3p	6.77936	0.800079	0.669333
hsa-mir-6810_hsa-miR-6810-5p	1.33807	0.541409	0.669432
hsa-mir-500b_hsa-miR-500b-5p	118.544	0.859357	0.669938
hsa-mir-4747_hsa-miR-4747-3p	0.210457	0.0921044	0.671206
hsa-mir-140_hsa-miR-140-3p	13211.1	1.09404	0.671554
hsa-mir-496_hsa-miR-496	159.788	0.704953	0.672886
hsa-mir-150_hsa-miR-150-3p	130.248	1.2111	0.673897
hsa-mir-4677_hsa-miR-4677-5p	0.278037	4.10818	0.673984
hsa-mir-548h-2_hsa-miR-548h-5p	0.444197	0.372881	0.674016
hsa-mir-6855_hsa-miR-6855-5p	1.5564	0.553371	0.675483
hsa-mir-26a-2_hsa-miR-26a-5p	70501	0.918039	0.675577
hsa-mir-5189_hsa-miR-5189-3p	6.74091	1.56874	0.676711
hsa-mir-6736_hsa-miR-6736-5p	0.306564	3.205	0.677244
hsa-mir-382_hsa-miR-382-3p	93.0541	0.713466	0.678208
hsa-mir-6783_hsa-miR-6783-5p	0.452155	2.32882	0.678787
hsa-mir-215_hsa-miR-215-5p	10.6109	1.28747	0.678882
hsa-mir-583_hsa-miR-583	6.23019	0.643924	0.678964
hsa-mir-4795_hsa-miR-4795-3p	2.49405	1.52943	0.679467
hsa-mir-5095_hsa-miR-5095	3.40503	1.73794	0.679486
hsa-mir-142_hsa-miR-142-5p	55402.1	0.877874	0.680557
hsa-mir-4730_hsa-miR-4730	0.251531	0.0820212	0.681122
hsa-mir-6769b_hsa-miR-6769b-5p	0.754774	2.27914	0.681548
hsa-mir-451a_hsa-miR-451a	34869.2	0.701044	0.682196
hsa-mir-320b-1_hsa-miR-320b	56.7367	0.859212	0.683083
hsa-mir-134_hsa-miR-134-3p	2.49854	0.59695	0.683336
hsa-mir-412_hsa-miR-412-3p	1.58283	2.29501	0.684366
hsa-mir-6825_hsa-miR-6825-5p	0.604859	0.462723	0.685611
hsa-mir-1297_hsa-miR-1297	5.18017	1.34481	0.686508
hsa-mir-7155_hsa-miR-7155-5p	0.396975	2.70465	0.686643
hsa-mir-6750_hsa-miR-6750-5p	0.146091	143.081	0.687247
hsa-mir-31_hsa-miR-31-3p	144.045	0.738164	0.687307
hsa-mir-27b_hsa-miR-27b-3p	7826.05	0.868419	0.687558
hsa-mir-3157_hsa-miR-3157-3p	0.893876	2.00343	0.688986
hsa-mir-6804_hsa-miR-6804-5p	1.16936	0.598572	0.689762
hsa-mir-548y_hsa-miR-548y	0.355043	0.316273	0.690934
hsa-mir-6511a-3_hsa-miR-6511a-5p	0.189879	0.069074	0.690989
hsa-mir-1324_hsa-miR-1324	0.265761	0.0545224	0.692411
hsa-mir-6774_hsa-miR-6774-5p	1.22366	0.560893	0.693174
hsa-mir-221_hsa-miR-221-3p	14390.7	1.09131	0.693842
hsa-mir-501_hsa-miR-501-3p	65.6782	1.12356	0.69441
hsa-mir-27a_hsa-miR-27a-5p	114.232	0.798481	0.695409
hsa-mir-3677_hsa-miR-3677-3p	0.873964	0.562546	0.695488
hsa-mir-3621_hsa-miR-3621	1.04782	0.553632	0.696004
hsa-mir-3074_hsa-miR-3074-5p	13447	1.07205	0.696685
hsa-mir-654_hsa-miR-654-5p	29.4828	1.37064	0.696887
hsa-mir-3124_hsa-miR-3124-3p	0.231839	0.0943846	0.697052
hsa-mir-181a-1_hsa-miR-181a-3p	384.544	1.1181	0.697422
hsa-mir-24-1_hsa-miR-24-3p	13452.3	1.07175	0.697812
hsa-mir-6755_hsa-miR-6755-5p	0.28525	3.57572	0.698031
hsa-mir-550a-2_hsa-miR-550a-5p	4.94265	1.29685	0.698122
hsa-mir-550b-2_hsa-miR-550b-3p	4.94265	1.29685	0.698122
hsa-mir-1185-2_hsa-miR-1185-5p	10.7675	1.36567	0.6985
hsa-mir-93_hsa-miR-93-5p	14769.1	0.944427	0.698582
hsa-mir-548aa-2_hsa-miR-548aa	84.413	1.10078	0.699019
hsa-mir-495_hsa-miR-495-3p	947.844	1.3277	0.699252
hsa-mir-5088_hsa-miR-5088-3p	0.219205	0.156353	0.699372
hsa-mir-15b_hsa-miR-15b-5p	24679.1	0.790681	0.701071
hsa-mir-3934_hsa-miR-3934-3p	1.20631	1.82163	0.701412
hsa-mir-4324_hsa-miR-4324	0.276501	0.183911	0.701572
hsa-mir-3134_hsa-miR-3134	0.769449	2.0114	0.701991
hsa-mir-4676_hsa-miR-4676-3p	4.78451	0.721876	0.702191
hsa-mir-154_hsa-miR-154-3p	114.837	0.688583	0.702229
hsa-mir-190a_hsa-miR-190a-3p	60.1141	0.827706	0.702485
hsa-mir-4705_hsa-miR-4705	0.337687	0.102542	0.703396
hsa-mir-4466_hsa-miR-4466	0.972249	1.97799	0.704487
hsa-mir-5701-2_hsa-miR-5701	5.34313	0.711125	0.704894
hsa-mir-668_hsa-miR-668-3p	2.25253	1.71255	0.705651
hsa-mir-499a_hsa-miR-499a-5p	33.5325	1.16638	0.706092
hsa-mir-5683_hsa-miR-5683	3.44777	0.613686	0.706577
hsa-mir-200a_hsa-miR-200a-3p	108.61	1.11509	0.706614
hsa-mir-3127_hsa-miR-3127-3p	1.71674	0.661081	0.706694
hsa-mir-4724_hsa-miR-4724-5p	0.58439	2.14928	0.706821
hsa-mir-499b_hsa-miR-499b-3p	33.5259	1.16602	0.707012
hsa-mir-190b_hsa-miR-190b	35.1883	0.83187	0.707868
hsa-mir-877_hsa-miR-877-3p	34.4705	1.26707	0.708164
hsa-mir-4449_hsa-miR-4449	2.08068	0.674015	0.709367
hsa-mir-6827_hsa-miR-6827-5p	0.268517	0.176892	0.709484
hsa-mir-16-1_hsa-miR-16-1-3p	59.3852	0.892942	0.709516
hsa-mir-5000_hsa-miR-5000-3p	0.382698	0.425294	0.709842
hsa-mir-2276_hsa-miR-2276-5p	0.174941	0.0804875	0.710104
hsa-mir-6839_hsa-miR-6839-3p	0.199709	0.103293	0.710231
hsa-mir-6778_hsa-miR-6778-3p	0.08173	96.8007	0.710353
hsa-mir-1290_hsa-miR-1290	1.04741	0.482573	0.712256
hsa-mir-4667_hsa-miR-4667-3p	3.32035	0.751097	0.712763
hsa-mir-6780b_hsa-miR-6780b-5p	0.166822	0.0616287	0.713308
hsa-mir-450a-1_hsa-miR-450a-1-3p	2.58239	1.5158	0.714166
hsa-mir-3912_hsa-miR-3912-5p	5.9131	0.758115	0.715152
hsa-mir-126_hsa-miR-126-3p	55854.4	1.18299	0.715411
hsa-mir-103a-1_hsa-miR-103a-3p	26543.2	1.05875	0.715663
hsa-mir-103b-1_hsa-miR-103b	26543.2	1.05875	0.715663
hsa-mir-4469_hsa-miR-4469	0.264282	0.156797	0.716517
hsa-mir-222_hsa-miR-222-3p	5495.44	1.12534	0.716593
hsa-mir-342_hsa-miR-342-3p	33113	0.847218	0.716616
hsa-mir-6742_hsa-miR-6742-5p	0.273559	0.132876	0.716716
hsa-mir-5008_hsa-miR-5008-5p	0.335562	0.216529	0.717393
hsa-mir-4474_hsa-miR-4474-5p	0.508029	0.51794	0.717899
hsa-mir-4667_hsa-miR-4667-5p	3.42175	1.41381	0.719042
hsa-mir-20a_hsa-miR-20a-3p	226.028	1.11548	0.7193
hsa-mir-548ar_hsa-miR-548ar-5p	3.75023	1.29038	0.719302
hsa-mir-320d-1_hsa-miR-320d	11.5629	1.22795	0.720379
hsa-mir-369_hsa-miR-369-5p	64.2732	0.757129	0.720649
hsa-mir-548az_hsa-miR-548az-3p	0.39205	2.78573	0.720795
hsa-mir-31_hsa-miR-31-5p	909.64	0.785265	0.720919
hsa-mir-487a_hsa-miR-487a-5p	7.93845	0.688581	0.721183
hsa-mir-320b-2_hsa-miR-320b	52.8395	1.14781	0.721457
hsa-mir-20b_hsa-miR-20b-5p	1002.32	1.09224	0.721856
hsa-mir-509-1_hsa-miR-509-3p	0.900181	1.84042	0.721942
hsa-mir-6882_hsa-miR-6882-3p	1.55033	1.52862	0.721997
hsa-mir-4753_hsa-miR-4753-5p	0.199012	0.186125	0.722462
hsa-mir-3939_hsa-miR-3939	0.745867	0.554101	0.723702
hsa-mir-6732_hsa-miR-6732-5p	0.202285	0.139866	0.725078
hsa-mir-7975_hsa-miR-7975	0.396203	0.305236	0.725086
hsa-mir-3127_hsa-miR-3127-5p	1.53132	0.626732	0.725562
hsa-mir-6730_hsa-miR-6730-5p	0.263789	0.123146	0.726382
hsa-mir-3913-1_hsa-miR-3913-5p	4.3757	0.776571	0.726846
hsa-mir-3913-2_hsa-miR-3913-3p	4.3757	0.776571	0.726846
hsa-mir-320e_hsa-miR-320e	1.33656	1.52107	0.727647
hsa-mir-548u_hsa-miR-548u	1.79919	0.59315	0.72776
hsa-mir-3679_hsa-miR-3679-3p	1.40877	0.677557	0.729072
hsa-mir-210_hsa-miR-210-5p	2.63494	1.41174	0.730408
hsa-mir-493_hsa-miR-493-5p	278.244	1.28937	0.73069
hsa-mir-454_hsa-miR-454-5p	59.4218	0.901239	0.734278
hsa-mir-27b_hsa-miR-27b-5p	12.9709	0.828388	0.734554
hsa-mir-3607_hsa-miR-3607-5p	95.3927	0.841226	0.735006
hsa-mir-532_hsa-miR-532-5p	93.0851	0.907492	0.735199
hsa-mir-4999_hsa-miR-4999-3p	6.07333	1.28909	0.73578
hsa-mir-6852_hsa-miR-6852-5p	33.6852	0.851642	0.735922
hsa-mir-4500_hsa-miR-4500	0.781588	1.77369	0.736401
hsa-mir-28_hsa-miR-28-3p	1221.01	0.944796	0.736842
hsa-mir-1287_hsa-miR-1287-3p	6.91622	0.793332	0.736941
hsa-mir-941-3_hsa-miR-941	16.0682	1.27959	0.736955
hsa-mir-4326_hsa-miR-4326	17.2056	1.43757	0.738193
hsa-mir-223_hsa-miR-223-3p	382066	1.11196	0.739116
hsa-mir-377_hsa-miR-377-5p	10.6444	0.735067	0.739898
hsa-mir-6509_hsa-miR-6509-5p	0.765266	0.56624	0.740339
hsa-mir-6859-3_hsa-miR-6859-5p	0.193256	0.255282	0.741701
hsa-mir-3145_hsa-miR-3145-3p	0.199521	0.0848687	0.741894
hsa-mir-5680_hsa-miR-5680	0.456051	0.35338	0.742186
hsa-mir-6740_hsa-miR-6740-3p	0.890012	1.71371	0.742824
hsa-mir-27a_hsa-miR-27a-3p	28074.9	1.12151	0.743281
hsa-mir-5010_hsa-miR-5010-5p	8.47482	0.81797	0.744344
hsa-mir-4795_hsa-miR-4795-5p	0.493262	0.556989	0.746827
hsa-mir-5701-1_hsa-miR-5701	5.00404	0.701219	0.746841
hsa-mir-548f-2_hsa-miR-548f-3p	7.01101	1.20373	0.747772
hsa-mir-6742_hsa-miR-6742-3p	2.16786	0.718907	0.748264
hsa-mir-6832_hsa-miR-6832-3p	1.6608	1.45969	0.74899
hsa-mir-5586_hsa-miR-5586-5p	30.3292	0.844693	0.749011
hsa-mir-1248_hsa-miR-1248	142.361	0.72757	0.749772
hsa-mir-134_hsa-miR-134-5p	158.871	0.748425	0.750128
hsa-mir-7705_hsa-miR-7705	2.43377	1.39681	0.750157
hsa-mir-4444-2_hsa-miR-4444	0.220806	0.142326	0.750499
hsa-mir-4651_hsa-miR-4651	0.219727	0.117004	0.751426
hsa-mir-1304_hsa-miR-1304-5p	13.8044	1.14759	0.751696
hsa-mir-548p_hsa-miR-548p	1.68262	1.43238	0.752018
hsa-mir-466_hsa-miR-466	0.465766	0.516322	0.752418
hsa-mir-7853_hsa-miR-7853-5p	0.522304	0.466642	0.752589
hsa-mir-3115_hsa-miR-3115	1.76785	0.659858	0.753236
hsa-mir-548a-1_hsa-miR-548a-3p	6.56765	1.25456	0.753767
hsa-mir-3158-2_hsa-miR-3158-5p	2.51141	1.35263	0.754973
hsa-mir-3158-1_hsa-miR-3158-3p	2.51141	1.35263	0.754973
hsa-mir-6511a-2_hsa-miR-6511a-5p	0.212804	0.123861	0.755521
hsa-mir-194-2_hsa-miR-194-3p	1.59252	0.690687	0.756224
hsa-mir-5000_hsa-miR-5000-5p	0.503211	1.85229	0.756415
hsa-mir-6889_hsa-miR-6889-5p	0.164542	0.120827	0.75706
hsa-mir-506_hsa-miR-506-3p	0.35308	3.56042	0.757905
hsa-mir-6806_hsa-miR-6806-3p	1.01723	1.71986	0.758402
hsa-mir-4521_hsa-miR-4521	53.8812	1.18704	0.758454
hsa-mir-548ap_hsa-miR-548ap-5p	1.37173	1.45991	0.75907
hsa-mir-509-3_hsa-miR-509-3p	0.878074	0.573991	0.759087
hsa-mir-208a_hsa-miR-208a-3p	1.71955	0.7064	0.759088
hsa-mir-101-2_hsa-miR-101-3p	22413.1	1.07379	0.759856
hsa-mir-34a_hsa-miR-34a-3p	17.4726	1.26517	0.759874
hsa-mir-107_hsa-miR-107	3732.04	1.04946	0.759894
hsa-mir-7855_hsa-miR-7855-5p	0.305838	0.313423	0.760073
hsa-mir-1285-1_hsa-miR-1285-3p	30.8507	1.0914	0.760187
hsa-mir-576_hsa-miR-576-3p	11.3775	0.843728	0.760626
hsa-mir-185_hsa-miR-185-3p	52.8104	0.877272	0.761222
hsa-mir-449c_hsa-miR-449c-5p	0.767522	1.69921	0.761614
hsa-mir-2355_hsa-miR-2355-5p	109.747	0.884396	0.762092
hsa-mir-6505_hsa-miR-6505-3p	0.82413	1.73096	0.762358
hsa-mir-153-2_hsa-miR-153-5p	1.5208	0.597508	0.763239
hsa-mir-133a-2_hsa-miR-133a-5p	2.44669	0.611857	0.76331
hsa-mir-548t_hsa-miR-548t-3p	60.2283	0.913019	0.764492
hsa-mir-4745_hsa-miR-4745-3p	0.172851	12.5733	0.764847
hsa-mir-7152_hsa-miR-7152-5p	0.302065	0.363409	0.765815
hsa-mir-6770-2_hsa-miR-6770-5p	2.10702	1.31017	0.766276
hsa-mir-4444-1_hsa-miR-4444	0.20047	0.136029	0.767302
hsa-mir-6851_hsa-miR-6851-5p	0.221271	6.2108	0.767799
hsa-mir-302d_hsa-miR-302d-3p	1.5298	0.654513	0.768016
hsa-mir-6511a-1_hsa-miR-6511a-3p	8.98025	0.834083	0.768179
hsa-mir-6891_hsa-miR-6891-3p	0.629957	0.603469	0.768771
hsa-mir-548am_hsa-miR-548am-5p	21.8557	0.83984	0.769571
hsa-let-7c_hsa-let-7c-3p	0.334634	0.339021	0.770158
hsa-mir-2278_hsa-miR-2278	4.50341	1.22867	0.770827
hsa-mir-4664_hsa-miR-4664-3p	0.284676	0.351492	0.771626
hsa-mir-6851_hsa-miR-6851-3p	0.171047	0.165963	0.771856
hsa-mir-1909_hsa-miR-1909-3p	0.571898	0.563423	0.772713
hsa-mir-6774_hsa-miR-6774-3p	5.34006	0.822888	0.772992
hsa-mir-548am_hsa-miR-548am-3p	2.21223	1.33684	0.773662
hsa-mir-433_hsa-miR-433-3p	55.4228	1.2588	0.774212
hsa-mir-491_hsa-miR-491-3p	11.6059	1.13943	0.77508
hsa-mir-7151_hsa-miR-7151-5p	0.300605	0.333697	0.77534
hsa-mir-6881_hsa-miR-6881-3p	0.396234	2.73742	0.775509
hsa-mir-6837_hsa-miR-6837-5p	2.82433	0.768142	0.776198
hsa-mir-6880_hsa-miR-6880-5p	0.238547	0.178934	0.776884
hsa-mir-92a-1_hsa-miR-92a-1-5p	22.6358	1.14275	0.777589
hsa-mir-376b_hsa-miR-376b-3p	765.361	0.808445	0.777853
hsa-mir-6782_hsa-miR-6782-3p	0.598224	1.81709	0.777898
hsa-mir-6754_hsa-miR-6754-3p	0.226915	0.207292	0.778176
hsa-mir-1468_hsa-miR-1468-3p	0.150192	0.0651351	0.778574
hsa-mir-30b_hsa-miR-30b-3p	30.1403	0.906247	0.779706
hsa-mir-497_hsa-miR-497-5p	202.529	0.859048	0.780306
hsa-mir-127_hsa-miR-127-5p	43.09	1.21888	0.781283
hsa-mir-4677_hsa-miR-4677-3p	7.6128	1.16619	0.781934
hsa-mir-4749_hsa-miR-4749-3p	0.32278	0.497624	0.782178
hsa-mir-1255b-1_hsa-miR-1255b-5p	0.397056	2.29248	0.783022
hsa-mir-6894_hsa-miR-6894-3p	2.6752	1.26779	0.783083
hsa-mir-10b_hsa-miR-10b-5p	8.26424	0.802267	0.783493
hsa-mir-192_hsa-miR-192-5p	578.886	1.10523	0.783993
hsa-mir-185_hsa-miR-185-5p	12646.4	0.935333	0.784297
hsa-mir-514a-3_hsa-miR-514a-5p	0.49597	1.87631	0.785114
hsa-mir-3182_hsa-miR-3182	21.2441	0.795177	0.785559
hsa-mir-4436b-2_hsa-miR-4436b-3p	0.180907	0.186029	0.785643
hsa-mir-1914_hsa-miR-1914-3p	0.367465	0.401069	0.787349
hsa-mir-6817_hsa-miR-6817-3p	0.758332	1.52947	0.787424
hsa-mir-3912_hsa-miR-3912-3p	12.414	1.14295	0.788348
hsa-mir-3688-1_hsa-miR-3688-3p	0.805646	0.58787	0.788592
hsa-mir-3688-2_hsa-miR-3688-5p	0.805646	0.58787	0.788592
hsa-mir-582_hsa-miR-582-3p	92.4297	1.1344	0.788669
hsa-mir-3151_hsa-miR-3151-5p	0.244231	0.352185	0.789085
hsa-mir-92b_hsa-miR-92b-3p	75.0782	0.880076	0.789104
hsa-mir-5692c-2_hsa-miR-5692c	0.162788	0.162012	0.789167
hsa-mir-1233-1_hsa-miR-1233-5p	0.144735	0.100903	0.789459
hsa-mir-125b-2_hsa-miR-125b-2-3p	1.81252	0.743237	0.790294
hsa-mir-4536-2_hsa-miR-4536-3p	5.15775	1.24736	0.790816
hsa-mir-4536-1_hsa-miR-4536-5p	5.15775	1.24736	0.790816
hsa-mir-584_hsa-miR-584-3p	7.8481	1.1887	0.791372
hsa-mir-607_hsa-miR-607	0.220331	0.109749	0.79138
hsa-mir-7641-1_hsa-miR-7641	39.1333	0.769516	0.791632
hsa-mir-4417_hsa-miR-4417	0.168218	0.0802207	0.792529
hsa-mir-124-3_hsa-miR-124-3p	24.7825	1.52559	0.793052
hsa-mir-374a_hsa-miR-374a-5p	1759.15	0.916106	0.793421
hsa-mir-500a_hsa-miR-500a-5p	118.054	0.915683	0.794244
hsa-mir-4489_hsa-miR-4489	0.157123	0.108298	0.794293
hsa-mir-5004_hsa-miR-5004-5p	0.292837	0.397024	0.794552
hsa-mir-556_hsa-miR-556-3p	55.0155	1.15773	0.794823
hsa-mir-450a-1_hsa-miR-450a-5p	111.135	1.1558	0.795121
hsa-mir-1343_hsa-miR-1343-3p	8.84915	0.841057	0.795376
hsa-mir-181a-2_hsa-miR-181a-5p	8740.3	0.935301	0.79546
hsa-mir-1284_hsa-miR-1284	1.07062	1.39272	0.796343
hsa-mir-491_hsa-miR-491-5p	28.9813	0.908215	0.796351
hsa-mir-7114_hsa-miR-7114-5p	0.179831	0.234887	0.797454
hsa-mir-124-2_hsa-miR-124-3p	25.3873	1.49833	0.797888
hsa-mir-513a-2_hsa-miR-513a-5p	1.48676	0.655497	0.798382
hsa-mir-3194_hsa-miR-3194-5p	43.2658	0.866708	0.800486
hsa-mir-4724_hsa-miR-4724-3p	0.754012	1.60466	0.800912
hsa-mir-127_hsa-miR-127-3p	113.388	0.826853	0.801868
hsa-mir-6826_hsa-miR-6826-5p	0.396144	0.378088	0.801935
hsa-mir-216b_hsa-miR-216b-5p	0.275316	0.270185	0.802026
hsa-mir-4706_hsa-miR-4706	0.142398	0.087348	0.80207
hsa-mir-6779_hsa-miR-6779-5p	0.748413	1.50787	0.802253
hsa-mir-7846_hsa-miR-7846-3p	0.567093	0.572225	0.802442
hsa-mir-138-2_hsa-miR-138-2-3p	0.262355	2.61971	0.803037
hsa-mir-4785_hsa-miR-4785	3.0074	1.23045	0.803174
hsa-mir-5690_hsa-miR-5690	17.4918	0.895178	0.80334
hsa-mir-7111_hsa-miR-7111-5p	0.188078	0.156031	0.803523
hsa-mir-30e_hsa-miR-30e-3p	712.716	1.08982	0.803925
hsa-mir-132_hsa-miR-132-5p	21.8261	1.1058	0.804052
hsa-mir-2276_hsa-miR-2276-3p	0.327371	2.0853	0.805429
hsa-mir-548f-5_hsa-miR-548f-3p	0.772579	1.51459	0.805971
hsa-mir-7974_hsa-miR-7974	0.141695	0.0485495	0.806155
hsa-mir-765_hsa-miR-765	0.512869	0.645307	0.807419
hsa-mir-548q_hsa-miR-548q	12.5756	0.884115	0.807681
hsa-mir-5001_hsa-miR-5001-5p	0.418034	1.91724	0.807922
hsa-mir-29a_hsa-miR-29a-5p	303.165	1.09949	0.808679
hsa-mir-204_hsa-miR-204-5p	42.958	1.27156	0.808719
hsa-mir-200a_hsa-miR-200a-5p	0.621421	1.59419	0.80896
hsa-mir-379_hsa-miR-379-3p	35.7782	0.822992	0.809132
hsa-mir-29c_hsa-miR-29c-3p	9702.75	1.19646	0.809883
hsa-mir-490_hsa-miR-490-5p	2.72111	0.753261	0.809919
hsa-mir-3682_hsa-miR-3682-3p	0.420104	0.531643	0.810235
hsa-mir-6864_hsa-miR-6864-5p	0.256355	0.370965	0.810676
hsa-mir-542_hsa-miR-542-3p	159.18	1.12171	0.810967
hsa-mir-377_hsa-miR-377-3p	91.538	1.212	0.810986
hsa-mir-2355_hsa-miR-2355-3p	98.6225	0.930171	0.811373
hsa-mir-770_hsa-miR-770-5p	1.87789	1.44197	0.811582
hsa-mir-150_hsa-miR-150-5p	132662	0.89831	0.812025
hsa-mir-5585_hsa-miR-5585-5p	0.483541	0.583154	0.812259
hsa-mir-4757_hsa-miR-4757-3p	0.305138	0.441614	0.812344
hsa-mir-6758_hsa-miR-6758-3p	1.29346	0.688353	0.812625
hsa-mir-6776_hsa-miR-6776-3p	0.192293	0.20139	0.812741
hsa-mir-6815_hsa-miR-6815-5p	0.256124	0.326938	0.812936
hsa-mir-6780a_hsa-miR-6780a-5p	0.951851	0.667098	0.813031
hsa-mir-4639_hsa-miR-4639-5p	0.793381	1.5269	0.813227
hsa-mir-656_hsa-miR-656-5p	0.375497	1.94036	0.813323
hsa-mir-548i-2_hsa-miR-548i	0.240571	0.295064	0.81338
hsa-mir-25_hsa-miR-25-5p	3.81777	0.811621	0.813603
hsa-mir-6845_hsa-miR-6845-3p	0.183344	0.232758	0.813686
hsa-mir-181a-1_hsa-miR-181a-5p	8785.63	0.942335	0.81393
hsa-mir-3922_hsa-miR-3922-5p	2.33471	1.32609	0.814118
hsa-mir-380_hsa-miR-380-3p	86.8239	0.831425	0.814577
hsa-mir-548e_hsa-miR-548e-3p	45.5871	1.07594	0.814868
hsa-mir-4772_hsa-miR-4772-5p	65.0277	0.871769	0.815248
hsa-mir-4750_hsa-miR-4750-3p	0.141627	0.0568736	0.816128
hsa-mir-1207_hsa-miR-1207-3p	0.36501	0.357934	0.818357
hsa-mir-320a_hsa-miR-320a	7712.04	0.949866	0.818426
hsa-mir-328_hsa-miR-328-3p	160.583	1.09487	0.818598
hsa-mir-1233-2_hsa-miR-1233-5p	0.235864	2.9372	0.818841
hsa-mir-6793_hsa-miR-6793-3p	5.49761	0.839893	0.819883
hsa-mir-138-1_hsa-miR-138-1-3p	0.308456	2.53737	0.820195
hsa-mir-3064_hsa-miR-3064-3p	4.08621	0.819844	0.820577
hsa-let-7d_hsa-let-7d-5p	9361.67	1.05681	0.82062
hsa-mir-4632_hsa-miR-4632-5p	0.21774	3.20461	0.820924
hsa-mir-5189_hsa-miR-5189-5p	5.27048	1.20726	0.821116
hsa-mir-6733_hsa-miR-6733-5p	0.532895	0.616045	0.821891
hsa-mir-514a-1_hsa-miR-514a-3p	1.01868	1.56395	0.822576
hsa-mir-3141_hsa-miR-3141	1.06178	1.39452	0.823407
hsa-mir-298_hsa-miR-298	0.0452273	0.0640893	0.823683
hsa-mir-147b_hsa-miR-147b	5.85305	0.851736	0.823732
hsa-mir-4727_hsa-miR-4727-5p	0.388573	0.546389	0.823948
hsa-mir-376a-2_hsa-miR-376a-2-5p	50.6257	1.18729	0.824586
hsa-mir-504_hsa-miR-504-3p	0.190858	3.89726	0.824854
hsa-mir-4641_hsa-miR-4641	0.265694	0.372604	0.825231
hsa-mir-517b_hsa-miR-517b-3p	0.190417	0.226761	0.82568
hsa-mir-337_hsa-miR-337-5p	147.625	1.18451	0.826121
hsa-mir-151a_hsa-miR-151a-3p	737.73	0.886521	0.827165
hsa-mir-6807_hsa-miR-6807-5p	0.154092	0.223463	0.827267
hsa-mir-1254-2_hsa-miR-1254	2.09907	0.812798	0.827422
hsa-mir-320c-2_hsa-miR-320c	22.3712	0.917264	0.828125
hsa-mir-22_hsa-miR-22-3p	7021.85	0.940994	0.828177
hsa-mir-5089_hsa-miR-5089-3p	0.128564	0.0692041	0.828493
hsa-mir-548ag-1_hsa-miR-548ag	0.554407	0.641122	0.828773
hsa-mir-154_hsa-miR-154-5p	149.988	0.836367	0.828831
hsa-mir-1255b-2_hsa-miR-1255b-5p	0.345395	0.470034	0.82948
hsa-mir-4726_hsa-miR-4726-5p	0.259065	0.388022	0.829813
hsa-mir-502_hsa-miR-502-3p	112.635	1.07731	0.829851
hsa-mir-4787_hsa-miR-4787-3p	0.79505	0.678767	0.83005
hsa-mir-548ah_hsa-miR-548ah-3p	0.598261	0.697924	0.830355
hsa-mir-508_hsa-miR-508-5p	0.391282	0.440855	0.830652
hsa-mir-493_hsa-miR-493-3p	26.8136	1.18204	0.831161
hsa-mir-1270-2_hsa-miR-1270	2.21052	1.27428	0.831263
hsa-mir-4520a_hsa-miR-4520a-3p	0.225029	0.240101	0.831788
hsa-mir-4520b_hsa-miR-4520b-5p	0.225029	0.240101	0.831788
hsa-mir-22_hsa-miR-22-5p	1323.01	1.04936	0.832528
hsa-mir-3680-2_hsa-miR-3680-3p	0.11501	0.0742131	0.832907
hsa-mir-941-1_hsa-miR-941	16.9138	0.853839	0.833215
hsa-mir-136_hsa-miR-136-3p	176.867	0.857539	0.833524
hsa-mir-3128_hsa-miR-3128	0.980141	1.394	0.835061
hsa-mir-1286_hsa-miR-1286	0.181576	0.247408	0.835144
hsa-mir-4738_hsa-miR-4738-3p	0.621352	0.715604	0.835184
hsa-mir-95_hsa-miR-95-3p	177.503	0.900798	0.835299
hsa-mir-6800_hsa-miR-6800-3p	0.353202	1.93698	0.835605
hsa-mir-3661_hsa-miR-3661	0.635002	0.659997	0.836848
hsa-mir-4498_hsa-miR-4498	0.160356	0.177422	0.839635
hsa-mir-4518_hsa-miR-4518	1.81664	0.788373	0.840797
hsa-mir-6870_hsa-miR-6870-3p	0.22972	0.325699	0.841607
hsa-mir-431_hsa-miR-431-3p	6.44515	0.806667	0.841871
hsa-mir-5582_hsa-miR-5582-5p	0.257767	0.355679	0.842118
hsa-mir-323a_hsa-miR-323a-3p	96.0434	1.16452	0.84233
hsa-mir-6739_hsa-miR-6739-3p	0.0975103	0.0870118	0.84303
hsa-mir-532_hsa-miR-532-3p	309.487	1.05753	0.843187
hsa-mir-4714_hsa-miR-4714-5p	0.980566	0.75491	0.844167
hsa-mir-382_hsa-miR-382-5p	152.859	0.854182	0.845282
hsa-mir-936_hsa-miR-936	0.153363	0.152551	0.845696
hsa-mir-600_hsa-miR-600	0.139852	0.0909424	0.8458
hsa-mir-892b_hsa-miR-892b	2.67009	1.2199	0.845893
hsa-mir-450a-2_hsa-miR-450a-2-3p	4.65845	1.17736	0.846261
hsa-mir-4796_hsa-miR-4796-3p	1.98014	0.816881	0.846307
hsa-mir-8083_hsa-miR-8083	0.0959064	0.0920913	0.846597
hsa-mir-3618_hsa-miR-3618	0.0945729	0.0922817	0.846752
hsa-mir-3945_hsa-miR-3945	0.104962	0.0926315	0.847005
hsa-mir-1226_hsa-miR-1226-3p	55.2257	1.07077	0.847169
hsa-mir-219a-1_hsa-miR-219a-1-3p	0.668706	1.50691	0.847484
hsa-mir-551b_hsa-miR-551b-5p	0.208252	0.428497	0.847915
hsa-mir-6879_hsa-miR-6879-3p	0.126887	0.151202	0.848016
hsa-mir-6729_hsa-miR-6729-5p	0.219694	0.369102	0.848743
hsa-mir-4676_hsa-miR-4676-5p	3.84239	0.844006	0.849484
hsa-mir-1913_hsa-miR-1913	0.0678128	0.0964358	0.849533
hsa-mir-6826_hsa-miR-6826-3p	1.72738	1.37614	0.850073
hsa-mir-6798_hsa-miR-6798-3p	0.228812	0.43922	0.850967
hsa-mir-517a_hsa-miR-517a-3p	0.161854	4.88064	0.85125
hsa-mir-4689_hsa-miR-4689	0.0689393	0.0996869	0.851653
hsa-mir-539_hsa-miR-539-3p	30.828	1.18321	0.852151
hsa-mir-6894_hsa-miR-6894-5p	0.274023	2.12434	0.85299
hsa-mir-4437_hsa-miR-4437	0.144103	0.101925	0.853037
hsa-mir-3145_hsa-miR-3145-5p	0.214308	0.288223	0.853151
hsa-mir-566_hsa-miR-566	0.121552	9.61426	0.854008
hsa-mir-6511a-4_hsa-miR-6511a-5p	0.0769108	0.103516	0.854033
hsa-mir-219a-2_hsa-miR-219a-2-3p	5.48662	1.13642	0.854655
hsa-mir-219b_hsa-miR-219b-5p	5.48662	1.13642	0.854655
hsa-mir-1343_hsa-miR-1343-5p	0.115558	0.10474	0.854792
hsa-mir-18b_hsa-miR-18b-3p	4.57479	0.859479	0.854942
hsa-mir-4769_hsa-miR-4769-3p	0.147775	0.105335	0.855127
hsa-mir-449b_hsa-miR-449b-3p	0.126573	0.105708	0.855379
hsa-mir-6762_hsa-miR-6762-5p	0.160919	0.214003	0.855485
hsa-mir-3675_hsa-miR-3675-5p	0.112235	0.106691	0.855952
hsa-mir-744_hsa-miR-744-5p	3408.92	0.950146	0.856507
hsa-mir-301a_hsa-miR-301a-3p	2277.59	1.04788	0.856813
hsa-mir-4658_hsa-miR-4658	0.0478117	0.108423	0.85699
hsa-mir-4317_hsa-miR-4317	0.0505433	0.108587	0.857099
hsa-mir-4698_hsa-miR-4698	0.0468223	0.108732	0.857173
hsa-mir-6759_hsa-miR-6759-5p	0.0961811	0.108844	0.857241
hsa-mir-3198-2_hsa-miR-3198	4.48931	1.18675	0.857519
hsa-mir-548k_hsa-miR-548k	16.3761	0.93038	0.858219
hsa-mir-329-2_hsa-miR-329-3p	129.509	1.14617	0.858554
hsa-mir-4659a_hsa-miR-4659a-3p	4.44438	0.87649	0.858958
hsa-mir-4766_hsa-miR-4766-5p	0.450534	0.63782	0.859068
hsa-mir-3140_hsa-miR-3140-5p	3.24356	1.15607	0.859404
hsa-mir-6862-1_hsa-miR-6862-5p	0.440982	0.697657	0.859667
hsa-mir-3180-3_hsa-miR-3180-3p	0.0738151	0.113839	0.860107
hsa-mir-4800_hsa-miR-4800-5p	0.149966	0.1145	0.860459
hsa-mir-24-2_hsa-miR-24-3p	12963.4	0.969265	0.860593
hsa-mir-7110_hsa-miR-7110-5p	0.327615	1.93145	0.860763
hsa-mir-7-1_hsa-miR-7-1-3p	919.253	0.961632	0.860931
hsa-mir-6511a-1_hsa-miR-6511a-5p	0.177067	0.265994	0.86103
hsa-mir-3135b_hsa-miR-3135b	0.147109	0.116117	0.861356
hsa-mir-124-1_hsa-miR-124-5p	0.143076	0.116335	0.861492
hsa-mir-1270-1_hsa-miR-1270	2.38447	0.796883	0.861791
hsa-mir-6806_hsa-miR-6806-5p	0.0255473	0.117184	0.861954
hsa-mir-181c_hsa-miR-181c-3p	90.8086	0.943902	0.862173
hsa-mir-5587_hsa-miR-5587-5p	0.414932	1.50855	0.862337
hsa-mir-6788_hsa-miR-6788-3p	0.0717005	0.118879	0.862854
hsa-let-7f-1_hsa-let-7f-5p	31685.6	1.04153	0.863615
hsa-mir-378a_hsa-miR-378a-3p	2269.25	0.943332	0.863752
hsa-mir-4762_hsa-miR-4762-3p	0.21805	0.120721	0.863796
hsa-let-7g_hsa-let-7g-3p	242.21	1.05856	0.863835
hsa-mir-329-2_hsa-miR-329-5p	0.212949	0.315036	0.863958
hsa-mir-643_hsa-miR-643	9.51104	0.919334	0.864201
hsa-mir-4298_hsa-miR-4298	0.118809	0.121519	0.864263
hsa-mir-6777_hsa-miR-6777-5p	0.264188	1.66475	0.864553
hsa-mir-500a_hsa-miR-500a-3p	146.138	0.949863	0.864627
hsa-mir-4536-2_hsa-miR-4536-5p	5.30699	0.890164	0.864633
hsa-mir-487b_hsa-miR-487b-3p	625.926	0.881644	0.865047
hsa-mir-6812_hsa-miR-6812-3p	1.43919	0.787202	0.865366
hsa-mir-3180-3_hsa-miR-3180-5p	0.146896	0.123726	0.865394
hsa-mir-1237_hsa-miR-1237-3p	6.62506	0.888706	0.865406
hsa-mir-548f-1_hsa-miR-548f-5p	1.05902	1.28817	0.865597
hsa-mir-4743_hsa-miR-4743-5p	0.14442	0.124733	0.865934
hsa-mir-299_hsa-miR-299-5p	79.7242	1.13617	0.866076
hsa-mir-378a_hsa-miR-378a-5p	230.233	0.946786	0.866198
hsa-mir-769_hsa-miR-769-3p	22.2147	1.06163	0.866217
hsa-mir-4457_hsa-miR-4457	0.252377	2.57368	0.866251
hsa-mir-362_hsa-miR-362-3p	737.747	0.933759	0.866685
hsa-mir-7856_hsa-miR-7856-5p	0.0530213	0.126234	0.866704
hsa-mir-520g_hsa-miR-520g-3p	0.0445593	0.126516	0.866834
hsa-mir-548ay_hsa-miR-548ay-3p	3.35952	0.870381	0.867252
hsa-mir-6881_hsa-miR-6881-5p	0.0775434	0.127925	0.867537
hsa-mir-937_hsa-miR-937-3p	0.886961	0.752901	0.867833
hsa-mir-210_hsa-miR-210-3p	207.711	1.05453	0.868175
hsa-mir-144_hsa-miR-144-5p	408.057	0.892216	0.868194
hsa-mir-192_hsa-miR-192-3p	10.3967	0.891839	0.868292
hsa-mir-548aq_hsa-miR-548aq-5p	3.91503	1.14993	0.868362
hsa-mir-6878_hsa-miR-6878-5p	0.136706	0.129625	0.868395
hsa-mir-1281_hsa-miR-1281	0.135216	0.240671	0.868505
hsa-mir-1909_hsa-miR-1909-5p	0.110674	0.130837	0.868977
hsa-mir-505_hsa-miR-505-3p	1515.84	0.975724	0.869027
hsa-mir-4782_hsa-miR-4782-5p	0.0500311	0.132488	0.869785
hsa-mir-623_hsa-miR-623	0.0212581	0.132866	0.869957
hsa-mir-548av_hsa-miR-548av-3p	3.75571	1.15827	0.870021
hsa-mir-515-1_hsa-miR-515-5p	0.0264944	0.133663	0.870341
hsa-mir-6743_hsa-miR-6743-5p	0.0280638	0.133947	0.870492
hsa-mir-6823_hsa-miR-6823-3p	0.12302	0.154014	0.870611
hsa-mir-514a-3_hsa-miR-514a-3p	0.719024	1.43162	0.870679
hsa-mir-494_hsa-miR-494-3p	735.342	1.12747	0.87093
hsa-mir-5687_hsa-miR-5687	0.0360182	0.135078	0.871019
hsa-mir-5194_hsa-miR-5194	0.163408	0.329803	0.871258
hsa-mir-4754_hsa-miR-4754	0.11215	0.135779	0.871335
hsa-mir-4745_hsa-miR-4745-5p	0.0855101	7.32083	0.871431
hsa-mir-4777_hsa-miR-4777-5p	0.100596	0.13627	0.87158
hsa-mir-146b_hsa-miR-146b-5p	13129.5	0.934305	0.872265
hsa-mir-4273_hsa-miR-4273	0.0317273	0.13797	0.87238
hsa-mir-6893_hsa-miR-6893-3p	0.0564422	0.138262	0.872478
hsa-mir-3685_hsa-miR-3685	0.290799	1.76565	0.872522
hsa-mir-4436b-2_hsa-miR-4436b-5p	0.0457809	0.138327	0.872546
hsa-mir-4720_hsa-miR-4720-3p	0.021132	0.139223	0.872951
hsa-mir-6810_hsa-miR-6810-3p	11.8929	1.11957	0.873063
hsa-mir-4725_hsa-miR-4725-3p	0.195179	0.407007	0.873133
hsa-mir-6816_hsa-miR-6816-5p	0.129129	0.140865	0.873699
hsa-mir-570_hsa-miR-570-5p	4.36338	0.883299	0.874149
hsa-mir-4476_hsa-miR-4476	0.0309518	0.141916	0.874178
hsa-mir-6829_hsa-miR-6829-5p	0.04229	0.142326	0.874372
hsa-mir-1234_hsa-miR-1234-3p	0.287417	0.57493	0.874903
hsa-mir-6845_hsa-miR-6845-5p	0.0501392	0.144567	0.875371
hsa-mir-508_hsa-miR-508-3p	2.06769	1.28362	0.875814
hsa-mir-6838_hsa-miR-6838-5p	0.602612	0.736692	0.876
hsa-mir-548o_hsa-miR-548o-3p	6.89985	1.09245	0.876006
hsa-mir-4472-1_hsa-miR-4472	0.0502253	0.146185	0.876079
hsa-mir-6748_hsa-miR-6748-5p	0.336107	0.611594	0.876191
hsa-mir-130b_hsa-miR-130b-5p	479.159	1.04321	0.876412
hsa-mir-4649_hsa-miR-4649-3p	0.0817972	0.148762	0.877193
hsa-mir-1972-2_hsa-miR-1972	0.343536	1.44009	0.877315
hsa-mir-6857_hsa-miR-6857-3p	1.01432	0.792407	0.877552
hsa-mir-4530_hsa-miR-4530	0.0391122	0.150043	0.877738
hsa-mir-339_hsa-miR-339-5p	6560.81	0.960562	0.877766
hsa-mir-4536-1_hsa-miR-4536-3p	5.28338	0.900278	0.87788
hsa-mir-548x_hsa-miR-548x-3p	0.0585425	0.150524	0.877946
hsa-mir-3679_hsa-miR-3679-5p	19.8814	1.07572	0.878215
hsa-mir-6813_hsa-miR-6813-5p	5.17944	1.10311	0.878289
hsa-mir-524_hsa-miR-524-5p	0.0182173	0.151559	0.878387
hsa-mir-6778_hsa-miR-6778-5p	0.017129	0.151987	0.878566
hsa-mir-513a-1_hsa-miR-513a-5p	1.21698	1.27641	0.878609
hsa-mir-337_hsa-miR-337-3p	291.814	1.1229	0.878648
hsa-mir-4663_hsa-miR-4663	0.0764718	0.153051	0.879016
hsa-mir-499a_hsa-miR-499a-3p	3.87721	1.14934	0.879252
hsa-mir-6760_hsa-miR-6760-3p	0.0930246	0.153823	0.879319
hsa-mir-1266_hsa-miR-1266-5p	0.0354057	0.155138	0.879883
hsa-mir-135a-2_hsa-miR-135a-5p	21.152	0.914405	0.879989
hsa-mir-4478_hsa-miR-4478	0.0270946	0.155841	0.880164
hsa-mir-7155_hsa-miR-7155-3p	0.661788	0.717675	0.880214
hsa-mir-6746_hsa-miR-6746-5p	0.0416673	0.156082	0.880266
hsa-mir-6886_hsa-miR-6886-3p	0.829504	0.764341	0.880517
hsa-mir-6846_hsa-miR-6846-5p	0.0904465	0.156898	0.880576
hsa-mir-4655_hsa-miR-4655-5p	0.114519	0.157019	0.880644
hsa-mir-1302-1_hsa-miR-1302	0.0218747	0.157009	0.880649
hsa-mir-424_hsa-miR-424-3p	117.852	0.926564	0.880757
hsa-mir-4766_hsa-miR-4766-3p	2.56376	0.886124	0.880846
hsa-mir-502_hsa-miR-502-5p	38.0415	1.06343	0.881564
hsa-mir-5003_hsa-miR-5003-3p	0.0802186	0.160184	0.881928
hsa-mir-4659b_hsa-miR-4659b-5p	4.41256	0.894937	0.882313
hsa-mir-6781_hsa-miR-6781-5p	0.0738064	0.161541	0.882461
hsa-mir-6748_hsa-miR-6748-3p	2.62192	0.882409	0.883104
hsa-mir-758_hsa-miR-758-3p	111.105	0.902509	0.883308
hsa-mir-4501_hsa-miR-4501	0.0330852	0.163781	0.883352
hsa-mir-328_hsa-miR-328-5p	0.943727	1.26114	0.883438
hsa-mir-1283-2_hsa-miR-1283	0.0139462	0.164398	0.883592
hsa-mir-6819_hsa-miR-6819-5p	0.0840616	0.164972	0.8838
hsa-mir-6888_hsa-miR-6888-5p	0.0574582	0.165761	0.884122
hsa-mir-548t_hsa-miR-548t-5p	0.48243	1.36103	0.884161
hsa-mir-523_hsa-miR-523-3p	0.0271602	0.165917	0.884175
hsa-mir-188_hsa-miR-188-5p	139.719	1.06009	0.884195
hsa-mir-3938_hsa-miR-3938	0.0577017	0.166152	0.884254
hsa-mir-6857_hsa-miR-6857-5p	0.0361043	0.166176	0.884277
hsa-mir-3909_hsa-miR-3909	25.7901	1.06983	0.884554
hsa-mir-15a_hsa-miR-15a-3p	49.5521	1.05791	0.884593
hsa-mir-6737_hsa-miR-6737-5p	0.0523487	0.167767	0.884872
hsa-mir-345_hsa-miR-345-3p	0.239726	1.89121	0.884926
hsa-mir-3648_hsa-miR-3648	0.0863693	5.94015	0.884928
hsa-mir-548o-2_hsa-miR-548o-3p	6.85682	1.08375	0.884945
hsa-mir-1228_hsa-miR-1228-3p	1.31095	1.2113	0.885176
hsa-mir-6824_hsa-miR-6824-5p	0.0557815	0.168985	0.88533
hsa-mir-6797_hsa-miR-6797-5p	0.0554687	0.169255	0.885441
hsa-mir-4673_hsa-miR-4673	0.0723574	0.169302	0.885472
hsa-mir-4716_hsa-miR-4716-5p	0.23936	0.50447	0.885686
hsa-mir-6836_hsa-miR-6836-3p	1.48703	0.729858	0.885794
hsa-mir-299_hsa-miR-299-3p	42.428	0.894202	0.88582
hsa-mir-3907_hsa-miR-3907	0.114372	0.170677	0.88599
hsa-mir-4436a_hsa-miR-4436a	0.0182211	0.170912	0.886077
hsa-mir-499b_hsa-miR-499b-5p	3.86972	1.14008	0.886256
hsa-mir-664a_hsa-miR-664a-5p	31.2905	0.949946	0.886557
hsa-mir-638_hsa-miR-638	0.0377685	0.172652	0.886711
hsa-mir-675_hsa-miR-675-5p	0.0153969	0.173131	0.886904
hsa-mir-6867_hsa-miR-6867-5p	0.043717	0.173162	0.886906
hsa-mir-1229_hsa-miR-1229-3p	35.9029	1.09517	0.887182
hsa-mir-612_hsa-miR-612	0.0313071	0.174641	0.887452
hsa-mir-4784_hsa-miR-4784	0.160066	0.174752	0.887499
hsa-mir-664b_hsa-miR-664b-5p	5.83193	1.10127	0.887533
hsa-mir-6803_hsa-miR-6803-5p	0.0564107	0.174954	0.887575
hsa-mir-885_hsa-miR-885-3p	0.366586	1.56412	0.887597
hsa-mir-6770-2_hsa-miR-6770-3p	0.0185943	0.175191	0.887665
hsa-mir-4284_hsa-miR-4284	16.365	1.1887	0.88811
hsa-mir-329-1_hsa-miR-329-5p	0.262417	0.459562	0.888147
hsa-mir-1302-7_hsa-miR-1302	0.028372	0.177331	0.888443
hsa-mir-4505_hsa-miR-4505	0.22953	0.486826	0.888684
hsa-mir-6500_hsa-miR-6500-3p	0.282601	0.594105	0.888927
hsa-mir-4325_hsa-miR-4325	0.0246755	0.179667	0.889279
hsa-mir-1252_hsa-miR-1252-5p	0.0664455	0.179791	0.88932
hsa-mir-4743_hsa-miR-4743-3p	0.0986073	0.180268	0.889492
hsa-mir-4789_hsa-miR-4789-5p	0.185422	0.267444	0.889649
hsa-mir-2681_hsa-miR-2681-5p	0.0430331	0.180713	0.889651
hsa-mir-663a_hsa-miR-663a	0.0535124	0.180928	0.889719
hsa-mir-4773-2_hsa-miR-4773	0.102911	0.181353	0.889853
hsa-mir-6126_hsa-miR-6126	0.11634	0.181663	0.889988
hsa-mir-302e_hsa-miR-302e	0.0460124	0.181856	0.890056
hsa-mir-4725_hsa-miR-4725-5p	0.0345951	0.182174	0.890159
hsa-mir-522_hsa-miR-522-3p	0.0493913	0.182602	0.890319
hsa-mir-4753_hsa-miR-4753-3p	1.16979	0.815799	0.890374
hsa-mir-513b_hsa-miR-513b-3p	0.0262889	0.182805	0.890391
hsa-mir-4656_hsa-miR-4656	0.124891	0.183106	0.890483
hsa-mir-29a_hsa-miR-29a-3p	68105.6	1.07268	0.890716
hsa-mir-1224_hsa-miR-1224-5p	0.0394777	0.184012	0.890812
hsa-mir-146a_hsa-miR-146a-5p	27670	0.958024	0.891024
hsa-mir-3622b_hsa-miR-3622b-5p	0.0649718	0.184776	0.891074
hsa-mir-3622a_hsa-miR-3622a-3p	0.0649718	0.184776	0.891074
hsa-mir-619_hsa-miR-619-5p	9.01629	1.11188	0.891081
hsa-mir-3714_hsa-miR-3714	0.0174452	0.185384	0.891288
hsa-mir-5006_hsa-miR-5006-5p	0.0300834	0.185425	0.891303
hsa-mir-2681_hsa-miR-2681-3p	0.0640357	0.186212	0.891558
hsa-mir-217_hsa-miR-217	0.0260113	0.18654	0.891688
hsa-mir-4690_hsa-miR-4690-5p	0.0418454	0.187957	0.892171
hsa-mir-3180-1_hsa-miR-3180-5p	0.0552892	0.18816	0.892242
hsa-mir-6772_hsa-miR-6772-5p	0.061496	0.188516	0.892362
hsa-mir-6508_hsa-miR-6508-5p	0.0349081	0.188665	0.892407
hsa-mir-3121_hsa-miR-3121-5p	0.123163	0.189079	0.892554
hsa-mir-4767_hsa-miR-4767	0.0469622	0.189318	0.89263
hsa-mir-4715_hsa-miR-4715-5p	0.0728795	0.19078	0.893129
hsa-mir-6715b_hsa-miR-6715b-3p	0.0804281	0.191008	0.893202
hsa-mir-1283-1_hsa-miR-1283	0.017151	0.191034	0.893214
hsa-mir-1911_hsa-miR-1911-5p	0.0131074	0.191098	0.89323
hsa-mir-4794_hsa-miR-4794	0.0529693	0.1915	0.89337
hsa-mir-492_hsa-miR-492	0.0167873	0.191733	0.893442
hsa-mir-4515_hsa-miR-4515	0.0125602	0.193199	0.893937
hsa-mir-4269_hsa-miR-4269	0.0443436	0.193328	0.893979
hsa-mir-2467_hsa-miR-2467-3p	0.223562	0.44111	0.894184
hsa-mir-6817_hsa-miR-6817-5p	0.0643838	0.194113	0.894226
hsa-mir-6800_hsa-miR-6800-5p	0.0306024	0.194369	0.894324
hsa-mir-4455_hsa-miR-4455	0.270475	2.08461	0.894536
hsa-mir-6779_hsa-miR-6779-3p	0.301655	0.621865	0.894791
hsa-mir-5192_hsa-miR-5192	0.0450023	0.196619	0.895056
hsa-mir-7108_hsa-miR-7108-3p	0.0950325	0.196744	0.895101
hsa-mir-4670_hsa-miR-4670-5p	0.0962438	0.197182	0.895244
hsa-mir-346_hsa-miR-346	0.0281681	0.197297	0.895276
hsa-mir-9-1_hsa-miR-9-3p	19.7173	1.07001	0.895278
hsa-mir-4539_hsa-miR-4539	0.0325838	0.197459	0.895326
hsa-mir-3193_hsa-miR-3193	0.0637233	0.197575	0.895369
hsa-mir-658_hsa-miR-658	0.0331837	0.197991	0.895507
hsa-mir-6761_hsa-miR-6761-3p	0.189448	0.289081	0.895772
hsa-mir-26b_hsa-miR-26b-3p	330.122	0.974804	0.895817
hsa-mir-3117_hsa-miR-3117-3p	0.151712	0.199123	0.895819
hsa-mir-4722_hsa-miR-4722-5p	0.256057	0.509265	0.895821
hsa-mir-6853_hsa-miR-6853-5p	0.0234687	0.200396	0.896283
hsa-mir-1236_hsa-miR-1236-5p	0.059551	0.200605	0.896349
hsa-mir-3131_hsa-miR-3131	0.168691	0.286437	0.896375
hsa-mir-6790_hsa-miR-6790-3p	0.031714	0.202081	0.896796
hsa-mir-4493_hsa-miR-4493	0.0486548	0.202081	0.89682
hsa-mir-512-1_hsa-miR-512-3p	0.0125116	0.202123	0.896833
hsa-mir-455_hsa-miR-455-3p	9.00816	0.907874	0.896844
hsa-mir-519a-2_hsa-miR-519a-3p	0.0194538	0.203044	0.897122
hsa-mir-4289_hsa-miR-4289	0.0172897	0.205712	0.89796
hsa-mir-5689_hsa-miR-5689	0.0622453	0.205816	0.897995
hsa-mir-302a_hsa-miR-302a-3p	0.0394132	0.206152	0.8981
hsa-mir-510_hsa-miR-510-3p	0.0271329	0.206306	0.898148
hsa-mir-4729_hsa-miR-4729	0.121696	0.206689	0.898221
hsa-mir-381_hsa-miR-381-3p	353.601	0.909993	0.898269
hsa-mir-6799_hsa-miR-6799-5p	0.160573	0.337391	0.898315
hsa-mir-6847_hsa-miR-6847-5p	0.570933	1.28171	0.898414
hsa-mir-5087_hsa-miR-5087	0.0532509	0.207793	0.898608
hsa-mir-4657_hsa-miR-4657	0.12661	0.285251	0.898627
hsa-mir-1227_hsa-miR-1227-3p	3.95573	0.892117	0.898693
hsa-mir-6090_hsa-miR-6090	0.0153567	0.208072	0.898695
hsa-mir-657_hsa-miR-657	0.0829802	0.209011	0.898959
hsa-mir-520a_hsa-miR-520a-5p	0.0298509	0.209283	0.899067
hsa-mir-3620_hsa-miR-3620-5p	0.926833	0.81506	0.899082
hsa-mir-3180-2_hsa-miR-3180-5p	0.0972564	0.210124	0.89931
hsa-mir-1289-2_hsa-miR-1289	0.135101	0.210551	0.899442
hsa-mir-4436b-1_hsa-miR-4436b-5p	0.018304	0.210517	0.899444
hsa-mir-4708_hsa-miR-4708-5p	0.0317132	0.210794	0.899529
hsa-mir-6859-1_hsa-miR-6859-3p	0.0266984	0.211189	0.899649
hsa-mir-129-1_hsa-miR-129-5p	0.141835	0.211373	0.899688
hsa-mir-1237_hsa-miR-1237-5p	0.178175	2.87295	0.899786
hsa-mir-3125_hsa-miR-3125	0.0411921	0.211999	0.899893
hsa-mir-519e_hsa-miR-519e-5p	0.0139718	0.212065	0.899915
hsa-mir-139_hsa-miR-139-5p	2703.7	1.08665	0.899998
hsa-mir-634_hsa-miR-634	0.284299	0.572647	0.900164
hsa-mir-376a-1_hsa-miR-376a-3p	742.575	0.904074	0.900208
hsa-mir-4520a_hsa-miR-4520a-5p	0.0797116	0.213205	0.900256
hsa-mir-4520b_hsa-miR-4520b-3p	0.0797116	0.213205	0.900256
hsa-mir-4480_hsa-miR-4480	0.0345587	0.21357	0.900361
hsa-mir-3652_hsa-miR-3652	0.0908966	0.213598	0.900374
hsa-mir-3670-1_hsa-miR-3670	0.0133694	0.213706	0.90041
hsa-mir-1247_hsa-miR-1247-3p	0.0457786	0.213726	0.900416
hsa-mir-3674_hsa-miR-3674	0.0166609	0.2139	0.900468
hsa-mir-6816_hsa-miR-6816-3p	0.22453	0.527956	0.900531
hsa-mir-4758_hsa-miR-4758-5p	0.0291327	0.214184	0.900544
hsa-mir-6720_hsa-miR-6720-3p	0.0151882	0.214448	0.900629
hsa-mir-3180-2_hsa-miR-3180-3p	0.0186405	0.214858	0.900755
hsa-mir-4738_hsa-miR-4738-5p	0.0862034	0.216196	0.901141
hsa-mir-6835_hsa-miR-6835-3p	0.0160862	0.216616	0.901278
hsa-mir-411_hsa-miR-411-5p	101.516	1.09635	0.901328
hsa-mir-4522_hsa-miR-4522	0.0682542	0.217284	0.901452
hsa-mir-106a_hsa-miR-106a-3p	44.1054	0.943158	0.901462
hsa-mir-6728_hsa-miR-6728-5p	0.0224417	0.217735	0.901608
hsa-mir-5579_hsa-miR-5579-5p	0.049283	0.21819	0.901739
hsa-mir-3910-2_hsa-miR-3910	0.0422393	0.218381	0.901796
hsa-mir-4697_hsa-miR-4697-3p	0.11652	4.56563	0.901898
hsa-mir-374a_hsa-miR-374a-3p	31.4788	1.05579	0.902025
hsa-mir-4442_hsa-miR-4442	0.0852177	0.219829	0.902189
hsa-mir-3190_hsa-miR-3190-5p	1.05218	1.19857	0.902267
hsa-mir-3191_hsa-miR-3191-3p	1.05218	1.19857	0.902267
hsa-mir-3150b_hsa-miR-3150b-3p	3.68962	0.901283	0.902515
hsa-mir-3150a_hsa-miR-3150a-5p	3.68962	0.901283	0.902515
hsa-mir-182_hsa-miR-182-3p	1.18438	0.845579	0.902534
hsa-mir-6766_hsa-miR-6766-5p	0.0680676	0.222783	0.903069
hsa-mir-4288_hsa-miR-4288	0.0504955	0.222881	0.903097
hsa-mir-3148_hsa-miR-3148	0.0167097	0.223689	0.903337
hsa-mir-6782_hsa-miR-6782-5p	0.0573667	0.223859	0.903389
hsa-mir-885_hsa-miR-885-5p	5.81445	1.10556	0.903457
hsa-mir-297_hsa-miR-297	0.0131612	0.224321	0.903523
hsa-mir-6756_hsa-miR-6756-3p	0.0228758	0.227476	0.90442
hsa-mir-4712_hsa-miR-4712-3p	0.0606914	0.227893	0.904537
hsa-mir-4763_hsa-miR-4763-5p	0.0948926	0.227966	0.904547
hsa-mir-3180-1_hsa-miR-3180-3p	0.072709	0.228174	0.904617
hsa-mir-3662_hsa-miR-3662	0.0227276	0.228996	0.904848
hsa-mir-4737_hsa-miR-4737	0.0467415	0.229698	0.905036
hsa-mir-96_hsa-miR-96-3p	0.0610334	0.229831	0.905067
hsa-mir-1258_hsa-miR-1258	0.042761	0.230048	0.90514
hsa-mir-1302-9_hsa-miR-1302	0.0632173	0.231041	0.905419
hsa-mir-573_hsa-miR-573	0.0521626	0.231128	0.905442
hsa-mir-3917_hsa-miR-3917	0.0452505	0.231157	0.905449
hsa-mir-542_hsa-miR-542-5p	24.6747	0.93153	0.905565
hsa-mir-4454_hsa-miR-4454	471.251	1.03952	0.905699
hsa-mir-6883_hsa-miR-6883-5p	0.11512	0.232226	0.905725
hsa-mir-501_hsa-miR-501-5p	30.0412	1.05313	0.905876
hsa-mir-515-2_hsa-miR-515-3p	0.0136535	0.233524	0.906105
hsa-mir-376c_hsa-miR-376c-3p	3496.63	1.09508	0.906126
hsa-mir-5197_hsa-miR-5197-5p	0.0382115	0.233602	0.906127
hsa-mir-3610_hsa-miR-3610	0.132989	0.23362	0.906132
hsa-mir-208b_hsa-miR-208b-3p	0.0720723	0.233634	0.906136
hsa-mir-548i-4_hsa-miR-548i	0.20029	0.590438	0.906209
hsa-mir-6134_hsa-miR-6134	0.0125205	0.233976	0.90623
hsa-mir-495_hsa-miR-495-5p	7.09335	1.12185	0.906258
hsa-mir-6739_hsa-miR-6739-5p	0.0578994	0.23416	0.90628
hsa-mir-520b_hsa-miR-520b	0.0291481	0.234707	0.906431
hsa-mir-4453_hsa-miR-4453	0.0685437	0.234862	0.906471
hsa-mir-450b_hsa-miR-450b-5p	53.456	0.936966	0.906522
hsa-mir-3614_hsa-miR-3614-5p	3.67739	0.893563	0.906546
hsa-mir-624_hsa-miR-624-5p	132.794	1.03011	0.906732
hsa-mir-6876_hsa-miR-6876-3p	0.278851	0.636514	0.906738
hsa-mir-3117_hsa-miR-3117-5p	0.00944446	0.236207	0.90684
hsa-mir-4722_hsa-miR-4722-3p	0.0276122	0.236327	0.906873
hsa-mir-6822_hsa-miR-6822-5p	0.0277761	0.23692	0.907034
hsa-mir-3175_hsa-miR-3175	0.131531	0.237694	0.907241
hsa-mir-6848_hsa-miR-6848-5p	0.0635565	0.237922	0.907292
hsa-mir-376c_hsa-miR-376c-5p	32.572	1.09931	0.907309
hsa-mir-1273g_hsa-miR-1273g-5p	0.0242965	0.237989	0.907323
hsa-mir-1302-8_hsa-miR-1302	0.0348894	0.23806	0.90734
hsa-mir-519a-1_hsa-miR-519a-3p	0.031033	0.239837	0.907817
hsa-mir-526b_hsa-miR-526b-5p	0.015798	0.241039	0.908133
hsa-mir-4670_hsa-miR-4670-3p	0.0780204	0.241298	0.908209
hsa-mir-4732_hsa-miR-4732-3p	0.152542	0.241934	0.908324
hsa-mir-3186_hsa-miR-3186-5p	0.0362951	0.241765	0.908332
hsa-mir-3614_hsa-miR-3614-3p	5.27431	0.901393	0.908345
hsa-mir-572_hsa-miR-572	0.0906874	0.241919	0.908376
hsa-mir-4435-1_hsa-miR-4435	0.144075	0.275795	0.908391
hsa-mir-3921_hsa-miR-3921	0.0209281	0.24238	0.908495
hsa-mir-6767_hsa-miR-6767-5p	0.759322	1.18664	0.909165
hsa-mir-137_hsa-miR-137	0.60956	1.34308	0.909176
hsa-mir-4633_hsa-miR-4633-3p	0.0337389	0.246201	0.909504
hsa-mir-4804_hsa-miR-4804-5p	3.20601	1.10339	0.909543
hsa-mir-6874_hsa-miR-6874-3p	0.0183303	0.247291	0.909787
hsa-mir-4492_hsa-miR-4492	2.40077	0.845463	0.90979
hsa-mir-3689a_hsa-miR-3689a-5p	0.0194695	0.247824	0.909924
hsa-mir-4419b_hsa-miR-4419b	0.0223831	0.24821	0.910025
hsa-mir-4731_hsa-miR-4731-5p	0.0832917	0.249791	0.910433
hsa-mir-6770-1_hsa-miR-6770-3p	0.0168769	0.25027	0.910558
hsa-mir-761_hsa-miR-761	0.0251087	0.250411	0.910594
hsa-mir-144_hsa-miR-144-3p	5249.28	0.910704	0.910884
hsa-mir-3658_hsa-miR-3658	0.0126795	0.251623	0.910902
hsa-mir-6124_hsa-miR-6124	0.0109119	0.251945	0.910982
hsa-mir-5196_hsa-miR-5196-5p	0.0109119	0.251945	0.910982
hsa-mir-4323_hsa-miR-4323	0.0253289	0.25199	0.910995
hsa-mir-373_hsa-miR-373-5p	0.0248549	0.252245	0.911063
hsa-mir-1252_hsa-miR-1252-3p	0.0458452	0.252537	0.911134
hsa-mir-6075_hsa-miR-6075	0.0782396	0.253044	0.911249
hsa-mir-4739_hsa-miR-4739	0.146368	0.287431	0.91141
hsa-mir-4638_hsa-miR-4638-5p	0.540398	1.25051	0.911531
hsa-mir-181d_hsa-miR-181d-3p	0.762397	0.837946	0.91158
hsa-mir-5708_hsa-miR-5708	0.0595185	0.254758	0.911693
hsa-mir-637_hsa-miR-637	0.077796	0.254961	0.91175
hsa-mir-181c_hsa-miR-181c-5p	567.4	0.968991	0.912065
hsa-mir-6862-2_hsa-miR-6862-5p	0.434757	0.808713	0.912087
hsa-mir-7113_hsa-miR-7113-3p	0.46412	0.685933	0.91222
hsa-mir-4653_hsa-miR-4653-5p	0.0797541	0.256974	0.912249
hsa-mir-4674_hsa-miR-4674	0.0712961	0.258838	0.912716
hsa-mir-6854_hsa-miR-6854-5p	0.386065	1.31216	0.912727
hsa-mir-675_hsa-miR-675-3p	0.211241	0.403691	0.91273
hsa-mir-29b-1_hsa-miR-29b-3p	16875.7	1.06944	0.912782
hsa-mir-6727_hsa-miR-6727-5p	0.0178647	0.259207	0.912814
hsa-mir-1302-6_hsa-miR-1302	0.0313885	0.25949	0.912884
hsa-mir-3142_hsa-miR-3142	0.12378	0.259846	0.912972
hsa-mir-193a_hsa-miR-193a-3p	132.778	0.952425	0.913156
hsa-mir-6506_hsa-miR-6506-3p	0.0154428	0.260726	0.91319
hsa-mir-449a_hsa-miR-449a	6.03324	0.913802	0.913199
hsa-mir-5703_hsa-miR-5703	0.0450894	0.260901	0.913231
hsa-mir-6795_hsa-miR-6795-5p	0.0104265	0.261174	0.9133
hsa-mir-6887_hsa-miR-6887-3p	0.121862	0.261986	0.913497
hsa-mir-1469_hsa-miR-1469	0.0302994	0.262897	0.913723
hsa-mir-514a-2_hsa-miR-514a-3p	0.990357	0.803584	0.913778
hsa-mir-518e_hsa-miR-518e-3p	0.0143714	0.263297	0.913821
hsa-mir-449c_hsa-miR-449c-3p	0.0320985	0.2639	0.913968
hsa-mir-585_hsa-miR-585-3p	0.0176301	0.264937	0.914221
hsa-mir-4512_hsa-miR-4512	0.594065	1.23956	0.914445
hsa-mir-6747_hsa-miR-6747-5p	0.0148419	0.266876	0.914686
hsa-mir-513b_hsa-miR-513b-5p	1.41827	1.19961	0.914753
hsa-mir-6130_hsa-miR-6130	0.0157602	0.268042	0.91497
hsa-mir-409_hsa-miR-409-3p	461.685	1.08908	0.914976
hsa-mir-4429_hsa-miR-4429	26.5644	1.07224	0.915197
hsa-mir-3667_hsa-miR-3667-3p	36.9538	1.0994	0.915254
hsa-mir-4752_hsa-miR-4752	0.062118	0.269392	0.915284
hsa-mir-3183_hsa-miR-3183	0.413283	1.43018	0.915292
hsa-mir-6875_hsa-miR-6875-3p	0.0286656	0.269764	0.915382
hsa-mir-589_hsa-miR-589-5p	84.2368	1.02358	0.915453
hsa-mir-4507_hsa-miR-4507	0.0558123	0.270195	0.915485
hsa-mir-6511a-4_hsa-miR-6511a-3p	9.52934	0.94554	0.91562
hsa-mir-6859-2_hsa-miR-6859-3p	0.0606158	0.271086	0.915687
hsa-mir-513a-2_hsa-miR-513a-3p	0.0277592	0.271213	0.915727
hsa-mir-345_hsa-miR-345-5p	457.643	0.966302	0.915967
hsa-mir-5571_hsa-miR-5571-3p	0.0444047	0.272289	0.915981
hsa-mir-7114_hsa-miR-7114-3p	1.03686	1.16494	0.916198
hsa-mir-6508_hsa-miR-6508-3p	0.0553221	0.273542	0.916276
hsa-mir-598_hsa-miR-598-3p	288.935	0.973027	0.916295
hsa-mir-1272_hsa-miR-1272	0.0244337	0.274355	0.916468
hsa-mir-2277_hsa-miR-2277-3p	1.8138	0.871888	0.916483
hsa-mir-520h_hsa-miR-520h	0.022996	0.276024	0.916858
hsa-mir-4713_hsa-miR-4713-5p	0.0297934	0.276277	0.916917
hsa-mir-6856_hsa-miR-6856-3p	0.196423	0.375157	0.916951
hsa-mir-6796_hsa-miR-6796-5p	0.159985	0.276706	0.916984
hsa-mir-4420_hsa-miR-4420	0.0484343	0.276874	0.917056
hsa-mir-6808_hsa-miR-6808-5p	0.0246803	0.278034	0.917325
hsa-mir-4720_hsa-miR-4720-5p	0.0373034	0.278391	0.917408
hsa-mir-4281_hsa-miR-4281	0.0135973	0.279081	0.917567
hsa-mir-609_hsa-miR-609	0.106341	0.280177	0.917818
hsa-mir-7850_hsa-miR-7850-5p	0.372806	0.603369	0.917999
hsa-mir-944_hsa-miR-944	0.529494	0.795053	0.918148
hsa-mir-6728_hsa-miR-6728-3p	0.106875	0.281678	0.918157
hsa-mir-6876_hsa-miR-6876-5p	2.24731	0.892939	0.918159
hsa-mir-588_hsa-miR-588	0.0126469	0.282001	0.918237
hsa-mir-1914_hsa-miR-1914-5p	0.0808692	0.282498	0.918348
hsa-mir-590_hsa-miR-590-5p	1719.62	0.971432	0.918502
hsa-mir-1302-11_hsa-miR-1302	0.0610398	0.283391	0.918553
hsa-mir-548m_hsa-miR-548m	0.0149691	0.283585	0.918594
hsa-mir-7845_hsa-miR-7845-5p	2.36842	0.891322	0.918621
hsa-mir-1292_hsa-miR-1292-3p	0.0591148	0.284352	0.918771
hsa-mir-3681_hsa-miR-3681-5p	0.0818156	0.285478	0.91902
hsa-mir-411_hsa-miR-411-3p	108.715	0.928219	0.919348
hsa-mir-4802_hsa-miR-4802-5p	19.1447	0.943429	0.919411
hsa-mir-891b_hsa-miR-891b	0.084078	0.28732	0.91944
hsa-mir-943_hsa-miR-943	0.203171	0.570915	0.919526
hsa-mir-1233-1_hsa-miR-1233-3p	0.0585209	0.287745	0.91953
hsa-mir-520d_hsa-miR-520d-5p	0.0334684	0.288265	0.919651
hsa-mir-208a_hsa-miR-208a-5p	0.0305799	0.288509	0.919705
hsa-mir-4682_hsa-miR-4682	0.0318338	0.289015	0.919816
hsa-mir-4271_hsa-miR-4271	0.0167787	0.289015	0.919819
hsa-mir-516a-2_hsa-miR-516a-5p	0.0223907	0.289244	0.919869
hsa-mir-4684_hsa-miR-4684-3p	0.0169625	0.289256	0.919872
hsa-mir-620_hsa-miR-620	0.0167572	0.289357	0.919894
hsa-mir-4703_hsa-miR-4703-3p	0.055771	0.29019	0.920078
hsa-mir-598_hsa-miR-598-5p	0.15583	3.04838	0.92015
hsa-mir-937_hsa-miR-937-5p	0.0390494	0.2917	0.92041
hsa-mir-4744_hsa-miR-4744	0.0376267	0.292556	0.920601
hsa-mir-4497_hsa-miR-4497	2.42217	1.13488	0.921334
hsa-mir-4793_hsa-miR-4793-3p	0.0155426	0.296054	0.921363
hsa-mir-1302-5_hsa-miR-1302	0.0569056	0.296099	0.921377
hsa-mir-6746_hsa-miR-6746-3p	0.0198695	0.297528	0.921688
hsa-mir-4746_hsa-miR-4746-3p	0.0889207	0.297704	0.921724
hsa-mir-4733_hsa-miR-4733-5p	0.0855171	0.297829	0.92175
hsa-mir-3180-5_hsa-miR-3180	0.0371373	0.298125	0.921817
hsa-mir-3132_hsa-miR-3132	0.0602565	0.29846	0.921889
hsa-mir-6838_hsa-miR-6838-3p	0.288423	0.746997	0.922035
hsa-mir-4506_hsa-miR-4506	0.0206958	0.29967	0.922149
hsa-mir-383_hsa-miR-383-5p	0.0198919	0.300629	0.922355
hsa-mir-5591_hsa-miR-5591-3p	0.0161672	0.30098	0.92243
hsa-mir-4735_hsa-miR-4735-3p	0.0461325	0.301992	0.922645
hsa-mir-649_hsa-miR-649	0.0179162	0.301986	0.922645
hsa-mir-651_hsa-miR-651-5p	21.0499	1.04802	0.922721
hsa-mir-6890_hsa-miR-6890-3p	0.151383	0.302493	0.922747
hsa-mir-6765_hsa-miR-6765-3p	0.0508149	0.304173	0.923109
hsa-mir-4671_hsa-miR-4671-5p	0.0370554	0.304508	0.92318
hsa-mir-653_hsa-miR-653-3p	0.184236	0.450323	0.923697
hsa-mir-1183_hsa-miR-1183	0.0376553	0.307205	0.923749
hsa-mir-6878_hsa-miR-6878-3p	0.0463476	0.307878	0.923888
hsa-mir-802_hsa-miR-802	0.0180609	0.307893	0.923893
hsa-mir-4529_hsa-miR-4529-5p	0.0266018	0.308237	0.923965
hsa-mir-10b_hsa-miR-10b-3p	0.0195929	0.308573	0.924032
hsa-mir-147a_hsa-miR-147a	0.0133406	0.308909	0.924105
hsa-mir-6862-1_hsa-miR-6862-3p	0.0330213	0.309489	0.924225
hsa-mir-1180_hsa-miR-1180-5p	0.0241364	0.309658	0.924261
hsa-mir-3680-1_hsa-miR-3680-3p	0.123503	0.30973	0.924262
hsa-mir-20b_hsa-miR-20b-3p	20.0863	0.955697	0.924344
hsa-mir-6785_hsa-miR-6785-5p	0.25307	1.47687	0.924361
hsa-let-7e_hsa-let-7e-3p	8.27261	0.934469	0.924433
hsa-mir-3159_hsa-miR-3159	0.538324	0.816967	0.92464
hsa-mir-6740_hsa-miR-6740-5p	0.103644	0.311584	0.924659
hsa-mir-1278_hsa-miR-1278	6.56247	1.0633	0.924684
hsa-mir-96_hsa-miR-96-5p	7.30897	0.917845	0.924748
hsa-mir-6809_hsa-miR-6809-5p	0.563841	0.802848	0.924841
hsa-mir-489_hsa-miR-489-5p	0.0149803	0.313362	0.925027
hsa-mir-1302-10_hsa-miR-1302	0.0367643	0.315841	0.925529
hsa-mir-615_hsa-miR-615-5p	0.0486588	0.316385	0.925645
hsa-mir-6874_hsa-miR-6874-5p	0.0386481	0.31688	0.925741
hsa-mir-7161_hsa-miR-7161-3p	0.0131847	0.31707	0.925785
hsa-mir-4659a_hsa-miR-4659a-5p	10.2242	1.06628	0.925826
hsa-mir-100_hsa-miR-100-3p	0.0191681	0.318672	0.926109
hsa-mir-6890_hsa-miR-6890-5p	0.0557229	0.320017	0.926381
hsa-mir-597_hsa-miR-597-3p	0.93356	1.16043	0.926799
hsa-mir-5699_hsa-miR-5699-3p	0.0818258	0.322496	0.926877
hsa-mir-6871_hsa-miR-6871-5p	0.0940413	0.324705	0.927315
hsa-let-7f-2_hsa-let-7f-5p	33743.7	1.02109	0.927517
hsa-mir-4799_hsa-miR-4799-5p	9.91146	0.945349	0.927576
hsa-mir-7112-1_hsa-miR-7112-5p	0.0211618	0.327239	0.927819
hsa-mir-6761_hsa-miR-6761-5p	0.278763	0.578095	0.927855
hsa-mir-1178_hsa-miR-1178-3p	0.028668	0.329118	0.928188
hsa-mir-155_hsa-miR-155-5p	2141.37	1.03903	0.928255
hsa-mir-519b_hsa-miR-519b-3p	0.0356346	0.329543	0.928266
hsa-mir-6128_hsa-miR-6128	0.0244	0.329727	0.928306
hsa-mir-487a_hsa-miR-487a-3p	85.792	0.922183	0.928337
hsa-mir-6867_hsa-miR-6867-3p	0.0545686	0.331056	0.928564
hsa-mir-409_hsa-miR-409-5p	91.7104	1.0766	0.928574
hsa-mir-887_hsa-miR-887-3p	0.0107875	0.331531	0.928659
hsa-mir-187_hsa-miR-187-5p	0.19549	1.95112	0.92869
hsa-mir-7108_hsa-miR-7108-5p	0.0837032	0.332039	0.928715
hsa-mir-6777_hsa-miR-6777-3p	0.602936	1.1971	0.928764
hsa-mir-93_hsa-miR-93-3p	344.733	1.01512	0.928805
hsa-mir-656_hsa-miR-656-3p	42.9447	1.07709	0.928813
hsa-mir-424_hsa-miR-424-5p	3463.64	1.04492	0.928874
hsa-mir-1247_hsa-miR-1247-5p	0.0248281	0.332813	0.928908
hsa-mir-5685_hsa-miR-5685	0.0780132	0.333405	0.929021
hsa-mir-4723_hsa-miR-4723-5p	1.19369	1.1294	0.929028
hsa-mir-6849_hsa-miR-6849-5p	0.0282203	0.33375	0.929088
hsa-mir-4793_hsa-miR-4793-5p	0.0224678	0.334107	0.929158
hsa-mir-541_hsa-miR-541-5p	0.021804	0.334666	0.929265
hsa-mir-2116_hsa-miR-2116-3p	3.44913	1.08018	0.929267
hsa-mir-451b_hsa-miR-451b	0.0309564	0.335733	0.92947
hsa-mir-1587_hsa-miR-1587	0.0370867	0.335965	0.929514
hsa-mir-4726_hsa-miR-4726-3p	0.0439764	0.336071	0.929518
hsa-mir-4464_hsa-miR-4464	1.25773	0.854093	0.929624
hsa-mir-552_hsa-miR-552-5p	0.285841	0.720099	0.929697
hsa-mir-6513_hsa-miR-6513-5p	11.9908	1.04243	0.929967
hsa-mir-3622b_hsa-miR-3622b-3p	0.0527947	0.338825	0.930054
hsa-mir-3622a_hsa-miR-3622a-5p	0.0527947	0.338825	0.930054
hsa-mir-4700_hsa-miR-4700-3p	0.0716855	0.341118	0.930493
hsa-mir-129-2_hsa-miR-129-5p	0.174713	0.341707	0.930605
hsa-mir-4494_hsa-miR-4494	0.0291992	0.343023	0.930853
hsa-mir-3910-1_hsa-miR-3910	0.0500863	0.343348	0.930912
hsa-mir-4642_hsa-miR-4642	0.0203333	0.343485	0.930942
hsa-mir-136_hsa-miR-136-5p	734.319	1.06721	0.931179
hsa-mir-18a_hsa-miR-18a-5p	12654.6	0.979949	0.931267
hsa-mir-5699_hsa-miR-5699-5p	0.0681924	0.346537	0.931494
hsa-mir-548ao_hsa-miR-548ao-5p	0.0100301	0.347873	0.93176
hsa-mir-302b_hsa-miR-302b-3p	0.0353278	0.348264	0.931832
hsa-mir-6785_hsa-miR-6785-3p	0.0391188	0.34871	0.931902
hsa-mir-6865_hsa-miR-6865-5p	0.74752	0.864446	0.932061
hsa-mir-4736_hsa-miR-4736	0.0246115	0.35078	0.932295
hsa-mir-4653_hsa-miR-4653-3p	0.0437076	0.352422	0.932598
hsa-mir-548ah_hsa-miR-548ah-5p	0.0543407	0.352535	0.932618
hsa-mir-4513_hsa-miR-4513	0.0519006	0.353094	0.932711
hsa-mir-6749_hsa-miR-6749-5p	0.0337478	0.354707	0.933014
hsa-mir-3163_hsa-miR-3163	0.078645	0.355213	0.933105
hsa-mir-521-1_hsa-miR-521	0.0105665	0.355429	0.933144
hsa-mir-6801_hsa-miR-6801-3p	0.101339	0.358243	0.933636
hsa-mir-378b_hsa-miR-378b	0.101686	0.359971	0.933958
hsa-mir-4666b_hsa-miR-4666b	0.0562931	0.360031	0.933971
hsa-mir-378j_hsa-miR-378j	0.0464028	0.360398	0.934032
hsa-mir-1976_hsa-miR-1976	23.6228	1.0327	0.934125
hsa-mir-6753_hsa-miR-6753-5p	0.0756966	0.361885	0.934305
hsa-mir-6880_hsa-miR-6880-3p	0.092842	0.362275	0.934355
hsa-mir-95_hsa-miR-95-5p	2.3835	1.11512	0.934494
hsa-mir-6884_hsa-miR-6884-5p	0.0309936	0.363055	0.934515
hsa-let-7a-2_hsa-let-7a-2-3p	0.0537313	0.363169	0.934529
hsa-mir-1229_hsa-miR-1229-5p	0.219937	0.651779	0.934577
hsa-mir-6738_hsa-miR-6738-5p	0.0453649	0.368511	0.935469
hsa-mir-3144_hsa-miR-3144-5p	0.0936594	0.371355	0.935972
hsa-mir-1193_hsa-miR-1193	0.0188584	0.371788	0.936046
hsa-mir-520c_hsa-miR-520c-3p	0.021419	0.37208	0.936098
hsa-mir-5088_hsa-miR-5088-5p	0.0294432	0.373365	0.93632
hsa-mir-6895_hsa-miR-6895-5p	0.169885	0.373676	0.936365
hsa-mir-7976_hsa-miR-7976	4.20854	1.07682	0.936486
hsa-mir-4774_hsa-miR-4774-5p	0.243703	1.50002	0.936682
hsa-mir-3147_hsa-miR-3147	0.0381553	0.376255	0.936814
hsa-mir-4763_hsa-miR-4763-3p	0.0183781	0.377368	0.937008
hsa-mir-2115_hsa-miR-2115-3p	1.783	1.10687	0.937247
hsa-mir-6865_hsa-miR-6865-3p	1.20178	1.12493	0.93744
hsa-mir-1277_hsa-miR-1277-5p	853.98	0.970946	0.937647
hsa-mir-888_hsa-miR-888-5p	0.0573525	0.381264	0.937667
hsa-mir-148a_hsa-miR-148a-3p	2624.79	1.02844	0.937669
hsa-mir-367_hsa-miR-367-3p	0.0620988	0.381533	0.937716
hsa-mir-4477a_hsa-miR-4477a	0.143537	0.415322	0.937877
hsa-mir-4773-1_hsa-miR-4773	0.0532122	0.383957	0.938116
hsa-mir-2467_hsa-miR-2467-5p	0.169169	0.384932	0.938269
hsa-mir-6765_hsa-miR-6765-5p	0.026486	0.385054	0.938308
hsa-mir-3187_hsa-miR-3187-5p	0.27088	1.2989	0.938455
hsa-mir-548h-5_hsa-miR-548h-5p	0.323722	0.801008	0.938545
hsa-mir-302a_hsa-miR-302a-5p	0.0251923	0.387329	0.938686
hsa-mir-548an_hsa-miR-548an	0.450275	1.20236	0.938804
hsa-mir-3681_hsa-miR-3681-3p	0.121962	0.388681	0.938907
hsa-mir-514a-2_hsa-miR-514a-5p	0.39401	0.760732	0.93894
hsa-mir-515-2_hsa-miR-515-5p	0.00971574	0.39137	0.939356
hsa-mir-653_hsa-miR-653-5p	0.111039	0.392893	0.939595
hsa-mir-6864_hsa-miR-6864-3p	0.0537748	0.393206	0.939656
hsa-mir-2392_hsa-miR-2392	0.117401	0.393384	0.939688
hsa-mir-4804_hsa-miR-4804-3p	0.362019	1.24108	0.93969
hsa-mir-4640_hsa-miR-4640-5p	0.0309698	0.394372	0.93985
hsa-mir-4680_hsa-miR-4680-3p	0.182287	0.489217	0.940097
hsa-mir-4463_hsa-miR-4463	0.0575833	0.396154	0.940142
hsa-mir-3678_hsa-miR-3678-3p	0.209741	2.51836	0.940193
hsa-mir-655_hsa-miR-655-5p	0.208312	0.604294	0.94041
hsa-mir-6859-1_hsa-miR-6859-5p	0.369281	0.802567	0.94091
hsa-mir-3940_hsa-miR-3940-5p	0.122351	0.403516	0.941321
hsa-mir-4755_hsa-miR-4755-3p	0.180855	0.577089	0.941343
hsa-mir-5571_hsa-miR-5571-5p	0.0716932	0.404067	0.941417
hsa-mir-3692_hsa-miR-3692-3p	0.119282	0.429451	0.941469
hsa-mir-4426_hsa-miR-4426	0.0749224	0.404948	0.941553
hsa-mir-6808_hsa-miR-6808-3p	0.0230845	0.40591	0.941707
hsa-mir-4734_hsa-miR-4734	0.0723268	0.406211	0.941752
hsa-mir-6843_hsa-miR-6843-3p	1.03217	0.901167	0.942012
hsa-mir-5695_hsa-miR-5695	0.672837	0.884376	0.942515
hsa-mir-4691_hsa-miR-4691-3p	0.0386862	0.411356	0.942568
hsa-mir-7843_hsa-miR-7843-5p	0.322267	0.82106	0.942574
hsa-mir-4496_hsa-miR-4496	0.0621831	0.412227	0.942706
hsa-mir-211_hsa-miR-211-3p	0.0309082	0.416101	0.94331
hsa-mir-378h_hsa-miR-378h	0.159521	0.505104	0.943376
hsa-mir-3911_hsa-miR-3911	0.261545	1.48259	0.943389
hsa-mir-4758_hsa-miR-4758-3p	0.0566374	0.417197	0.943448
hsa-mir-3186_hsa-miR-3186-3p	0.0506309	2.39223	0.943609
hsa-mir-5584_hsa-miR-5584-3p	0.228291	1.44198	0.944094
hsa-mir-1973_hsa-miR-1973	5.7478	1.09629	0.944181
hsa-mir-5089_hsa-miR-5089-5p	0.0543486	0.422395	0.944274
hsa-mir-3178_hsa-miR-3178	0.0613589	0.423213	0.944403
hsa-mir-4687_hsa-miR-4687-5p	4.51488	1.06255	0.944714
hsa-mir-7852_hsa-miR-7852-3p	0.877804	1.12809	0.944754
hsa-mir-3122_hsa-miR-3122	0.0132038	0.42591	0.944815
hsa-mir-6788_hsa-miR-6788-5p	0.0369635	0.426546	0.944913
hsa-mir-1236_hsa-miR-1236-3p	0.0787076	0.427044	0.944951
hsa-mir-101-1_hsa-miR-101-3p	21816	1.01584	0.945338
hsa-mir-718_hsa-miR-718	0.172191	0.468079	0.94538
hsa-mir-6847_hsa-miR-6847-3p	0.0880404	0.430189	0.945459
hsa-mir-4537_hsa-miR-4537	0.0488825	0.430965	0.945571
hsa-mir-6791_hsa-miR-6791-5p	0.08243	0.431882	0.945702
hsa-mir-6511b-2_hsa-miR-6511b-5p	0.0771069	0.432293	0.945768
hsa-mir-6763_hsa-miR-6763-3p	0.0497318	0.433826	0.945979
hsa-mir-190a_hsa-miR-190a-5p	415.306	0.967997	0.946158
hsa-mir-6886_hsa-miR-6886-5p	0.224267	1.74786	0.946346
hsa-mir-196a-2_hsa-miR-196a-3p	0.0269974	0.437797	0.946593
hsa-mir-6859-3_hsa-miR-6859-3p	0.0320117	0.437813	0.946596
hsa-mir-4482_hsa-miR-4482-5p	0.453602	0.803255	0.947061
hsa-mir-6507_hsa-miR-6507-3p	0.0381067	0.441329	0.947096
hsa-mir-6763_hsa-miR-6763-5p	1.25605	1.08468	0.947701
hsa-mir-519d_hsa-miR-519d-3p	0.0508603	0.456031	0.949224
hsa-mir-135b_hsa-miR-135b-3p	0.0251895	0.45625	0.949252
hsa-mir-376a-2_hsa-miR-376a-3p	748.116	0.951511	0.949989
hsa-mir-3691_hsa-miR-3691-5p	0.902916	0.897412	0.950237
hsa-mir-4672_hsa-miR-4672	0.182891	0.62787	0.950713
hsa-mir-361_hsa-miR-361-3p	2785.04	0.983076	0.95161
hsa-mir-4467_hsa-miR-4467	0.1565	0.473578	0.951652
hsa-mir-7106_hsa-miR-7106-5p	0.0852731	0.475299	0.9519
hsa-mir-6511b-1_hsa-miR-6511b-5p	0.122317	0.47662	0.952074
hsa-mir-4254_hsa-miR-4254	0.0543721	0.477131	0.952146
hsa-mir-1256_hsa-miR-1256	16.771	0.965896	0.952739
hsa-mir-4483_hsa-miR-4483	0.0613491	0.485998	0.953332
hsa-mir-659_hsa-miR-659-5p	0.512229	0.8456	0.953681
hsa-mir-4649_hsa-miR-4649-5p	0.077893	2.03006	0.954173
hsa-mir-1915_hsa-miR-1915-3p	0.0270809	0.49438	0.954443
hsa-mir-3653_hsa-miR-3653	4.08015	1.05297	0.954606
hsa-mir-3976_hsa-miR-3976	0.108183	0.49644	0.95471
hsa-mir-1289-1_hsa-miR-1289	0.081025	0.499948	0.955162
hsa-mir-187_hsa-miR-187-3p	8.64278	0.9553	0.955449
hsa-mir-548f-4_hsa-miR-548f-3p	0.886191	1.08801	0.955781
hsa-mir-4519_hsa-miR-4519	0.113843	0.507477	0.956094
hsa-mir-1233-2_hsa-miR-1233-3p	0.070252	0.507305	0.956106
hsa-mir-6803_hsa-miR-6803-3p	38.4934	1.02064	0.95628
hsa-mir-539_hsa-miR-539-5p	60.0509	0.958274	0.956296
hsa-mir-6751_hsa-miR-6751-3p	0.965645	1.08397	0.956381
hsa-mir-432_hsa-miR-432-5p	66.537	0.954807	0.956622
hsa-mir-3651_hsa-miR-3651	0.0542174	0.513705	0.956896
hsa-mir-1302-4_hsa-miR-1302	0.102877	0.516572	0.957265
hsa-mir-4769_hsa-miR-4769-5p	0.134168	1.83713	0.957277
hsa-mir-4659b_hsa-miR-4659b-3p	10.3056	1.03736	0.957492
hsa-mir-518f_hsa-miR-518f-3p	0.0271666	0.518603	0.957529
hsa-mir-5195_hsa-miR-5195-5p	0.160268	0.522524	0.958009
hsa-mir-6776_hsa-miR-6776-5p	0.0327062	0.525636	0.958396
hsa-mir-6131_hsa-miR-6131	0.0320231	0.526293	0.958484
hsa-mir-6871_hsa-miR-6871-3p	0.150388	1.89033	0.958784
hsa-mir-92a-2_hsa-miR-92a-2-5p	0.592052	0.900152	0.958966
hsa-mir-4671_hsa-miR-4671-3p	0.141889	0.53197	0.959167
hsa-mir-204_hsa-miR-204-3p	0.83739	0.896398	0.959383
hsa-mir-3129_hsa-miR-3129-5p	0.0406954	0.533927	0.959411
hsa-mir-6787_hsa-miR-6787-5p	0.0461846	0.535681	0.959626
hsa-mir-762_hsa-miR-762	0.0187968	0.537439	0.959827
hsa-mir-122_hsa-miR-122-3p	0.0749853	0.539526	0.960065
hsa-mir-7844_hsa-miR-7844-5p	0.0442165	0.545102	0.960752
hsa-mir-3942_hsa-miR-3942-3p	2.74597	1.04331	0.960896
hsa-mir-5587_hsa-miR-5587-3p	0.0940194	0.548	0.961087
hsa-mir-6840_hsa-miR-6840-3p	0.105168	1.82314	0.961113
hsa-mir-320d-2_hsa-miR-320d	8.88165	1.02446	0.961192
hsa-mir-1226_hsa-miR-1226-5p	0.33205	1.18735	0.96121
hsa-mir-4761_hsa-miR-4761-5p	0.441328	1.18641	0.961699
hsa-mir-3130-2_hsa-miR-3130-5p	11.792	1.02284	0.961979
hsa-mir-3130-1_hsa-miR-3130-3p	11.792	1.02284	0.961979
hsa-mir-125b-1_hsa-miR-125b-1-3p	0.059751	0.556455	0.962081
hsa-mir-3686_hsa-miR-3686	0.0489315	0.559959	0.962481
hsa-mir-511_hsa-miR-511-5p	0.452777	0.884454	0.962515
hsa-mir-4695_hsa-miR-4695-5p	0.141284	0.561102	0.962615
hsa-mir-6767_hsa-miR-6767-3p	0.197107	0.727213	0.962742
hsa-mir-425_hsa-miR-425-3p	339.189	0.991511	0.963089
hsa-mir-4432_hsa-miR-4432	0.036442	0.565926	0.963175
hsa-mir-483_hsa-miR-483-5p	0.201191	0.68307	0.963419
hsa-mir-6832_hsa-miR-6832-5p	0.691136	1.10619	0.963505
hsa-mir-324_hsa-miR-324-5p	1346.75	0.985948	0.963578
hsa-mir-4435-2_hsa-miR-4435	0.182293	1.40292	0.96379
hsa-mir-29b-2_hsa-miR-29b-3p	17142.5	1.02798	0.96396
hsa-mir-139_hsa-miR-139-3p	11.8102	1.03476	0.964056
hsa-mir-507_hsa-miR-507	0.324335	0.847391	0.964302
hsa-mir-934_hsa-miR-934	0.0686412	0.579713	0.964733
hsa-mir-3164_hsa-miR-3164	0.241607	0.832565	0.964932
hsa-mir-4491_hsa-miR-4491	0.129833	0.588282	0.965654
hsa-mir-650_hsa-miR-650	0.0706464	0.592367	0.966116
hsa-mir-6787_hsa-miR-6787-3p	5.22415	1.03145	0.966299
hsa-mir-876_hsa-miR-876-3p	22.1328	1.0399	0.966311
hsa-mir-541_hsa-miR-541-3p	0.264941	0.836989	0.96654
hsa-mir-548aj-2_hsa-miR-548aj-5p	7.30217	1.02581	0.966958
hsa-mir-3123_hsa-miR-3123	0.219457	0.809614	0.966995
hsa-mir-410_hsa-miR-410-3p	48.4706	1.03884	0.967095
hsa-mir-124-3_hsa-miR-124-5p	0.175131	0.603139	0.967271
hsa-mir-4681_hsa-miR-4681	0.0323524	0.603618	0.967333
hsa-mir-4748_hsa-miR-4748	0.602753	0.925888	0.967512
hsa-mir-6089-1_hsa-miR-6089	0.14986	0.706248	0.967732
hsa-mir-617_hsa-miR-617	0.0745998	0.607536	0.967763
hsa-mir-6827_hsa-miR-6827-3p	0.129522	1.5821	0.967879
hsa-mir-1323_hsa-miR-1323	0.0495375	0.608977	0.967915
hsa-mir-676_hsa-miR-676-5p	0.0772348	0.615213	0.968572
hsa-mir-574_hsa-miR-574-5p	321.881	1.01413	0.968909
hsa-mir-877_hsa-miR-877-5p	174.24	1.01147	0.969235
hsa-mir-4797_hsa-miR-4797-5p	0.426201	0.90803	0.969453
hsa-mir-6125_hsa-miR-6125	0.422736	0.902124	0.969532
hsa-mir-6507_hsa-miR-6507-5p	0.0389001	0.626885	0.969778
hsa-mir-4517_hsa-miR-4517	0.346757	0.8705	0.969836
hsa-mir-7107_hsa-miR-7107-3p	0.0372174	0.628241	0.96991
hsa-mir-6511a-3_hsa-miR-6511a-3p	8.94406	0.979785	0.969958
hsa-mir-3155b_hsa-miR-3155b	0.0172895	0.630541	0.970164
[truncated: 135 more rows]

## Sheet: Table S3
miRNA	Mean of normalized counts	Fold Change	p value
hsa-mir-1299_hsa-miR-1299	1.4437	1.36745e-07	3.33433e-12
hsa-mir-664a_hsa-miR-664a-3p	1803.31	0.499392	0.000121844
hsa-mir-99a_hsa-miR-99a-5p	198.439	0.184986	0.00118944
hsa-mir-99a_hsa-miR-99a-3p	10.1152	0.0918276	0.00125064
hsa-mir-125b-2_hsa-miR-125b-5p	190.929	0.182451	0.000877349
hsa-mir-626_hsa-miR-626	0.212691	9.31323e-10	0.00275079
hsa-mir-4719_hsa-miR-4719	0.706555	18943.6	0.00338017
hsa-mir-4732_hsa-miR-4732-5p	0.865112	0.00151902	0.00353125
hsa-mir-6859-1_hsa-miR-6859-5p	0.369281	0.957428	0.987577
hsa-mir-6859-1_hsa-miR-6859-3p	0.0266984	0.398202	0.936533
hsa-mir-6723_hsa-miR-6723-5p	0.888241	2.43103	0.504865
hsa-mir-200b_hsa-miR-200b-5p	12.5427	0.380501	0.287563
hsa-mir-200b_hsa-miR-200b-3p	102.034	1.10543	0.691218
hsa-mir-200a_hsa-miR-200a-5p	0.621421	0.602594	0.778723
hsa-mir-200a_hsa-miR-200a-3p	108.61	1.11529	0.687625
hsa-mir-429_hsa-miR-429	24.0087	0.637424	0.177662
hsa-mir-6726_hsa-miR-6726-5p	0.15453	0.0214524	0.671416
hsa-mir-6726_hsa-miR-6726-3p	1.28559	1.21007	0.890879
hsa-mir-6727_hsa-miR-6727-5p	0.0178647	0.459604	0.946401
hsa-mir-6727_hsa-miR-6727-3p	1.56102	0.589126	0.624445
hsa-mir-6808_hsa-miR-6808-5p	0.0246803	1	1
hsa-mir-6808_hsa-miR-6808-3p	0.0230845	0.640843	0.969303
hsa-mir-551a_hsa-miR-551a	34.4284	1.82395	0.143763
hsa-mir-4417_hsa-miR-4417	0.168218	0.114671	0.809774
hsa-mir-4689_hsa-miR-4689	0.0689393	0.339641	0.925595
hsa-mir-6728_hsa-miR-6728-5p	0.0224417	0.436643	0.942873
hsa-mir-6728_hsa-miR-6728-3p	0.106875	0.324069	0.92237
hsa-mir-34a_hsa-miR-34a-5p	679.642	1.23969	0.626327
hsa-mir-34a_hsa-miR-34a-3p	17.4726	1.1474	0.849181
hsa-mir-5697_hsa-miR-5697	0.679966	1.72012	0.780633
hsa-mir-1273d_hsa-miR-1273d	1.36805	3.54336	0.25308
hsa-mir-6729_hsa-miR-6729-5p	0.219694	0.115942	0.65999
hsa-mir-6729_hsa-miR-6729-3p	0.930778	0.352358	0.467386
hsa-mir-7846_hsa-miR-7846-3p	0.567093	0.491161	0.736684
hsa-mir-4632_hsa-miR-4632-3p	2.07832	0.245041	0.308382
hsa-mir-4632_hsa-miR-4632-5p	0.21774	2.40279	0.855881
hsa-mir-6730_hsa-miR-6730-5p	0.263789	0.42037	0.877354
hsa-mir-6730_hsa-miR-6730-3p	0.0722917	0.731559	0.978433
hsa-mir-3675_hsa-miR-3675-5p	0.112235	0.210282	0.892719
hsa-mir-3675_hsa-miR-3675-3p	0.15906	1.3994e-09	0.0778313
hsa-mir-4695_hsa-miR-4695-5p	0.141284	0.748961	0.980053
hsa-mir-4695_hsa-miR-4695-3p	0.64002	4.30796	0.320513
hsa-mir-1290_hsa-miR-1290	1.04741	0.12791	0.265976
hsa-mir-1256_hsa-miR-1256	16.771	1.03551	0.949127
hsa-mir-4684_hsa-miR-4684-3p	0.0169625	1	1
hsa-mir-3115_hsa-miR-3115	1.76785	0.7104	0.787887
hsa-mir-378f_hsa-miR-378f	5.67624	1.93134	0.274217
hsa-mir-6731_hsa-miR-6731-5p	2.40195	3.63378	0.120257
hsa-mir-6731_hsa-miR-6731-3p	13.7588	1.40641	0.541066
hsa-mir-4425_hsa-miR-4425	0.685343	3.2954	0.497733
hsa-mir-3917_hsa-miR-3917	0.0452505	0.499981	0.952199
hsa-mir-1976_hsa-miR-1976	23.6228	0.884796	0.739004
hsa-mir-4420_hsa-miR-4420	0.0484343	0.648628	0.970137
hsa-mir-4254_hsa-miR-4254	0.0543721	0.603455	0.965159
hsa-mir-5585_hsa-miR-5585-5p	0.483541	0.80016	0.91724
hsa-mir-5585_hsa-miR-5585-3p	5.23786	0.868689	0.871276
hsa-mir-3605_hsa-miR-3605-5p	2.24734	0.842899	0.858642
hsa-mir-3605_hsa-miR-3605-3p	7.43329	3.14511	0.0295759
hsa-mir-552_hsa-miR-552-3p	0.884952	0.181199	0.274974
hsa-mir-552_hsa-miR-552-5p	0.285841	1.53108	0.903047
hsa-mir-6732_hsa-miR-6732-5p	0.202285	0.361723	0.846502
hsa-mir-6732_hsa-miR-6732-3p	0.684393	0.0840859	0.162575
hsa-mir-5581_hsa-miR-5581-5p	0.55127	0.0389784	0.0854482
hsa-mir-5581_hsa-miR-5581-3p	9.95686	0.576431	0.261021
hsa-mir-30e_hsa-miR-30e-5p	14957.9	0.761218	0.0734859
hsa-mir-30e_hsa-miR-30e-3p	712.716	1.06542	0.845332
hsa-mir-30c-1_hsa-miR-30c-5p	13684.8	0.701568	0.0213481
hsa-mir-30c-1_hsa-miR-30c-1-3p	33.8453	0.999383	0.998429
hsa-mir-6733_hsa-miR-6733-5p	0.532895	0.378165	0.623253
hsa-mir-6733_hsa-miR-6733-3p	0.239367	0.711136	0.948164
hsa-mir-6734_hsa-miR-6734-5p	6.51379	1.67842	0.422507
hsa-mir-6734_hsa-miR-6734-3p	4.8099	0.650095	0.477048
hsa-mir-6735_hsa-miR-6735-5p	1.36908	0.746425	0.840495
hsa-mir-6735_hsa-miR-6735-3p	0.0436195	0.957296	0.996988
hsa-mir-5584_hsa-miR-5584-5p	0.798106	0.204392	0.363765
hsa-mir-5584_hsa-miR-5584-3p	0.228291	1.22512	0.96692
hsa-mir-4421_hsa-miR-4421	0.267341	0.152777	0.673565
hsa-mir-6500_hsa-miR-6500-3p	0.282601	2.72908	0.774236
hsa-mir-761_hsa-miR-761	0.0251087	0.461032	0.946615
hsa-mir-1273f_hsa-miR-1273f	0.591473	5.6497	0.361592
hsa-mir-5095_hsa-miR-5095	3.40503	2.6045	0.444504
hsa-mir-1273g_hsa-miR-1273g-5p	0.0242965	0.471778	0.948201
hsa-mir-1273g_hsa-miR-1273g-3p	5.4777	2.83024	0.170523
hsa-mir-4781_hsa-miR-4781-5p	0.737975	0.153213	0.266111
hsa-mir-4781_hsa-miR-4781-3p	1.61319	0.305014	0.27073
hsa-mir-4422_hsa-miR-4422	9.62395	1.88441	0.229132
hsa-mir-3116-1_hsa-miR-3116	0.102016	0.855688	0.989244
hsa-mir-3116-2_hsa-miR-3116	0.10317	1.89577	0.955876
hsa-mir-4794_hsa-miR-4794	0.0529693	0.26082	0.907478
hsa-mir-101-1_hsa-miR-101-5p	238.66	0.935818	0.826187
hsa-mir-101-1_hsa-miR-101-3p	21816	0.913474	0.673718
hsa-mir-3117_hsa-miR-3117-3p	0.151712	0.51262	0.953901
hsa-mir-3117_hsa-miR-3117-5p	0.00944446	0.354412	0.928523
hsa-mir-1262_hsa-miR-1262	0.944441	0.0723053	0.110235
hsa-mir-186_hsa-miR-186-5p	3907.07	0.517424	0.0992663
hsa-mir-186_hsa-miR-186-3p	138.69	0.9185	0.702178
hsa-mir-4423_hsa-miR-4423-5p	1.38311	5.23795	0.350005
hsa-mir-4423_hsa-miR-4423-3p	7.34757	2.45814	0.458553
hsa-mir-7856_hsa-miR-7856-5p	0.0530213	0.236175	0.900677
hsa-mir-760_hsa-miR-760	6.56827	0.539292	0.341706
hsa-mir-378g_hsa-miR-378g	0.608054	3.97524	0.465471
hsa-mir-137_hsa-miR-137	0.60956	2.70479	0.680774
hsa-mir-7852_hsa-miR-7852-3p	0.877804	0.632597	0.782078
hsa-mir-197_hsa-miR-197-3p	2426.53	1.44649	0.289272
hsa-mir-197_hsa-miR-197-5p	1.84995	4.08153	0.116439
hsa-mir-548ac_hsa-miR-548ac	6.78929	0.661433	0.505674
hsa-mir-320b-1_hsa-miR-320b	56.7367	0.672061	0.253387
hsa-mir-942_hsa-miR-942-5p	46.7006	0.887745	0.710935
hsa-mir-942_hsa-miR-942-3p	1.95894	0.238016	0.26348
hsa-mir-6736_hsa-miR-6736-5p	0.306564	4.91417	0.543048
hsa-mir-6736_hsa-miR-6736-3p	1.46665	0.0485071	0.0345635
hsa-mir-5087_hsa-miR-5087	0.0532509	0.379964	0.933309
hsa-mir-6878_hsa-miR-6878-5p	0.136706	0.323384	0.922228
hsa-mir-6878_hsa-miR-6878-3p	0.0463476	0.402259	0.937229
hsa-mir-8083_hsa-miR-8083	0.0959064	0.203919	0.890624
hsa-mir-6737_hsa-miR-6737-5p	0.0523487	0.459408	0.94637
hsa-mir-6737_hsa-miR-6737-3p	3.97904	1.3287	0.702693
hsa-mir-5698_hsa-miR-5698	0.783118	3.27914	0.570241
hsa-mir-190b_hsa-miR-190b	35.1883	0.939616	0.892952
hsa-mir-92b_hsa-miR-92b-5p	3.53936	4.73317	0.0570281
hsa-mir-92b_hsa-miR-92b-3p	75.0782	0.919525	0.851548
hsa-mir-6738_hsa-miR-6738-5p	0.0453649	0.562116	0.960268
hsa-mir-6738_hsa-miR-6738-3p	1.32786	0.223243	0.326906
hsa-mir-9-1_hsa-miR-9-5p	25.2163	1.30256	0.662379
hsa-mir-9-1_hsa-miR-9-3p	19.7173	0.999848	0.999751
hsa-mir-765_hsa-miR-765	0.512869	1.10018	0.956111
hsa-mir-5187_hsa-miR-5187-5p	4.77875	0.40672	0.166245
hsa-mir-5187_hsa-miR-5187-3p	6.80129	0.645897	0.443453
hsa-mir-4654_hsa-miR-4654	0.411577	0.404593	0.752345
hsa-mir-556_hsa-miR-556-5p	8.50843	0.661196	0.478199
hsa-mir-556_hsa-miR-556-3p	55.0155	1.31812	0.600999
hsa-mir-3658_hsa-miR-3658	0.0126795	0.489175	0.950694
hsa-mir-1255b-2_hsa-miR-1255b-5p	0.345395	0.597485	0.875597
hsa-mir-1255b-2_hsa-miR-1255b-2-3p	0.303582	2.01976	0.864875
hsa-mir-1295a_hsa-miR-1295a	0.537635	0.148208	0.487817
hsa-mir-1295b_hsa-miR-1295b-5p	0.537635	0.148208	0.487817
hsa-mir-214_hsa-miR-214-5p	46.609	1.18087	0.713791
hsa-mir-214_hsa-miR-214-3p	4.59042	0.684394	0.608295
hsa-mir-3120_hsa-miR-3120-3p	46.609	1.18087	0.713791
hsa-mir-3120_hsa-miR-3120-5p	4.52035	0.76161	0.712639
hsa-mir-199a-2_hsa-miR-199a-5p	1326.98	0.750419	0.537109
hsa-mir-199a-2_hsa-miR-199a-3p	5270.49	0.674618	0.341875
hsa-mir-488_hsa-miR-488-3p	0.0257168	1.16343	0.989553
hsa-mir-4424_hsa-miR-4424	0.339864	1.5538	0.921367
hsa-mir-3121_hsa-miR-3121-3p	0.25628	0.0857124	0.614472
hsa-mir-3121_hsa-miR-3121-5p	0.123163	0.360796	0.92975
hsa-mir-4426_hsa-miR-4426	0.0749224	0.627363	0.967838
hsa-mir-1278_hsa-miR-1278	6.56247	0.949726	0.933196
hsa-mir-4735_hsa-miR-4735-3p	0.0461325	0.477733	0.949064
hsa-mir-181b-1_hsa-miR-181b-5p	984.74	1.45044	0.312294
hsa-mir-181b-1_hsa-miR-181b-3p	22.3525	1.3142	0.57067
hsa-mir-181a-1_hsa-miR-181a-5p	8785.63	0.895008	0.639272
hsa-mir-181a-1_hsa-miR-181a-3p	384.544	1.23417	0.43456
hsa-mir-1231_hsa-miR-1231	0.0229446	0.504597	0.952832
hsa-mir-6739_hsa-miR-6739-5p	0.0578994	0.331278	0.923884
hsa-mir-6739_hsa-miR-6739-3p	0.0975103	0.0895358	0.834687
hsa-mir-6740_hsa-miR-6740-5p	0.103644	0.254005	0.905664
hsa-mir-6740_hsa-miR-6740-3p	0.890012	2.32201	0.593963
hsa-mir-135b_hsa-miR-135b-5p	13.0654	3.09536	0.220745
hsa-mir-135b_hsa-miR-135b-3p	0.0251895	0.615327	0.966501
hsa-mir-6769b_hsa-miR-6769b-5p	0.754774	2.11747	0.689093
hsa-mir-6769b_hsa-miR-6769b-3p	6.95223	1.46796	0.490322
hsa-mir-29c_hsa-miR-29c-5p	1108.5	1.03579	0.877714
hsa-mir-29c_hsa-miR-29c-3p	9702.75	1.51425	0.552897
hsa-mir-29b-2_hsa-miR-29b-3p	17142.5	1.11167	0.853363
hsa-mir-29b-2_hsa-miR-29b-2-5p	111.442	1.00041	0.998726
hsa-mir-205_hsa-miR-205-5p	14.1775	1.88156	0.600521
hsa-mir-3122_hsa-miR-3122	0.0132038	0.539867	0.957486
hsa-mir-215_hsa-miR-215-5p	10.6109	0.856056	0.785862
hsa-mir-215_hsa-miR-215-3p	0.160601	1.10875	0.990882
hsa-mir-194-1_hsa-miR-194-5p	151.693	1.22608	0.628379
hsa-mir-664a_hsa-miR-664a-5p	31.2905	0.800901	0.509617
hsa-mir-320b-2_hsa-miR-320b	52.8395	0.942054	0.869024
hsa-mir-4742_hsa-miR-4742-5p	6.21162	0.858136	0.771976
hsa-mir-4742_hsa-miR-4742-3p	7.47656	0.395145	0.0983409
hsa-mir-6741_hsa-miR-6741-5p	3.22769	0.4765	0.426057
hsa-mir-6741_hsa-miR-6741-3p	2.2518	0.349233	0.379362
hsa-mir-5008_hsa-miR-5008-5p	0.335562	0.321484	0.775181
hsa-mir-3620_hsa-miR-3620-3p	20.3264	2.04883	0.159093
hsa-mir-3620_hsa-miR-3620-5p	0.926833	1.57725	0.76264
hsa-mir-6742_hsa-miR-6742-5p	0.273559	0.11799	0.682094
hsa-mir-6742_hsa-miR-6742-3p	2.16786	1.03706	0.969735
hsa-mir-4666a_hsa-miR-4666a-5p	0.0479078	0.999464	0.999963
hsa-mir-4671_hsa-miR-4671-5p	0.0370554	0.394581	0.935904
hsa-mir-4671_hsa-miR-4671-3p	0.141889	0.523176	0.955314
hsa-mir-4753_hsa-miR-4753-5p	0.199012	0.673374	0.929157
hsa-mir-4753_hsa-miR-4753-3p	1.16979	0.759471	0.847051
hsa-mir-1537_hsa-miR-1537-3p	457.668	1.29753	0.425128
hsa-mir-1537_hsa-miR-1537-5p	16.5861	1.64753	0.357113
hsa-mir-3123_hsa-miR-3123	0.219457	2.2371	0.866382
hsa-mir-4677_hsa-miR-4677-5p	0.278037	7.27743	0.527956
hsa-mir-4677_hsa-miR-4677-3p	7.6128	1.22126	0.704875
hsa-mir-3916_hsa-miR-3916	0.722917	0.678604	0.836322
hsa-mir-3124_hsa-miR-3124-5p	1.70983	0.470537	0.436232
hsa-mir-3124_hsa-miR-3124-3p	0.231839	0.105028	0.691946
hsa-mir-5699_hsa-miR-5699-3p	0.0818258	0.416935	0.939695
hsa-mir-5699_hsa-miR-5699-5p	0.0681924	0.452334	0.945296
hsa-mir-3155a_hsa-miR-3155a	0.784505	2.24004	0.616797
hsa-mir-3155b_hsa-miR-3155b	0.0172895	1.20169	0.987322
hsa-mir-548ak_hsa-miR-548ak	20.1104	1.37577	0.611653
hsa-mir-4480_hsa-miR-4480	0.0345587	0.442809	0.943837
hsa-mir-548q_hsa-miR-548q	12.5756	0.804859	0.647742
hsa-mir-511_hsa-miR-511-5p	0.452777	1.45531	0.879347
hsa-mir-511_hsa-miR-511-3p	1.81943	2.01284	0.52079
hsa-mir-1915_hsa-miR-1915-3p	0.0270809	0.712383	0.976603
hsa-mir-1254-2_hsa-miR-1254	2.09907	1.1903	0.845126
hsa-mir-603_hsa-miR-603	0.433318	11.2538	0.216984
hsa-mir-938_hsa-miR-938	0.470802	0.357918	0.613773
hsa-mir-3611_hsa-miR-3611	12.1757	1.58241	0.328376
hsa-mir-4683_hsa-miR-4683	0.544499	3.34569	0.54869
hsa-mir-5100_hsa-miR-5100	637.736	1.90009	0.0669734
hsa-mir-605_hsa-miR-605-5p	8.89628	0.261888	0.0832416
hsa-mir-605_hsa-miR-605-3p	8.99921	0.744969	0.646464
hsa-mir-548f-1_hsa-miR-548f-3p	1.10799	1.85334	0.627693
hsa-mir-548f-1_hsa-miR-548f-5p	1.05902	1.94221	0.639687
hsa-mir-1296_hsa-miR-1296-5p	10.9171	0.96085	0.94048
hsa-mir-1296_hsa-miR-1296-3p	2.55512	1.26239	0.798163
hsa-mir-7151_hsa-miR-7151-5p	0.300605	0.20496	0.659312
hsa-mir-7151_hsa-miR-7151-3p	1.228	0.366012	0.465309
hsa-mir-1254-1_hsa-miR-1254	2.44951	0.283625	0.158333
hsa-mir-7152_hsa-miR-7152-5p	0.302065	0.951614	0.987613
hsa-mir-7152_hsa-miR-7152-3p	0.274976	0.102168	0.635184
hsa-mir-4676_hsa-miR-4676-5p	3.84239	0.713809	0.689172
hsa-mir-4676_hsa-miR-4676-3p	4.78451	0.834455	0.82329
hsa-mir-346_hsa-miR-346	0.0281681	0.412698	0.938992
hsa-mir-4678_hsa-miR-4678	0.0315459	1	1
hsa-mir-107_hsa-miR-107	3732.04	1.01057	0.943415
hsa-mir-3157_hsa-miR-3157-5p	11.5161	0.726276	0.554621
hsa-mir-3157_hsa-miR-3157-3p	0.893876	1.08632	0.959081
hsa-mir-607_hsa-miR-607	0.220331	0.124197	0.789986
hsa-mir-1287_hsa-miR-1287-5p	44.0107	0.671792	0.207218
hsa-mir-1287_hsa-miR-1287-3p	6.91622	1.04405	0.947647
hsa-mir-4685_hsa-miR-4685-3p	6.77936	0.796924	0.642742
hsa-mir-6507_hsa-miR-6507-5p	0.0389001	0.722087	0.977529
hsa-mir-6507_hsa-miR-6507-3p	0.0381067	0.610342	0.965936
hsa-mir-3158-2_hsa-miR-3158-3p	2.81066	0.444063	0.326604
hsa-mir-3158-2_hsa-miR-3158-5p	2.51141	1.17044	0.864189
hsa-mir-3158-1_hsa-miR-3158-3p	2.51141	1.17044	0.864189
hsa-mir-3158-1_hsa-miR-3158-5p	2.79105	0.43511	0.315869
hsa-mir-146b_hsa-miR-146b-5p	13129.5	0.790312	0.552672
hsa-mir-146b_hsa-miR-146b-3p	31.2862	0.544643	0.108499
hsa-mir-1307_hsa-miR-1307-3p	872.327	0.874021	0.546674
hsa-mir-1307_hsa-miR-1307-5p	3397.86	0.687498	0.235842
hsa-mir-936_hsa-miR-936	0.153363	0.254269	0.87989
hsa-mir-609_hsa-miR-609	0.106341	0.452209	0.945284
hsa-mir-4482_hsa-miR-4482-5p	0.453602	1.05113	0.987093
hsa-mir-4482_hsa-miR-4482-3p	0.463148	0.0218582	0.23519
hsa-mir-4680_hsa-miR-4680-5p	0.244576	0.00747628	0.434265
hsa-mir-4680_hsa-miR-4680-3p	0.182287	0.918428	0.99239
hsa-mir-548e_hsa-miR-548e-3p	45.5871	1.10023	0.74504
hsa-mir-548e_hsa-miR-548e-5p	9.97611	1.98927	0.131005
hsa-mir-6715b_hsa-miR-6715b-3p	0.0804281	0.258613	0.906894
hsa-mir-4483_hsa-miR-4483	0.0613491	0.93509	0.995369
hsa-mir-2110_hsa-miR-2110	80.9078	1.31036	0.242291
hsa-mir-4681_hsa-miR-4681	0.0323524	1.37321	0.978114
hsa-mir-4682_hsa-miR-4682	0.0318338	0.594305	0.964107
hsa-mir-3941_hsa-miR-3941	0.199221	1.25149	0.960308
hsa-mir-4484_hsa-miR-4484	19.5451	1.17613	0.74086
hsa-mir-378c_hsa-miR-378c	171.736	0.901616	0.725271
hsa-mir-202_hsa-miR-202-5p	0.817686	5.23814	0.375205
hsa-mir-3944_hsa-miR-3944-3p	0.275374	0.246459	0.750381
hsa-mir-3944_hsa-miR-3944-5p	0.996885	5.15557	0.299677
hsa-mir-6743_hsa-miR-6743-5p	0.0280638	0.220231	0.895895
hsa-mir-6743_hsa-miR-6743-3p	1.42934	3.71891	0.223388
hsa-mir-210_hsa-miR-210-3p	207.711	0.836792	0.552527
hsa-mir-210_hsa-miR-210-5p	2.63494	1.5437	0.644818
hsa-mir-4298_hsa-miR-4298	0.118809	0.313803	0.920153
hsa-mir-7847_hsa-miR-7847-3p	7.50488	1.64423	0.506788
hsa-mir-675_hsa-miR-675-5p	0.0153969	0.294121	0.915718
hsa-mir-675_hsa-miR-675-3p	0.211241	1.35842	0.968529
hsa-mir-483_hsa-miR-483-5p	0.201191	0.831769	0.981147
hsa-mir-483_hsa-miR-483-3p	1.20131	3.38313	0.456737
hsa-mir-4687_hsa-miR-4687-5p	4.51488	2.00037	0.399364
hsa-mir-4687_hsa-miR-4687-3p	0.790579	0.288698	0.437961
hsa-mir-302e_hsa-miR-302e	0.0460124	1	1
hsa-mir-4485_hsa-miR-4485	19.6345	2.67159	0.261552
hsa-mir-4299_hsa-miR-4299	0.498645	0.11291	0.378146
hsa-mir-6124_hsa-miR-6124	0.0109119	1	1
hsa-mir-6073_hsa-miR-6073	0.250968	0.720652	0.942503
hsa-mir-3159_hsa-miR-3159	0.538324	0.60641	0.801622
hsa-mir-610_hsa-miR-610	1.03873	2.29945	0.546102
hsa-mir-1343_hsa-miR-1343-3p	8.84915	0.629641	0.463063
hsa-mir-1343_hsa-miR-1343-5p	0.115558	0.231437	0.899289
hsa-mir-670_hsa-miR-670-3p	0.222364	0.0750373	0.655567
hsa-mir-129-2_hsa-miR-129-5p	0.174713	0.495144	0.951529
hsa-mir-129-2_hsa-miR-129-2-3p	1.12628	1.02367	0.987708
hsa-mir-4688_hsa-miR-4688	0.923351	0.547278	0.70793
hsa-mir-3160-1_hsa-miR-3160-3p	0.565599	0.328026	0.559498
hsa-mir-3160-1_hsa-miR-3160-5p	0.638273	0.126046	0.223454
hsa-mir-3160-2_hsa-miR-3160-3p	0.638273	0.126046	0.223454
hsa-mir-3160-2_hsa-miR-3160-5p	0.565599	0.328026	0.559498
hsa-mir-5582_hsa-miR-5582-5p	0.257767	0.265214	0.785344
hsa-mir-5582_hsa-miR-5582-3p	6.86264	0.44935	0.252174
hsa-mir-4487_hsa-miR-4487	0.558311	5.56396	0.502301
hsa-mir-3161_hsa-miR-3161	0.856512	0.121137	0.617284
hsa-mir-6128_hsa-miR-6128	0.0244	1	1
hsa-mir-130a_hsa-miR-130a-5p	57.7938	0.564994	0.190355
hsa-mir-130a_hsa-miR-130a-3p	7499.05	0.856979	0.76414
hsa-mir-3162_hsa-miR-3162-3p	0.264131	0.100249	0.583304
hsa-mir-6503_hsa-miR-6503-5p	93.3116	1.7496	0.168046
hsa-mir-6503_hsa-miR-6503-3p	56.2175	2.31322	0.0435035
hsa-mir-4488_hsa-miR-4488	17.2889	2.27272	0.519888
hsa-mir-1908_hsa-miR-1908-5p	46.0454	0.587637	0.243987
hsa-mir-1908_hsa-miR-1908-3p	0.575424	0.362827	0.628091
hsa-mir-6746_hsa-miR-6746-5p	0.0416673	0.292813	0.915411
hsa-mir-6746_hsa-miR-6746-3p	0.0198695	0.46386	0.947036
hsa-mir-6747_hsa-miR-6747-5p	0.0148419	1	1
hsa-mir-6747_hsa-miR-6747-3p	10.5441	1.05941	0.892482
hsa-mir-6748_hsa-miR-6748-5p	0.336107	1.02863	0.992404
hsa-mir-6748_hsa-miR-6748-3p	2.62192	1.03845	0.962139
hsa-mir-6514_hsa-miR-6514-5p	2.15245	0.0881474	0.0693958
hsa-mir-6514_hsa-miR-6514-3p	3.19302	0.186424	0.0883239
hsa-mir-7155_hsa-miR-7155-5p	0.396975	2.61339	0.67906
hsa-mir-7155_hsa-miR-7155-3p	0.661788	0.878961	0.950751
hsa-mir-1237_hsa-miR-1237-3p	6.62506	0.942124	0.927666
hsa-mir-1237_hsa-miR-1237-5p	0.178175	3.16833	0.883364
hsa-mir-192_hsa-miR-192-5p	578.886	0.929659	0.831259
hsa-mir-192_hsa-miR-192-3p	10.3967	0.837941	0.785928
hsa-mir-194-2_hsa-miR-194-5p	197.791	1.26112	0.591424
hsa-mir-194-2_hsa-miR-194-3p	1.59252	0.40907	0.423549
hsa-mir-6750_hsa-miR-6750-5p	0.146091	1.87487e-06	0.253929
hsa-mir-6750_hsa-miR-6750-3p	1.08645	0.124657	0.195069
hsa-mir-6749_hsa-miR-6749-5p	0.0337478	0.623176	0.967377
hsa-mir-6749_hsa-miR-6749-3p	0.25877	2.31214	0.860234
hsa-mir-6879_hsa-miR-6879-5p	0.0269552	1.28594	0.98264
hsa-mir-6879_hsa-miR-6879-3p	0.126887	0.171724	0.848872
hsa-mir-6751_hsa-miR-6751-5p	0.537031	0.29514	0.503717
hsa-mir-6751_hsa-miR-6751-3p	0.965645	0.776981	0.856273
hsa-mir-612_hsa-miR-612	0.0313071	0.420898	0.940345
hsa-mir-4690_hsa-miR-4690-5p	0.0418454	0.355544	0.928742
hsa-mir-4690_hsa-miR-4690-3p	2.84043	1.61176	0.528117
hsa-mir-4489_hsa-miR-4489	0.157123	0.109446	0.781996
hsa-mir-3163_hsa-miR-3163	0.078645	0.596405	0.96435
hsa-mir-6752_hsa-miR-6752-3p	2.23587	1.05203	0.966946
hsa-mir-7113_hsa-miR-7113-5p	1.02896	0.163364	0.229454
hsa-mir-7113_hsa-miR-7113-3p	0.46412	0.800818	0.944939
hsa-mir-4691_hsa-miR-4691-3p	0.0386862	0.827703	0.986953
hsa-mir-6753_hsa-miR-6753-5p	0.0756966	0.519717	0.954866
hsa-mir-6753_hsa-miR-6753-3p	0.0895583	1.30445	0.981659
hsa-mir-3164_hsa-miR-3164	0.241607	0.526136	0.869494
hsa-mir-548k_hsa-miR-548k	16.3761	0.88494	0.748251
hsa-mir-6754_hsa-miR-6754-5p	0.130154	0.759683	0.981036
hsa-mir-6754_hsa-miR-6754-3p	0.226915	0.417243	0.867545
hsa-mir-3165_hsa-miR-3165	0.30586	0.149775	0.586503
hsa-mir-139_hsa-miR-139-5p	2703.7	0.99851	0.998081
hsa-mir-139_hsa-miR-139-3p	11.8102	0.98485	0.982843
hsa-mir-548al_hsa-miR-548al	1.95897	1.62318	0.641402
hsa-mir-326_hsa-miR-326	2541.11	0.834264	0.571949
hsa-mir-708_hsa-miR-708-5p	39.8072	4.50723	0.24215
hsa-mir-708_hsa-miR-708-3p	3.76135	1.23285	0.907935
hsa-mir-5579_hsa-miR-5579-5p	0.049283	0.42795	0.941489
hsa-mir-6755_hsa-miR-6755-5p	0.28525	6.06229	0.557673
hsa-mir-6755_hsa-miR-6755-3p	0.731955	1.08059	0.961839
hsa-mir-3166_hsa-miR-3166	1.92341	0.210828	0.215264
hsa-mir-1261_hsa-miR-1261	58.9414	2.25608	0.0176605
hsa-mir-1304_hsa-miR-1304-5p	13.8044	1.29296	0.531717
hsa-mir-1304_hsa-miR-1304-3p	35.5027	0.642933	0.209259
hsa-mir-548l_hsa-miR-548l	4.7241	1.87131	0.301855
hsa-mir-1260b_hsa-miR-1260b	15387.4	1.43969	0.150367
hsa-mir-3920_hsa-miR-3920	1.84385	0.139395	0.144324
hsa-mir-7641-1_hsa-miR-7641	39.1333	0.344855	0.251809
hsa-mir-4491_hsa-miR-4491	0.129833	1.52557	0.970845
hsa-mir-34b_hsa-miR-34b-5p	9.56719	1.64373	0.49839
hsa-mir-34b_hsa-miR-34b-3p	1.32534	1.69005	0.725896
hsa-mir-34c_hsa-miR-34c-5p	8.64616	1.2667	0.740432
hsa-mir-34c_hsa-miR-34c-3p	0.553535	0.261046	0.455354
hsa-mir-4301_hsa-miR-4301	2.57303	0.179936	0.174429
hsa-mir-6716_hsa-miR-6716-3p	0.827603	0.0911672	0.152155
hsa-mir-4492_hsa-miR-4492	2.40077	1.28509	0.855454
hsa-mir-3656_hsa-miR-3656	5.74918	3.46244	0.0496544
hsa-mir-6756_hsa-miR-6756-3p	0.0228758	0.370315	0.93154
hsa-mir-125b-1_hsa-miR-125b-5p	200.978	0.247063	0.00664804
hsa-mir-125b-1_hsa-miR-125b-1-3p	0.059751	1.0821	0.994555
hsa-let-7a-2_hsa-let-7a-5p	21465.8	1.08324	0.71097
hsa-let-7a-2_hsa-let-7a-2-3p	0.0537313	0.637819	0.968978
hsa-mir-100_hsa-miR-100-5p	44.4242	2.18361	0.347302
hsa-mir-100_hsa-miR-100-3p	0.0191681	1	1
hsa-mir-4493_hsa-miR-4493	0.0486548	0.277895	0.911826
hsa-mir-6090_hsa-miR-6090	0.0153567	1	1
hsa-mir-4697_hsa-miR-4697-3p	0.11652	38363.4	0.360792
hsa-mir-200c_hsa-miR-200c-5p	0.687956	2.44349	0.613144
hsa-mir-200c_hsa-miR-200c-3p	367.27	0.835999	0.371424
hsa-mir-141_hsa-miR-141-5p	1.97016	2.69924	0.40601
hsa-mir-141_hsa-miR-141-3p	240.571	1.06563	0.823971
hsa-mir-7851_hsa-miR-7851-3p	2.18664	6.53911	0.0412027
hsa-mir-4698_hsa-miR-4698	0.0468223	0.281567	0.912724
hsa-mir-4494_hsa-miR-4494	0.0291992	0.430177	0.941846
hsa-mir-6505_hsa-miR-6505-5p	0.676152	0.0468218	0.0771608
hsa-mir-6505_hsa-miR-6505-3p	0.82413	0.417382	0.603478
hsa-mir-1291_hsa-miR-1291	2.83589	0.417692	0.457084
hsa-mir-4701_hsa-miR-4701-5p	1.30855	0.404476	0.504212
hsa-mir-4701_hsa-miR-4701-3p	2.33734	0.432861	0.453168
hsa-mir-196a-2_hsa-miR-196a-5p	25.4217	5.72757	0.0564369
hsa-mir-196a-2_hsa-miR-196a-3p	0.0269974	0.679282	0.973322
hsa-mir-615_hsa-miR-615-5p	0.0486588	0.519892	0.954889
hsa-mir-615_hsa-miR-615-3p	2.71719	9.15843	0.121081
hsa-mir-3198-2_hsa-miR-3198	4.48931	0.693672	0.680492
hsa-mir-148b_hsa-miR-148b-5p	208.278	0.729179	0.2006
hsa-mir-148b_hsa-miR-148b-3p	4177	0.914144	0.720587
hsa-mir-1228_hsa-miR-1228-5p	2.49837	3.02343	0.253309
hsa-mir-1228_hsa-miR-1228-3p	1.31095	2.97144	0.3861
hsa-mir-6758_hsa-miR-6758-5p	1.10104	2.62579	0.510365
hsa-mir-6758_hsa-miR-6758-3p	1.29346	0.952572	0.974439
hsa-mir-616_hsa-miR-616-5p	36.1433	0.63145	0.118248
hsa-mir-616_hsa-miR-616-3p	3.0281	0.787171	0.761328
hsa-mir-6759_hsa-miR-6759-5p	0.0961811	0.271869	0.910319
hsa-mir-26a-2_hsa-miR-26a-5p	70501	0.762676	0.157404
hsa-mir-26a-2_hsa-miR-26a-2-3p	40.4581	1.65127	0.250498
hsa-mir-6125_hsa-miR-6125	0.422736	1.5626	0.859903
hsa-let-7i_hsa-let-7i-5p	10155.3	1.40002	0.213317
hsa-let-7i_hsa-let-7i-3p	130.89	0.965121	0.898226
hsa-mir-548z_hsa-miR-548z	64.6101	0.82121	0.397838
hsa-mir-548c_hsa-miR-548c-5p	63.1931	0.793273	0.318153
hsa-mir-548c_hsa-miR-548c-3p	4.62684	0.385022	0.20518
hsa-mir-6502_hsa-miR-6502-5p	0.92992	2.34996	0.554298
hsa-mir-6502_hsa-miR-6502-3p	1.33743	1.13284	0.932604
hsa-mir-3913-1_hsa-miR-3913-5p	4.3757	0.867561	0.834998
hsa-mir-3913-1_hsa-miR-3913-3p	4.34108	1.56655	0.469575
hsa-mir-3913-2_hsa-miR-3913-5p	4.34108	1.56655	0.469575
hsa-mir-3913-2_hsa-miR-3913-3p	4.3757	0.867561	0.834998
hsa-mir-1252_hsa-miR-1252-5p	0.0664455	0.345792	0.926831
hsa-mir-1252_hsa-miR-1252-3p	0.0458452	0.46056	0.946544
hsa-mir-617_hsa-miR-617	0.0745998	0.746604	0.979839
hsa-mir-618_hsa-miR-618	16.977	2.65288	0.184146
hsa-mir-7844_hsa-miR-7844-5p	0.0442165	0.776078	0.98251
hsa-mir-492_hsa-miR-492	0.0167873	0.371288	0.93172
hsa-mir-331_hsa-miR-331-5p	43.7134	0.894617	0.647302
hsa-mir-331_hsa-miR-331-3p	306.731	1.12138	0.698678
hsa-mir-3685_hsa-miR-3685	0.290799	1.65906	0.878781
hsa-mir-135a-2_hsa-miR-135a-5p	21.152	0.649192	0.436292
hsa-mir-1827_hsa-miR-1827	3.15162	0.57056	0.556215
hsa-mir-3652_hsa-miR-3652	0.0908966	0.367851	0.931081
hsa-mir-3922_hsa-miR-3922-5p	2.33471	1.49531	0.724584
hsa-mir-4496_hsa-miR-4496	0.0621831	0.404242	0.937568
hsa-mir-619_hsa-miR-619-5p	9.01629	1.30239	0.715997
hsa-mir-4497_hsa-miR-4497	2.42217	0.793745	0.84859
hsa-mir-6760_hsa-miR-6760-3p	0.0930246	0.377528	0.932864
hsa-mir-6761_hsa-miR-6761-5p	0.278763	1.03338	0.995381
hsa-mir-6761_hsa-miR-6761-3p	0.189448	0.632499	0.958886
hsa-mir-3657_hsa-miR-3657	13.6265	0.58013	0.291024
hsa-mir-6861_hsa-miR-6861-5p	0.778394	9.22824	0.169602
hsa-mir-6861_hsa-miR-6861-3p	0.295727	0.0114295	0.237914
hsa-mir-1302-1_hsa-miR-1302	0.0218747	0.250913	0.904824
hsa-mir-7106_hsa-miR-7106-5p	0.0852731	0.547156	0.95841
hsa-mir-7106_hsa-miR-7106-3p	0.187772	2.6315	0.890662
hsa-mir-6762_hsa-miR-6762-5p	0.160919	0.318154	0.88531
hsa-mir-6762_hsa-miR-6762-3p	0.812957	4.78704	0.355778
hsa-mir-620_hsa-miR-620	0.0167572	0.472701	0.948336
hsa-mir-1178_hsa-miR-1178-3p	0.028668	0.574686	0.961794
hsa-mir-4498_hsa-miR-4498	0.160356	0.314912	0.885398
hsa-mir-4700_hsa-miR-4700-5p	0.0603434	2.50027	0.9368
hsa-mir-4700_hsa-miR-4700-3p	0.0716855	0.612761	0.966214
hsa-mir-7107_hsa-miR-7107-3p	0.0372174	1.19203	0.987872
hsa-mir-8072_hsa-miR-8072	1.04544	0.39516	0.532582
hsa-mir-6880_hsa-miR-6880-5p	0.238547	0.532219	0.911848
hsa-mir-6880_hsa-miR-6880-3p	0.092842	0.530622	0.956287
hsa-mir-5188_hsa-miR-5188	0.542976	0.276408	0.481586
hsa-mir-4419b_hsa-miR-4419b	0.0223831	1	1
hsa-mir-6763_hsa-miR-6763-5p	1.25605	2.10748	0.526536
hsa-mir-6763_hsa-miR-6763-3p	0.0497318	0.862181	0.989763
hsa-mir-2276_hsa-miR-2276-3p	0.327371	1.16399	0.956768
hsa-mir-2276_hsa-miR-2276-5p	0.174941	0.323781	0.859269
hsa-mir-320d-1_hsa-miR-320d	11.5629	0.904916	0.853552
hsa-mir-5006_hsa-miR-5006-5p	0.0300834	0.270722	0.910033
hsa-mir-5006_hsa-miR-5006-3p	4.18706	0.798918	0.808521
hsa-mir-3613_hsa-miR-3613-5p	103.573	1.9783	0.248427
hsa-mir-3613_hsa-miR-3613-3p	12.5662	0.86246	0.902522
hsa-mir-16-1_hsa-miR-16-5p	38483.2	1.34152	0.176931
hsa-mir-16-1_hsa-miR-16-1-3p	59.3852	0.907706	0.734395
hsa-mir-15a_hsa-miR-15a-5p	30874.7	1.25847	0.281118
hsa-mir-15a_hsa-miR-15a-3p	49.5521	1.12928	0.738425
hsa-mir-4703_hsa-miR-4703-5p	0.0488217	0.924394	0.994573
hsa-mir-4703_hsa-miR-4703-3p	0.055771	0.422329	0.940579
hsa-mir-1297_hsa-miR-1297	5.18017	1.22193	0.771048
hsa-mir-548x-2_hsa-miR-548x-3p	0.183652	1.17557	0.985587
hsa-mir-4704_hsa-miR-4704-3p	0.0187416	1.16404	0.989518
hsa-mir-4500_hsa-miR-4500	0.781588	0.388744	0.547596
hsa-mir-17_hsa-miR-17-5p	22368.9	0.754986	0.12728
hsa-mir-17_hsa-miR-17-3p	1842.97	0.888823	0.356527
hsa-mir-18a_hsa-miR-18a-5p	12654.6	1.01858	0.933387
hsa-mir-18a_hsa-miR-18a-3p	13.2275	0.579448	0.285341
hsa-mir-19a_hsa-miR-19a-5p	22.3603	0.779597	0.557601
hsa-mir-19a_hsa-miR-19a-3p	54604.1	0.869772	0.300755
hsa-mir-20a_hsa-miR-20a-5p	43151.1	0.662292	0.0208237
hsa-mir-20a_hsa-miR-20a-3p	226.028	0.902298	0.718146
hsa-mir-19b-1_hsa-miR-19b-1-5p	109.819	0.596736	0.0253476
hsa-mir-19b-1_hsa-miR-19b-3p	65332.3	0.748804	0.0764542
hsa-mir-92a-1_hsa-miR-92a-1-5p	22.6358	0.793884	0.603041
hsa-mir-92a-1_hsa-miR-92a-3p	3031.79	0.857397	0.379925
hsa-mir-548as_hsa-miR-548as-5p	0.60431	0.270551	0.488842
hsa-mir-548as_hsa-miR-548as-3p	7.42028	1.83046	0.341444
hsa-mir-4501_hsa-miR-4501	0.0330852	0.219427	0.895646
hsa-mir-623_hsa-miR-623	0.0212581	0.344292	0.926531
hsa-mir-4306_hsa-miR-4306	2.36121	2.19529	0.494972
hsa-mir-2681_hsa-miR-2681-5p	0.0430331	0.242642	0.902527
hsa-mir-2681_hsa-miR-2681-3p	0.0640357	0.374498	0.932311
hsa-mir-4705_hsa-miR-4705	0.337687	0.230048	0.79354
hsa-mir-548ar_hsa-miR-548ar-5p	3.75023	0.919496	0.8997
hsa-mir-548ar_hsa-miR-548ar-3p	2.13642	1.56606	0.608929
hsa-mir-4707_hsa-miR-4707-5p	1.82315	0.442421	0.567231
hsa-mir-4707_hsa-miR-4707-3p	2.6676	0.444482	0.418571
hsa-mir-208a_hsa-miR-208a-3p	1.71955	1.59484	0.670933
hsa-mir-208a_hsa-miR-208a-5p	0.0305799	0.445976	0.944329
hsa-mir-208b_hsa-miR-208b-3p	0.0720723	0.373874	0.932198
hsa-mir-624_hsa-miR-624-5p	132.794	1.11491	0.64771
hsa-mir-624_hsa-miR-624-3p	15.1165	2.23685	0.0956493
hsa-mir-548y_hsa-miR-548y	0.355043	0.251107	0.612473
hsa-mir-4504_hsa-miR-4504	0.578846	0.489089	0.678186
hsa-mir-5586_hsa-miR-5586-5p	30.3292	0.856496	0.754524
hsa-mir-5586_hsa-miR-5586-3p	10.897	0.531252	0.268887
hsa-mir-548h-1_hsa-miR-548h-5p	0.433127	0.154705	0.329
hsa-mir-7855_hsa-miR-7855-5p	0.305838	0.338227	0.760232
hsa-mir-4706_hsa-miR-4706	0.142398	0.238292	0.875072
hsa-mir-4708_hsa-miR-4708-5p	0.0317132	0.324562	0.922479
hsa-mir-4708_hsa-miR-4708-3p	0.638151	0.264886	0.501722
hsa-mir-625_hsa-miR-625-5p	965.426	0.627539	0.307074
hsa-mir-625_hsa-miR-625-3p	905.489	0.454514	0.116175
hsa-mir-7843_hsa-miR-7843-5p	0.322267	0.769179	0.91849
hsa-mir-7843_hsa-miR-7843-3p	1.04103	0.125922	0.150653
hsa-mir-4505_hsa-miR-4505	0.22953	0.91295	0.984944
hsa-mir-4709_hsa-miR-4709-5p	0.852275	4.68593	0.326754
hsa-mir-4709_hsa-miR-4709-3p	0.319996	13.156	0.59483
hsa-mir-7641-2_hsa-miR-7641	17.4896	0.537549	0.58638
hsa-mir-1260a_hsa-miR-1260a	12330.2	1.62047	0.089604
hsa-mir-4506_hsa-miR-4506	0.0206958	0.520108	0.954918
hsa-mir-3173_hsa-miR-3173-3p	1.16041	6.6119	0.172358
hsa-mir-3173_hsa-miR-3173-5p	13.1981	1.50867	0.399814
hsa-mir-151b_hsa-miR-151b	351.123	0.637263	0.0897807
hsa-mir-342_hsa-miR-342-5p	709.252	0.852294	0.709424
hsa-mir-342_hsa-miR-342-3p	33113	0.610449	0.249212
hsa-mir-6764_hsa-miR-6764-5p	2.64184	0.349565	0.223546
hsa-mir-6764_hsa-miR-6764-3p	3.30995	2.70547	0.230325
hsa-mir-345_hsa-miR-345-5p	457.643	1.23816	0.483252
hsa-mir-345_hsa-miR-345-3p	0.239726	2.25803	0.843849
hsa-mir-2392_hsa-miR-2392	0.117401	0.621148	0.967152
hsa-mir-770_hsa-miR-770-5p	1.87789	1.35113	0.833169
hsa-mir-493_hsa-miR-493-5p	278.244	1.17832	0.812658
hsa-mir-493_hsa-miR-493-3p	26.8136	1.30467	0.717317
hsa-mir-337_hsa-miR-337-5p	147.625	1.05518	0.94076
hsa-mir-337_hsa-miR-337-3p	291.814	1.1165	0.876983
hsa-mir-665_hsa-miR-665	93.9383	0.644379	0.572697
hsa-mir-431_hsa-miR-431-5p	208.424	0.918178	0.906418
hsa-mir-431_hsa-miR-431-3p	6.44515	0.852591	0.874554
hsa-mir-433_hsa-miR-433-3p	55.4228	1.08231	0.916194
hsa-mir-433_hsa-miR-433-5p	2.51804	2.59609	0.451249
hsa-mir-127_hsa-miR-127-5p	43.09	1.13839	0.846069
hsa-mir-127_hsa-miR-127-3p	113.388	0.892132	0.872343
hsa-mir-432_hsa-miR-432-5p	66.537	0.992348	0.992311
hsa-mir-432_hsa-miR-432-3p	5.11344	0.560652	0.556978
hsa-mir-136_hsa-miR-136-5p	734.319	0.918559	0.904266
hsa-mir-136_hsa-miR-136-3p	176.867	0.742452	0.664008
hsa-mir-370_hsa-miR-370-3p	75.7299	0.522258	0.372983
hsa-mir-370_hsa-miR-370-5p	1.95756	2.92984	0.363251
hsa-mir-379_hsa-miR-379-5p	203.779	1.36571	0.647661
hsa-mir-379_hsa-miR-379-3p	35.7782	0.632807	0.544786
hsa-mir-411_hsa-miR-411-5p	101.516	1.028	0.968328
hsa-mir-411_hsa-miR-411-3p	108.715	0.801332	0.748121
hsa-mir-299_hsa-miR-299-5p	79.7242	0.916551	0.902268
hsa-mir-299_hsa-miR-299-3p	42.428	1.00069	0.999245
hsa-mir-380_hsa-miR-380-5p	1.26652	0.0220688	0.019695
hsa-mir-380_hsa-miR-380-3p	86.8239	0.716376	0.651454
hsa-mir-1197_hsa-miR-1197	37.6017	0.654664	0.543405
hsa-mir-323a_hsa-miR-323a-5p	1.26556	0.251492	0.381652
hsa-mir-323a_hsa-miR-323a-3p	96.0434	1.16325	0.833156
hsa-mir-758_hsa-miR-758-3p	111.105	0.892664	0.862434
hsa-mir-758_hsa-miR-758-5p	1.33601	0.090709	0.151084
hsa-mir-329-1_hsa-miR-329-3p	131.109	0.995824	0.995374
hsa-mir-329-1_hsa-miR-329-5p	0.262417	0.573274	0.914564
hsa-mir-329-2_hsa-miR-329-3p	129.509	1.07063	0.92424
hsa-mir-329-2_hsa-miR-329-5p	0.212949	0.29754	0.847971
hsa-mir-494_hsa-miR-494-3p	735.342	0.936215	0.924167
hsa-mir-494_hsa-miR-494-5p	0.576862	0.788296	0.908517
hsa-mir-1193_hsa-miR-1193	0.0188584	0.654541	0.970762
hsa-mir-543_hsa-miR-543	216.408	1.3887	0.636326
hsa-mir-495_hsa-miR-495-3p	947.844	1.18859	0.801719
hsa-mir-495_hsa-miR-495-5p	7.09335	0.985058	0.986851
hsa-mir-376c_hsa-miR-376c-3p	3496.63	0.885808	0.866674
hsa-mir-376c_hsa-miR-376c-5p	32.572	1.14965	0.85493
hsa-mir-376a-2_hsa-miR-376a-3p	748.116	0.857994	0.836715
hsa-mir-376a-2_hsa-miR-376a-2-5p	50.6257	1.10455	0.891055
hsa-mir-654_hsa-miR-654-5p	29.4828	1.31205	0.720411
hsa-mir-654_hsa-miR-654-3p	152.741	0.918273	0.899276
hsa-mir-376b_hsa-miR-376b-3p	765.361	0.71081	0.629129
hsa-mir-376b_hsa-miR-376b-5p	26.1669	1.47605	0.62738
hsa-mir-376a-1_hsa-miR-376a-5p	170.298	1.62263	0.487537
hsa-mir-376a-1_hsa-miR-376a-3p	742.575	0.821497	0.794296
hsa-mir-1185-1_hsa-miR-1185-5p	10.2295	0.539535	0.46582
hsa-mir-1185-1_hsa-miR-1185-1-3p	205.193	0.804744	0.758585
hsa-mir-1185-2_hsa-miR-1185-5p	10.7675	1.03645	0.962039
hsa-mir-1185-2_hsa-miR-1185-2-3p	18.7142	1.21935	0.784687
hsa-mir-381_hsa-miR-381-3p	353.601	0.822828	0.778017
hsa-mir-381_hsa-miR-381-5p	27.484	1.39313	0.677228
hsa-mir-487b_hsa-miR-487b-3p	625.926	0.801029	0.749573
hsa-mir-487b_hsa-miR-487b-5p	1.93696	0.256274	0.290467
hsa-mir-539_hsa-miR-539-5p	60.0509	0.850074	0.823639
hsa-mir-539_hsa-miR-539-3p	30.828	1.05299	0.951325
hsa-mir-889_hsa-miR-889-3p	59.2512	0.985806	0.985692
hsa-mir-889_hsa-miR-889-5p	0.411881	1.03231	0.989431
hsa-mir-544a_hsa-miR-544a	31.6064	0.823392	0.800666
hsa-mir-655_hsa-miR-655-3p	75.385	1.35625	0.67529
hsa-mir-655_hsa-miR-655-5p	0.208312	0.286924	0.843288
hsa-mir-487a_hsa-miR-487a-3p	85.792	0.706306	0.680388
hsa-mir-487a_hsa-miR-487a-5p	7.93845	0.468	0.438217
hsa-mir-382_hsa-miR-382-5p	152.859	0.782039	0.745442
hsa-mir-382_hsa-miR-382-3p	93.0541	0.651477	0.574375
hsa-mir-134_hsa-miR-134-5p	158.871	0.650407	0.614125
hsa-mir-134_hsa-miR-134-3p	2.49854	0.749473	0.80632
hsa-mir-668_hsa-miR-668-3p	2.25253	1.12921	0.927091
hsa-mir-485_hsa-miR-485-5p	7.26723	0.614754	0.619952
hsa-mir-485_hsa-miR-485-3p	264.514	0.942747	0.945275
hsa-mir-323b_hsa-miR-323b-5p	0.200566	0.00923769	0.416118
hsa-mir-323b_hsa-miR-323b-3p	37.2626	0.610059	0.604173
hsa-mir-154_hsa-miR-154-5p	149.988	0.783201	0.752502
hsa-mir-154_hsa-miR-154-3p	114.837	0.596002	0.57166
hsa-mir-496_hsa-miR-496	159.788	0.634606	0.558119
hsa-mir-377_hsa-miR-377-5p	10.6444	0.722079	0.70821
hsa-mir-377_hsa-miR-377-3p	91.538	1.06082	0.937565
hsa-mir-541_hsa-miR-541-5p	0.021804	0.47739	0.949015
hsa-mir-541_hsa-miR-541-3p	0.264941	1.76117	0.887053
hsa-mir-409_hsa-miR-409-5p	91.7104	1.03952	0.959947
hsa-mir-409_hsa-miR-409-3p	461.685	0.973459	0.971367
hsa-mir-412_hsa-miR-412-3p	1.58283	6.95173	0.320809
hsa-mir-412_hsa-miR-412-5p	9.00934	6.88893	0.111527
hsa-mir-369_hsa-miR-369-5p	64.2732	0.716108	0.647207
hsa-mir-369_hsa-miR-369-3p	295.855	1.72529	0.472969
hsa-mir-410_hsa-miR-410-3p	48.4706	0.870905	0.873213
hsa-mir-410_hsa-miR-410-5p	0.848218	0.146469	0.264007
hsa-mir-656_hsa-miR-656-3p	42.9447	1.08111	0.920245
hsa-mir-656_hsa-miR-656-5p	0.375497	2.14749	0.772213
hsa-mir-1247_hsa-miR-1247-5p	0.0248281	0.542623	0.957838
hsa-mir-1247_hsa-miR-1247-3p	0.0457786	0.299724	0.917013
hsa-mir-203a_hsa-miR-203a	16.8028	1.46252	0.697784
hsa-mir-203b_hsa-miR-203b-5p	16.8028	1.46252	0.697784
hsa-mir-203b_hsa-miR-203b-3p	0.0153361	0.419035	0.94004
hsa-mir-4710_hsa-miR-4710	2.33239	0.276805	0.21981
hsa-mir-6765_hsa-miR-6765-5p	0.026486	0.734952	0.978754
hsa-mir-6765_hsa-miR-6765-3p	0.0508149	1	1
hsa-mir-4539_hsa-miR-4539	0.0325838	0.418833	0.940007
hsa-mir-4507_hsa-miR-4507	0.0558123	0.4497	0.944901
hsa-mir-4537_hsa-miR-4537	0.0488825	0.843885	0.988288
hsa-mir-5195_hsa-miR-5195-5p	0.160268	0.557594	0.959702
hsa-mir-5701-1_hsa-miR-5701	5.00404	0.66892	0.699122
hsa-mir-5701-2_hsa-miR-5701	5.34313	0.680613	0.648897
hsa-mir-1268a_hsa-miR-1268a	5.75053	4.29168	0.0510335
hsa-mir-4508_hsa-miR-4508	8.52186	0.647631	0.477539
hsa-mir-4715_hsa-miR-4715-5p	0.0728795	0.338776	0.925423
hsa-mir-4715_hsa-miR-4715-3p	0.408118	0.0274698	0.342161
hsa-mir-211_hsa-miR-211-5p	1.09829	0.132618	0.131427
hsa-mir-211_hsa-miR-211-3p	0.0309082	0.522534	0.955238
hsa-mir-1233-1_hsa-miR-1233-3p	0.0585209	0.449323	0.944843
hsa-mir-1233-1_hsa-miR-1233-5p	0.144735	0.171841	0.826952
hsa-mir-1233-2_hsa-miR-1233-3p	0.070252	0.996581	0.999764
hsa-mir-1233-2_hsa-miR-1233-5p	0.235864	3.64248	0.769731
hsa-mir-3942_hsa-miR-3942-5p	0.446742	0.495585	0.699031
hsa-mir-3942_hsa-miR-3942-3p	2.74597	0.9999	0.999902
hsa-mir-627_hsa-miR-627-5p	81.9163	1.09571	0.687402
hsa-mir-627_hsa-miR-627-3p	19.7499	0.653	0.232209
hsa-mir-147b_hsa-miR-147b	5.85305	0.782193	0.71833
hsa-mir-4716_hsa-miR-4716-5p	0.23936	0.596837	0.907982
hsa-mir-4716_hsa-miR-4716-3p	0.372145	0.215028	0.64574
hsa-mir-4712_hsa-miR-4712-5p	0.0747319	1.28641	0.982621
hsa-mir-4712_hsa-miR-4712-3p	0.0606914	0.303155	0.917794
hsa-mir-4713_hsa-miR-4713-5p	0.0297934	0.456557	0.945943
hsa-mir-1266_hsa-miR-1266-5p	0.0354057	0.267233	0.909143
hsa-mir-628_hsa-miR-628-5p	80.8409	1.56147	0.0882521
hsa-mir-628_hsa-miR-628-3p	153.109	0.801659	0.416725
hsa-mir-2116_hsa-miR-2116-5p	1.42746	5.28346	0.140021
hsa-mir-2116_hsa-miR-2116-3p	3.44913	1.7309	0.496176
hsa-mir-190a_hsa-miR-190a-5p	415.306	1.09948	0.833724
hsa-mir-190a_hsa-miR-190a-3p	60.1141	0.804478	0.63942
hsa-mir-422a_hsa-miR-422a	0.862764	0.34481	0.441454
hsa-mir-1272_hsa-miR-1272	0.0244337	0.489322	0.950715
hsa-mir-4511_hsa-miR-4511	1.74969	2.00264	0.502603
hsa-mir-4512_hsa-miR-4512	0.594065	2.22524	0.671428
hsa-mir-4312_hsa-miR-4312	0.0229446	0.504597	0.952832
hsa-mir-629_hsa-miR-629-5p	131.558	1.75827	0.0241862
hsa-mir-629_hsa-miR-629-3p	33.2788	1.578	0.236451
hsa-mir-6881_hsa-miR-6881-5p	0.0775434	0.349436	0.92755
hsa-mir-6881_hsa-miR-6881-3p	0.396234	34.7005	0.284822
hsa-mir-4513_hsa-miR-4513	0.0519006	0.649537	0.970233
hsa-mir-6882_hsa-miR-6882-5p	2.47867	0.581282	0.511708
hsa-mir-6882_hsa-miR-6882-3p	1.55033	1.24437	0.843103
hsa-mir-184_hsa-miR-184	0.375112	0.118547	0.853661
hsa-mir-549a_hsa-miR-549a	0.134532	8.00469e-06	0.309791
hsa-mir-4515_hsa-miR-4515	0.0125602	0.282214	0.912883
hsa-mir-7706_hsa-miR-7706	1.86701	0.426546	0.439412
hsa-mir-1276_hsa-miR-1276	0.231891	7535.66	0.0917577
hsa-mir-548ap_hsa-miR-548ap-5p	1.37173	1.4711	0.741475
hsa-mir-548ap_hsa-miR-548ap-3p	1.57545	0.255748	0.286229
hsa-mir-1179_hsa-miR-1179	7.42309	0.426606	0.128436
hsa-mir-7-2_hsa-miR-7-5p	292.533	1.93841	0.0324775
hsa-mir-7-2_hsa-miR-7-2-3p	7.45634	0.507078	0.292507
hsa-mir-3529_hsa-miR-3529-5p	7.45634	0.507078	0.292507
hsa-mir-3529_hsa-miR-3529-3p	292.564	1.93807	0.0323853
hsa-mir-6766_hsa-miR-6766-5p	0.0680676	0.446873	0.944466
hsa-mir-6766_hsa-miR-6766-3p	1.74251	4.78411	0.103789
hsa-mir-9-3_hsa-miR-9-5p	24.5567	1.54989	0.463624
hsa-mir-9-3_hsa-miR-9-3p	16.8214	1.77134	0.212812
hsa-mir-5094_hsa-miR-5094	0.410342	0.0703585	0.295683
hsa-mir-5009_hsa-miR-5009-5p	0.245843	1.88872e-07	0.0443185
hsa-mir-5009_hsa-miR-5009-3p	0.303015	0.253329	0.674261
hsa-mir-3174_hsa-miR-3174	2.86814	2.33774	0.357498
hsa-mir-3175_hsa-miR-3175	0.131531	0.265623	0.908727
hsa-mir-1469_hsa-miR-1469	0.0302994	0.417823	0.939842
hsa-mir-4714_hsa-miR-4714-5p	0.980566	0.626884	0.728447
hsa-mir-4714_hsa-miR-4714-3p	1.32688	9.78146	0.0659555
hsa-mir-1302-9_hsa-miR-1302	0.0632173	0.282628	0.912983
hsa-mir-6859-2_hsa-miR-6859-5p	0.324409	0.278255	0.758949
hsa-mir-6859-2_hsa-miR-6859-3p	0.0606158	0.392542	0.935547
hsa-mir-6859-3_hsa-miR-6859-5p	0.193256	0.197772	0.676492
hsa-mir-6859-3_hsa-miR-6859-3p	0.0320117	0.570848	0.961332
hsa-mir-5587_hsa-miR-5587-5p	0.414932	2.34439	0.704422
hsa-mir-5587_hsa-miR-5587-3p	0.0940194	0.982272	0.998766
hsa-mir-3176_hsa-miR-3176	1.43931	0.360802	0.45325
hsa-mir-3177_hsa-miR-3177-3p	6.19218	1.98412	0.192326
hsa-mir-3177_hsa-miR-3177-5p	0.144824	1.12675	0.991762
hsa-mir-1225_hsa-miR-1225-5p	0.46621	2.98446	0.583753
hsa-mir-6511b-1_hsa-miR-6511b-5p	0.122317	0.959443	0.997143
hsa-mir-6511b-1_hsa-miR-6511b-3p	7.11697	1.29681	0.639092
hsa-mir-4516_hsa-miR-4516	0.645968	0.455443	0.617067
hsa-mir-3180-5_hsa-miR-3180	0.0371373	0.587733	0.963341
hsa-mir-3677_hsa-miR-3677-3p	0.873964	1.55268	0.75128
hsa-mir-3677_hsa-miR-3677-5p	0.624798	2.67272	0.562853
hsa-mir-940_hsa-miR-940	18.6872	0.797968	0.601316
hsa-mir-4717_hsa-miR-4717-5p	0.321327	1.16604	0.95941
hsa-mir-4717_hsa-miR-4717-3p	0.817064	0.353595	0.539473
hsa-mir-6767_hsa-miR-6767-5p	0.759322	1.07143	0.960797
hsa-mir-6767_hsa-miR-6767-3p	0.197107	0.542245	0.923726
hsa-mir-6768_hsa-miR-6768-3p	0.214413	0.895099	0.984531
hsa-mir-3178_hsa-miR-3178	0.0613589	0.873977	0.990705
hsa-mir-6126_hsa-miR-6126	0.11634	0.296773	0.916332
hsa-mir-6769a_hsa-miR-6769a-5p	0.489966	0.284311	0.50477
hsa-mir-6769a_hsa-miR-6769a-3p	0.738446	0.0571249	0.0900197
hsa-mir-548h-2_hsa-miR-548h-5p	0.444197	0.591578	0.813676
hsa-mir-193b_hsa-miR-193b-5p	2.91558	0.04908	0.0211029
hsa-mir-193b_hsa-miR-193b-3p	42.5833	0.291617	0.04728
hsa-mir-365a_hsa-miR-365a-3p	385.33	0.680435	0.299506
hsa-mir-365a_hsa-miR-365a-5p	0.128924	1.24693	0.980869
hsa-mir-3179-1_hsa-miR-3179	1.40246	7.51514	0.0621159
hsa-mir-3670-1_hsa-miR-3670	0.0133694	0.344561	0.926586
hsa-mir-3180-1_hsa-miR-3180-5p	0.0552892	0.273591	0.910755
hsa-mir-3180-1_hsa-miR-3180-3p	0.072709	0.367184	0.930957
hsa-mir-6511a-1_hsa-miR-6511a-5p	0.177067	0.5589	0.934668
hsa-mir-6511a-1_hsa-miR-6511a-3p	8.98025	0.699577	0.540649
hsa-mir-6770-1_hsa-miR-6770-5p	2.13882	1.15637	0.874952
hsa-mir-6770-1_hsa-miR-6770-3p	0.0168769	0.428533	0.941583
hsa-mir-1972-1_hsa-miR-1972	0.572494	0.664597	0.816885
hsa-mir-6511b-2_hsa-miR-6511b-5p	0.0771069	0.940312	0.995753
hsa-mir-6511b-2_hsa-miR-6511b-3p	7.31562	2.12372	0.126222
hsa-mir-6506_hsa-miR-6506-5p	0.0432424	2.17298	0.94645
hsa-mir-6506_hsa-miR-6506-3p	0.0154428	1	1
hsa-mir-484_hsa-miR-484	12741.3	0.789791	0.255461
hsa-mir-3179-2_hsa-miR-3179	1.56156	0.742002	0.79315
hsa-mir-3180-2_hsa-miR-3180-5p	0.0972564	0.516492	0.954436
hsa-mir-3180-2_hsa-miR-3180-3p	0.0186405	0.298358	0.9167
hsa-mir-6511a-2_hsa-miR-6511a-5p	0.212804	0.166826	0.775946
hsa-mir-6511a-2_hsa-miR-6511a-3p	9.64533	1.56667	0.377454
hsa-mir-6770-2_hsa-miR-6770-5p	2.10702	1.28177	0.771609
hsa-mir-6770-2_hsa-miR-6770-3p	0.0185943	0.249005	0.904302
hsa-mir-6511a-3_hsa-miR-6511a-5p	0.189879	0.140912	0.756079
hsa-mir-6511a-3_hsa-miR-6511a-3p	8.94406	0.999926	0.999884
hsa-mir-6511a-4_hsa-miR-6511a-5p	0.0769108	0.373866	0.932192
hsa-mir-6511a-4_hsa-miR-6511a-3p	9.52934	0.95768	0.93091
hsa-mir-6770-3_hsa-miR-6770-5p	2.21086	3.26312	0.206775
hsa-mir-3180-3_hsa-miR-3180-5p	0.146896	0.388054	0.934751
hsa-mir-3180-3_hsa-miR-3180-3p	0.0738151	0.206368	0.891447
hsa-mir-3179-3_hsa-miR-3179	1.2639	0.12878	0.165798
hsa-mir-3680-1_hsa-miR-3680-5p	0.425442	0.218331	0.548322
hsa-mir-3680-1_hsa-miR-3680-3p	0.123503	0.387667	0.934683
hsa-mir-1273h_hsa-miR-1273h-5p	25.7815	0.761889	0.462758
hsa-mir-1273h_hsa-miR-1273h-3p	69.2545	0.811229	0.483791
hsa-mir-548w_hsa-miR-548w	25.4132	1.3704	0.553449
hsa-mir-6862-1_hsa-miR-6862-5p	0.440982	0.891361	0.951907
hsa-mir-6862-1_hsa-miR-6862-3p	0.0330213	0.50149	0.952406
hsa-mir-6862-2_hsa-miR-6862-5p	0.434757	0.750751	0.873728
hsa-mir-4721_hsa-miR-4721	0.0254176	1.43583	0.975027
hsa-mir-4517_hsa-miR-4517	0.346757	0.700143	0.917671
hsa-mir-3680-2_hsa-miR-3680-5p	0.462682	0.323534	0.640153
hsa-mir-3680-2_hsa-miR-3680-3p	0.11501	0.231415	0.899277
hsa-mir-4518_hsa-miR-4518	1.81664	0.581651	0.623344
hsa-mir-4519_hsa-miR-4519	0.113843	0.809272	0.985386
hsa-mir-762_hsa-miR-762	0.0187968	0.802128	0.984785
hsa-mir-6771_hsa-miR-6771-5p	0.215387	0.153864	0.700069
hsa-mir-6771_hsa-miR-6771-3p	1.24498	0.359444	0.484727
hsa-mir-3181_hsa-miR-3181	0.735657	0.0159877	0.0208922
hsa-mir-138-2_hsa-miR-138-5p	10.6579	1.97449	0.261807
hsa-mir-138-2_hsa-miR-138-2-3p	0.262355	2.30578	0.817537
hsa-mir-6772_hsa-miR-6772-5p	0.061496	0.280691	0.912512
hsa-mir-6772_hsa-miR-6772-3p	1.52166	1.08341	0.941768
hsa-mir-328_hsa-miR-328-3p	160.583	1.02695	0.942739
hsa-mir-328_hsa-miR-328-5p	0.943727	1.30646	0.86043
hsa-mir-1538_hsa-miR-1538	1.31534	1.86721	0.654412
hsa-mir-140_hsa-miR-140-5p	1755.28	1.21613	0.309262
hsa-mir-140_hsa-miR-140-3p	13211.1	1.02658	0.894991
hsa-mir-1972-2_hsa-miR-1972	0.343536	1.96161	0.760781
hsa-mir-4720_hsa-miR-4720-5p	0.0373034	0.433929	0.942444
hsa-mir-4720_hsa-miR-4720-3p	0.021132	0.319792	0.921461
hsa-mir-7854_hsa-miR-7854-3p	7.79457	2.2932	0.196824
hsa-mir-3182_hsa-miR-3182	21.2441	1.28652	0.750129
hsa-mir-1910_hsa-miR-1910-3p	1.40264	1.23296	0.862231
hsa-mir-6774_hsa-miR-6774-5p	1.22366	0.658697	0.763095
hsa-mir-6774_hsa-miR-6774-3p	5.34006	0.622423	0.457411
hsa-mir-5189_hsa-miR-5189-5p	5.27048	0.613336	0.534598
hsa-mir-5189_hsa-miR-5189-3p	6.74091	0.821025	0.845224
hsa-mir-4722_hsa-miR-4722-5p	0.256057	0.629725	0.923718
hsa-mir-4722_hsa-miR-4722-3p	0.0276122	0.296579	0.916289
hsa-mir-3183_hsa-miR-3183	0.413283	1.6506	0.874232
hsa-mir-22_hsa-miR-22-5p	1323.01	1.03371	0.876685
hsa-mir-22_hsa-miR-22-3p	7021.85	0.996005	0.987847
hsa-mir-132_hsa-miR-132-5p	21.8261	0.95031	0.893665
hsa-mir-132_hsa-miR-132-3p	116.025	1.40089	0.313733
hsa-mir-212_hsa-miR-212-3p	29.3142	1.9083	0.0799964
hsa-mir-212_hsa-miR-212-5p	0.147167	0.639121	0.966055
hsa-mir-6776_hsa-miR-6776-5p	0.0327062	0.850088	0.988793
hsa-mir-6776_hsa-miR-6776-3p	0.192293	0.377912	0.878147
hsa-mir-6864_hsa-miR-6864-5p	0.256355	1.04432	0.991099
hsa-mir-6864_hsa-miR-6864-3p	0.0537748	0.698127	0.975208
hsa-mir-6865_hsa-miR-6865-5p	0.74752	1.18627	0.915452
hsa-mir-6865_hsa-miR-6865-3p	1.20178	1.01582	0.991202
hsa-mir-4520a_hsa-miR-4520a-5p	0.0797116	0.229693	0.898773
hsa-mir-4520a_hsa-miR-4520a-3p	0.225029	0.409326	0.887219
hsa-mir-4520b_hsa-miR-4520b-5p	0.225029	0.409326	0.887219
hsa-mir-4520b_hsa-miR-4520b-3p	0.0797116	0.229693	0.898773
hsa-mir-195_hsa-miR-195-5p	414.871	0.790295	0.488106
hsa-mir-195_hsa-miR-195-3p	0.758599	0.305043	0.518451
hsa-mir-497_hsa-miR-497-5p	202.529	0.750102	0.57348
hsa-mir-497_hsa-miR-497-3p	37.3502	0.54674	0.191976
hsa-mir-324_hsa-miR-324-5p	1346.75	1.35783	0.292541
hsa-mir-324_hsa-miR-324-3p	436.193	0.694989	0.107125
hsa-mir-6883_hsa-miR-6883-5p	0.11512	0.439196	0.943271
hsa-mir-6883_hsa-miR-6883-3p	1.73773	2.81398	0.257154
hsa-mir-4521_hsa-miR-4521	53.8812	1.25872	0.660319
hsa-mir-744_hsa-miR-744-5p	3408.92	0.988418	0.964963
hsa-mir-744_hsa-miR-744-3p	66.7968	0.744842	0.230759
hsa-mir-548h-3_hsa-miR-548h-5p	0.452318	1.62313	0.799078
hsa-mir-4731_hsa-miR-4731-5p	0.0832917	0.310297	0.919392
hsa-mir-1288_hsa-miR-1288-3p	0.444374	0.35849	0.707439
hsa-mir-6777_hsa-miR-6777-5p	0.264188	2.38341	0.75762
hsa-mir-6777_hsa-miR-6777-3p	0.602936	0.78076	0.896018
hsa-mir-33b_hsa-miR-33b-5p	237.855	0.72655	0.233919
hsa-mir-33b_hsa-miR-33b-3p	1.30815	0.855442	0.918875
hsa-mir-6778_hsa-miR-6778-5p	0.017129	0.261958	0.907776
hsa-mir-6778_hsa-miR-6778-3p	0.08173	48.3025	0.736993
hsa-mir-1180_hsa-miR-1180-3p	8.67502	0.891391	0.861228
hsa-mir-1180_hsa-miR-1180-5p	0.0241364	0.458788	0.946279
hsa-mir-4522_hsa-miR-4522	0.0682542	0.419333	0.940087
hsa-mir-4723_hsa-miR-4723-5p	1.19369	0.976239	0.985015
hsa-mir-4723_hsa-miR-4723-3p	0.526837	3.31974	0.599549
hsa-mir-451a_hsa-miR-451a	34869.2	0.955176	0.955041
hsa-mir-451b_hsa-miR-451b	0.0309564	1	1
hsa-mir-144_hsa-miR-144-5p	408.057	0.931983	0.912969
hsa-mir-144_hsa-miR-144-3p	5249.28	1.2696	0.760697
hsa-mir-4732_hsa-miR-4732-3p	0.152542	0.037377	0.776185
hsa-mir-4523_hsa-miR-4523	16.9542	0.590516	0.313594
hsa-mir-423_hsa-miR-423-5p	6163.21	1.19952	0.317769
hsa-mir-423_hsa-miR-423-3p	5948.31	0.698322	0.0511838
hsa-mir-3184_hsa-miR-3184-5p	5947.51	0.698028	0.0509388
hsa-mir-3184_hsa-miR-3184-3p	6163.21	1.19952	0.317769
hsa-mir-4733_hsa-miR-4733-5p	0.0855171	0.630363	0.968168
hsa-mir-4724_hsa-miR-4724-5p	0.58439	7.10334	0.305934
hsa-mir-4724_hsa-miR-4724-3p	0.754012	4.87929	0.375531
hsa-mir-193a_hsa-miR-193a-5p	98.1764	1.64089	0.228946
hsa-mir-193a_hsa-miR-193a-3p	132.778	1.18972	0.67895
hsa-mir-4725_hsa-miR-4725-5p	0.0345951	0.377959	0.932944
hsa-mir-4725_hsa-miR-4725-3p	0.195179	1.00707	0.998936
hsa-mir-365b_hsa-miR-365b-5p	0.691414	1.41884	0.840491
hsa-mir-365b_hsa-miR-365b-3p	377.227	0.694603	0.32254
hsa-mir-632_hsa-miR-632	0.0804662	1.19742	0.987566
hsa-mir-378j_hsa-miR-378j	0.0464028	0.622218	0.967269
hsa-mir-4734_hsa-miR-4734	0.0723268	0.534362	0.956777
hsa-mir-4726_hsa-miR-4726-5p	0.259065	0.253993	0.740255
hsa-mir-4726_hsa-miR-4726-3p	0.0439764	0.539555	0.957436
hsa-mir-4727_hsa-miR-4727-5p	0.388573	0.473322	0.770284
hsa-mir-4727_hsa-miR-4727-3p	0.138052	0.506097	0.932716
hsa-mir-6779_hsa-miR-6779-5p	0.748413	1.67464	0.741505
hsa-mir-6779_hsa-miR-6779-3p	0.301655	0.87679	0.968879
hsa-mir-4728_hsa-miR-4728-5p	0.222578	46.6728	0.582883
hsa-mir-4728_hsa-miR-4728-3p	0.620081	4.04177	0.524659
hsa-mir-6884_hsa-miR-6884-5p	0.0309936	0.561124	0.960148
hsa-mir-6884_hsa-miR-6884-3p	0.246075	0.256938	0.782234
hsa-mir-6866_hsa-miR-6866-5p	1.54901	1.54613	0.679605
hsa-mir-6866_hsa-miR-6866-3p	0.867497	0.131627	0.189047
hsa-mir-6867_hsa-miR-6867-5p	0.043717	0.326751	0.922939
hsa-mir-6867_hsa-miR-6867-3p	0.0545686	0.425466	0.941088
hsa-mir-6510_hsa-miR-6510-5p	0.0213766	1.48998	0.972479
hsa-mir-548at_hsa-miR-548at-5p	0.938403	0.456259	0.625544
hsa-mir-548at_hsa-miR-548at-3p	0.867543	0.105113	0.204911
hsa-mir-5010_hsa-miR-5010-5p	8.47482	1.12572	0.837332
hsa-mir-5010_hsa-miR-5010-3p	24.7889	0.578013	0.21502
hsa-mir-6780a_hsa-miR-6780a-5p	0.951851	1.24003	0.895593
hsa-mir-6780a_hsa-miR-6780a-3p	0.289208	0.647494	0.916351
hsa-mir-6781_hsa-miR-6781-5p	0.0738064	0.35507	0.92865
hsa-mir-6781_hsa-miR-6781-3p	2.76153	1.17488	0.872358
hsa-mir-6782_hsa-miR-6782-5p	0.0573667	0.315536	0.920541
hsa-mir-6782_hsa-miR-6782-3p	0.598224	0.856896	0.937437
hsa-mir-6783_hsa-miR-6783-5p	0.452155	1.70627	0.781582
hsa-mir-6783_hsa-miR-6783-3p	1.74384	0.456977	0.541621
hsa-mir-6784_hsa-miR-6784-3p	0.0353702	2.20441	0.945442
hsa-mir-5089_hsa-miR-5089-5p	0.0543486	0.662768	0.971622
hsa-mir-5089_hsa-miR-5089-3p	0.128564	0.105647	0.845862
hsa-mir-152_hsa-miR-152-3p	560.895	1.06746	0.823395
hsa-mir-152_hsa-miR-152-5p	1.2777	0.2087	0.316991
hsa-mir-10a_hsa-miR-10a-5p	877.78	0.642212	0.280003
hsa-mir-10a_hsa-miR-10a-3p	5.72048	0.299732	0.0768501
hsa-mir-196a-1_hsa-miR-196a-5p	15.537	11.4381	0.00885257
hsa-mir-3614_hsa-miR-3614-5p	3.67739	1.27335	0.790911
hsa-mir-3614_hsa-miR-3614-3p	5.27431	1.4917	0.64007
hsa-mir-142_hsa-miR-142-5p	55402.1	0.839496	0.555397
hsa-mir-142_hsa-miR-142-3p	195116	1.09229	0.801983
hsa-mir-4736_hsa-miR-4736	0.0246115	0.673433	0.972724
hsa-mir-454_hsa-miR-454-5p	59.4218	0.939181	0.827245
hsa-mir-454_hsa-miR-454-3p	1351.41	1.12254	0.535727
hsa-mir-301a_hsa-miR-301a-3p	2277.59	1.11705	0.648854
hsa-mir-301a_hsa-miR-301a-5p	27.1779	0.542443	0.0482884
hsa-mir-4729_hsa-miR-4729	0.121696	0.339874	0.925618
hsa-mir-21_hsa-miR-21-5p	228203	1.31169	0.25907
hsa-mir-21_hsa-miR-21-3p	2426.64	2.56671	0.0311479
hsa-mir-4737_hsa-miR-4737	0.0467415	0.369817	0.931447
hsa-mir-3064_hsa-miR-3064-5p	3.39692	1.34442	0.652937
hsa-mir-3064_hsa-miR-3064-3p	4.08621	0.688452	0.654853
hsa-mir-634_hsa-miR-634	0.284299	0.613918	0.906849
hsa-mir-548aa-2_hsa-miR-548aa	84.413	0.971002	0.899532
hsa-mir-548d-2_hsa-miR-548d-5p	70.9895	0.886117	0.605408
hsa-mir-548d-2_hsa-miR-548d-3p	24.9695	0.681198	0.30775
hsa-mir-4524b_hsa-miR-4524b-5p	6.06073	0.221964	0.016271
hsa-mir-4524b_hsa-miR-4524b-3p	0.366603	2.54649	0.744351
hsa-mir-4524a_hsa-miR-4524a-5p	0.366603	2.54649	0.744351
hsa-mir-4524a_hsa-miR-4524a-3p	6.06073	0.221964	0.016271
hsa-mir-3615_hsa-miR-3615	328.792	0.934318	0.798724
hsa-mir-3678_hsa-miR-3678-5p	0.354273	0.00161189	0.0178204
hsa-mir-3678_hsa-miR-3678-3p	0.209741	0.0655634	0.813392
hsa-mir-6785_hsa-miR-6785-5p	0.25307	1.54143	0.910461
hsa-mir-6785_hsa-miR-6785-3p	0.0391188	0.610226	0.965927
hsa-mir-4738_hsa-miR-4738-5p	0.0862034	0.317808	0.921033
hsa-mir-4738_hsa-miR-4738-3p	0.621352	1.34886	0.845641
hsa-mir-6868_hsa-miR-6868-3p	0.635314	0.542695	0.783768
hsa-mir-636_hsa-miR-636	3.24345	2.14912	0.337516
hsa-mir-6516_hsa-miR-6516-5p	37.4904	0.601325	0.160737
hsa-mir-6516_hsa-miR-6516-3p	3.28124	1.3777	0.712411
hsa-mir-4739_hsa-miR-4739	0.146368	0.345241	0.919405
hsa-mir-1268b_hsa-miR-1268b	16.1659	2.24028	0.141275
hsa-mir-4730_hsa-miR-4730	0.251531	0.124525	0.715349
hsa-mir-657_hsa-miR-657	0.0829802	0.39457	0.935897
hsa-mir-3065_hsa-miR-3065-5p	1224.73	1.4536	0.241345
hsa-mir-3065_hsa-miR-3065-3p	79.1287	1.18279	0.551698
hsa-mir-338_hsa-miR-338-5p	79.1256	1.18516	0.547393
hsa-mir-338_hsa-miR-338-3p	1224.73	1.4536	0.241345
hsa-mir-1250_hsa-miR-1250-5p	7.98403	2.6766	0.0906615
hsa-mir-1250_hsa-miR-1250-3p	0.697701	5.91692	0.281811
hsa-mir-3186_hsa-miR-3186-5p	0.0362951	0.516957	0.954496
hsa-mir-3186_hsa-miR-3186-3p	0.0506309	0.000346743	0.490843
hsa-mir-6786_hsa-miR-6786-5p	0.0738965	1.12762	0.991709
hsa-mir-6786_hsa-miR-6786-3p	0.938468	0.838468	0.909098
hsa-mir-6787_hsa-miR-6787-5p	0.0461846	0.821984	0.986474
hsa-mir-6787_hsa-miR-6787-3p	5.22415	1.16052	0.830676
hsa-mir-4525_hsa-miR-4525	0.448455	0.119273	0.346788
hsa-mir-6718_hsa-miR-6718-5p	11.2813	1.41807	0.561893
hsa-mir-3976_hsa-miR-3976	0.108183	0.756745	0.980769
hsa-mir-4317_hsa-miR-4317	0.0505433	0.18466	0.883854
hsa-mir-6788_hsa-miR-6788-5p	0.0369635	0.706429	0.976024
hsa-mir-6788_hsa-miR-6788-3p	0.0717005	0.255934	0.906177
hsa-mir-4526_hsa-miR-4526	0.602915	0.33934	0.599116
hsa-mir-320c-1_hsa-miR-320c	16.9872	0.628125	0.295343
hsa-mir-133a-1_hsa-miR-133a-3p	179.552	0.275741	0.150257
hsa-mir-133a-1_hsa-miR-133a-5p	2.60687	0.161142	0.224366
hsa-mir-1-2_hsa-miR-1	365.612	0.344653	0.267698
hsa-mir-4741_hsa-miR-4741	0.56026	2.90119	0.57631
hsa-mir-320c-2_hsa-miR-320c	22.3712	0.65304	0.250809
hsa-mir-302f_hsa-miR-302f	0.310753	0.000997817	0.0532422
hsa-mir-187_hsa-miR-187-5p	0.19549	1.25965	0.973709
hsa-mir-187_hsa-miR-187-3p	8.64278	0.745042	0.704606
hsa-mir-5583-2_hsa-miR-5583-5p	2.50493	2.44794	0.32706
hsa-mir-5583-2_hsa-miR-5583-3p	2.26469	0.591948	0.632856
hsa-mir-5583-1_hsa-miR-5583-5p	2.26469	0.591948	0.632856
hsa-mir-5583-1_hsa-miR-5583-3p	2.50493	2.44794	0.32706
hsa-mir-4743_hsa-miR-4743-5p	0.14442	0.213188	0.893668
hsa-mir-4743_hsa-miR-4743-3p	0.0986073	0.385221	0.934253
hsa-mir-4744_hsa-miR-4744	0.0376267	0.431312	0.942028
hsa-mir-1539_hsa-miR-1539	1.37933	0.410015	0.453456
hsa-mir-4529_hsa-miR-4529-5p	0.0266018	1	1
hsa-mir-122_hsa-miR-122-5p	511.099	0.660138	0.4191
hsa-mir-122_hsa-miR-122-3p	0.0749853	1.03817	0.997413
hsa-mir-3591_hsa-miR-3591-5p	0.0629197	1.31171	0.981268
hsa-mir-3591_hsa-miR-3591-3p	510.845	0.660818	0.420481
hsa-mir-548av_hsa-miR-548av-5p	0.853817	0.0328855	0.0372518
hsa-mir-548av_hsa-miR-548av-3p	3.75571	0.861553	0.861011
hsa-mir-1302-10_hsa-miR-1302	0.0367643	0.504664	0.952841
hsa-mir-4745_hsa-miR-4745-5p	0.0855101	11.4071	0.832828
hsa-mir-4745_hsa-miR-4745-3p	0.172851	16.4925	0.724011
hsa-mir-3187_hsa-miR-3187-3p	0.171781	1.51461	0.958208
hsa-mir-3187_hsa-miR-3187-5p	0.27088	1.59478	0.883095
hsa-mir-1909_hsa-miR-1909-5p	0.110674	0.274108	0.910881
hsa-mir-1909_hsa-miR-1909-3p	0.571898	0.84567	0.928663
hsa-mir-1227_hsa-miR-1227-3p	3.95573	1.15434	0.863267
hsa-mir-6789_hsa-miR-6789-5p	0.261615	0.223853	0.664928
hsa-mir-6789_hsa-miR-6789-3p	0.85112	0.463211	0.581244
hsa-mir-7108_hsa-miR-7108-5p	0.0837032	0.73945	0.979164
hsa-mir-7108_hsa-miR-7108-3p	0.0950325	0.242656	0.90253
hsa-mir-7850_hsa-miR-7850-5p	0.372806	0.464193	0.867656
hsa-mir-637_hsa-miR-637	0.077796	0.387395	0.93464
hsa-mir-4746_hsa-miR-4746-5p	1.46777	0.429309	0.506962
hsa-mir-4746_hsa-miR-4746-3p	0.0889207	0.632543	0.968405
hsa-mir-7-3_hsa-miR-7-5p	289.757	1.89917	0.0341274
hsa-mir-4747_hsa-miR-4747-5p	0.654728	0.291299	0.51605
hsa-mir-4747_hsa-miR-4747-3p	0.210457	0.150967	0.719905
hsa-mir-6885_hsa-miR-6885-5p	2.28902	3.84879	0.130295
hsa-mir-6885_hsa-miR-6885-3p	2.77135	0.157012	0.113957
hsa-mir-6790_hsa-miR-6790-3p	0.031714	0.349215	0.9275
hsa-mir-3940_hsa-miR-3940-3p	8.03173	1.70443	0.392348
hsa-mir-3940_hsa-miR-3940-5p	0.122351	0.54875	0.958607
hsa-mir-6791_hsa-miR-6791-5p	0.08243	0.572024	0.961467
hsa-mir-6791_hsa-miR-6791-3p	1.31734	3.0685	0.422862
hsa-mir-4999_hsa-miR-4999-5p	4.69369	0.953387	0.945688
hsa-mir-4999_hsa-miR-4999-3p	6.07333	1.06213	0.931848
hsa-mir-1238_hsa-miR-1238-3p	0.366465	0.518426	0.843141
hsa-mir-638_hsa-miR-638	0.0377685	0.334586	0.924566
hsa-mir-4748_hsa-miR-4748	0.602753	1.22377	0.909876
hsa-mir-199a-1_hsa-miR-199a-5p	1304.17	0.682725	0.407233
hsa-mir-199a-1_hsa-miR-199a-3p	5258.76	0.673618	0.350113
hsa-mir-6793_hsa-miR-6793-5p	1.036	0.123593	0.16831
hsa-mir-6793_hsa-miR-6793-3p	5.49761	0.898603	0.882119
hsa-mir-6886_hsa-miR-6886-5p	0.224267	3.02017	0.887057
hsa-mir-6886_hsa-miR-6886-3p	0.829504	0.974272	0.987629
hsa-mir-7974_hsa-miR-7974	0.141695	0.152478	0.870795
hsa-mir-5684_hsa-miR-5684	1.92368	0.35403	0.319812
hsa-mir-6794_hsa-miR-6794-3p	0.0477048	1.50216	0.971906
hsa-mir-5695_hsa-miR-5695	0.672837	0.941536	0.969892
hsa-mir-6515_hsa-miR-6515-5p	2.53869	0.428143	0.350933
hsa-mir-6515_hsa-miR-6515-3p	6.24537	0.306857	0.0630603
hsa-mir-24-2_hsa-miR-24-3p	12963.4	0.984403	0.924868
hsa-mir-24-2_hsa-miR-24-2-5p	217.744	0.835957	0.306829
hsa-mir-27a_hsa-miR-27a-5p	114.232	0.870759	0.797492
hsa-mir-27a_hsa-miR-27a-3p	28074.9	1.07934	0.816124
hsa-mir-23a_hsa-miR-23a-5p	120.289	1.13061	0.785986
hsa-mir-23a_hsa-miR-23a-3p	107274	0.856119	0.208133
hsa-mir-181c_hsa-miR-181c-5p	567.4	0.822412	0.464586
hsa-mir-181c_hsa-miR-181c-3p	90.8086	0.727605	0.306699
hsa-mir-181d_hsa-miR-181d-5p	32.1481	0.964845	0.920114
hsa-mir-181d_hsa-miR-181d-3p	0.762397	0.679367	0.79396
hsa-mir-6795_hsa-miR-6795-5p	0.0104265	0.452149	0.945275
hsa-mir-3188_hsa-miR-3188	1.41541	0.267477	0.332579
hsa-mir-3189_hsa-miR-3189-3p	0.0509435	2.26412	0.943546
hsa-mir-1270-1_hsa-miR-1270	2.38447	0.771478	0.835857
hsa-mir-1270-2_hsa-miR-1270	2.21052	1.01152	0.99146
hsa-mir-6887_hsa-miR-6887-3p	0.121862	0.341592	0.925991
hsa-mir-5196_hsa-miR-5196-5p	0.0109119	1	1
hsa-mir-5196_hsa-miR-5196-3p	3.37695	0.261538	0.180743
hsa-mir-4530_hsa-miR-4530	0.0391122	0.317621	0.920994
hsa-mir-641_hsa-miR-641	31.6403	1.1181	0.763697
hsa-mir-6796_hsa-miR-6796-5p	0.159985	0.554571	0.95933
hsa-mir-6796_hsa-miR-6796-3p	0.246318	2.67152	0.86416
hsa-mir-6797_hsa-miR-6797-5p	0.0554687	0.326279	0.92284
hsa-mir-6797_hsa-miR-6797-3p	2.72544	2.5139	0.27459
hsa-mir-4323_hsa-miR-4323	0.0253289	0.437231	0.942966
hsa-mir-4531_hsa-miR-4531	26.1071	0.822672	0.756483
hsa-mir-330_hsa-miR-330-5p	145.645	1.88423	0.0420702
hsa-mir-330_hsa-miR-330-3p	147.534	1.19735	0.33148
hsa-mir-642a_hsa-miR-642a-5p	130.424	2.27968	0.143976
hsa-mir-642a_hsa-miR-642a-3p	28.7819	1.39066	0.612054
hsa-mir-642b_hsa-miR-642b-3p	130.424	2.27968	0.143976
hsa-mir-642b_hsa-miR-642b-5p	28.7819	1.39066	0.612054
hsa-mir-769_hsa-miR-769-5p	477.366	0.817645	0.265104
hsa-mir-769_hsa-miR-769-3p	22.2147	1.06736	0.844004
hsa-mir-320e_hsa-miR-320e	1.33656	1.63137	0.662852
hsa-mir-3190_hsa-miR-3190-5p	1.05218	1.44033	0.793447
hsa-mir-3190_hsa-miR-3190-3p	1.94778	1.47745	0.669068
hsa-mir-3191_hsa-miR-3191-3p	1.05218	1.44033	0.793447
hsa-mir-3191_hsa-miR-3191-5p	1.91253	1.83375	0.508862
hsa-mir-6798_hsa-miR-6798-3p	0.228812	0.513348	0.87101
hsa-mir-4324_hsa-miR-4324	0.276501	0.218726	0.713785
hsa-mir-150_hsa-miR-150-5p	132662	0.584004	0.203416
hsa-mir-150_hsa-miR-150-3p	130.248	0.961005	0.925703
hsa-mir-5088_hsa-miR-5088-5p	0.0294432	0.493846	0.951349
hsa-mir-5088_hsa-miR-5088-3p	0.219205	0.484895	0.872554
hsa-mir-6799_hsa-miR-6799-5p	0.160573	0.292596	0.877501
hsa-mir-6799_hsa-miR-6799-3p	7.82541	0.426766	0.113543
hsa-mir-6800_hsa-miR-6800-5p	0.0306024	0.342965	0.926267
hsa-mir-6800_hsa-miR-6800-3p	0.353202	1.44378	0.902263
hsa-mir-4749_hsa-miR-4749-5p	0.248523	0.000276032	0.193756
hsa-mir-4749_hsa-miR-4749-3p	0.32278	0.438578	0.728478
hsa-mir-4750_hsa-miR-4750-5p	1.96197	0.83843	0.85578
hsa-mir-4750_hsa-miR-4750-3p	0.141627	0.0569828	0.804278
hsa-mir-99b_hsa-miR-99b-5p	843.743	1.999	0.169669
hsa-mir-99b_hsa-miR-99b-3p	34.8141	3.65162	0.0364246
hsa-let-7e_hsa-let-7e-5p	2041.62	2.25083	0.133804
hsa-let-7e_hsa-let-7e-3p	8.27261	1.21685	0.769183
hsa-mir-125a_hsa-miR-125a-5p	3156.93	1.54205	0.333292
hsa-mir-125a_hsa-miR-125a-3p	10.3299	2.65958	0.080517
hsa-mir-6801_hsa-miR-6801-5p	0.402202	4.8771	0.439942
hsa-mir-6801_hsa-miR-6801-3p	0.101339	0.633885	0.968547
hsa-mir-643_hsa-miR-643	9.51104	0.961256	0.932344
hsa-mir-512-1_hsa-miR-512-3p	0.0125116	0.355549	0.928743
hsa-mir-1323_hsa-miR-1323	0.0495375	0.734183	0.978682
hsa-mir-515-1_hsa-miR-515-5p	0.0264944	0.335629	0.92478
hsa-mir-519e_hsa-miR-519e-5p	0.0139718	0.305031	0.918218
hsa-mir-515-2_hsa-miR-515-5p	0.00971574	1	1
hsa-mir-515-2_hsa-miR-515-3p	0.0136535	0.429294	0.941705
hsa-mir-1283-1_hsa-miR-1283	0.017151	0.338544	0.925376
hsa-mir-520a_hsa-miR-520a-5p	0.0298509	1	1
hsa-mir-526b_hsa-miR-526b-5p	0.015798	0.427537	0.941422
hsa-mir-519b_hsa-miR-519b-3p	0.0356346	0.559749	0.959978
hsa-mir-523_hsa-miR-523-3p	0.0271602	0.307971	0.918876
hsa-mir-518f_hsa-miR-518f-3p	0.0271666	0.978685	0.998513
hsa-mir-520b_hsa-miR-520b	0.0291481	0.308161	0.918919
hsa-mir-520c_hsa-miR-520c-3p	0.021419	0.53665	0.957075
hsa-mir-524_hsa-miR-524-5p	0.0182173	0.242819	0.902578
hsa-mir-517a_hsa-miR-517a-3p	0.161854	4.37816	0.852234
hsa-mir-519d_hsa-miR-519d-3p	0.0508603	0.695732	0.974971
hsa-mir-520d_hsa-miR-520d-5p	0.0334684	0.420809	0.940331
hsa-mir-517b_hsa-miR-517b-3p	0.190417	0.345245	0.866373
hsa-mir-520g_hsa-miR-520g-3p	0.0445593	0.332539	0.924144
hsa-mir-518e_hsa-miR-518e-3p	0.0143714	1	1
hsa-mir-520h_hsa-miR-520h	0.022996	0.599493	0.964706
hsa-mir-521-1_hsa-miR-521	0.0105665	1	1
hsa-mir-522_hsa-miR-522-3p	0.0493913	0.242085	0.902371
hsa-mir-519a-1_hsa-miR-519a-3p	0.031033	0.492499	0.95116
hsa-mir-1283-2_hsa-miR-1283	0.0139462	0.307788	0.918835
hsa-mir-516a-2_hsa-miR-516a-5p	0.0223907	0.484496	0.950033
hsa-mir-519a-2_hsa-miR-519a-3p	0.0194538	0.354696	0.928578
hsa-mir-371a_hsa-miR-371a-5p	5.41314	2.07175	0.3624
hsa-mir-371a_hsa-miR-371a-3p	8.82649	1.73727	0.393966
hsa-mir-371b_hsa-miR-371b-5p	8.82649	1.73727	0.393966
hsa-mir-371b_hsa-miR-371b-3p	5.41914	2.04419	0.371374
hsa-mir-373_hsa-miR-373-5p	0.0248549	0.363577	0.930278
hsa-mir-373_hsa-miR-373-3p	0.295904	0.0139488	0.494417
hsa-mir-935_hsa-miR-935	4.15843	1.58888	0.622141
hsa-mir-4752_hsa-miR-4752	0.062118	0.579583	0.962378
hsa-mir-7975_hsa-miR-7975	0.396203	0.563817	0.857143
hsa-mir-6804_hsa-miR-6804-5p	1.16936	0.956462	0.970383
hsa-mir-6804_hsa-miR-6804-3p	1.47518	3.01858	0.380085
hsa-mir-6802_hsa-miR-6802-5p	1.08869	1.48017	0.743945
hsa-mir-6802_hsa-miR-6802-3p	25.5277	0.597518	0.187972
hsa-mir-6803_hsa-miR-6803-5p	0.0564107	0.284278	0.913381
hsa-mir-6803_hsa-miR-6803-3p	38.4934	0.776473	0.468859
hsa-mir-6805_hsa-miR-6805-5p	0.879532	0.111862	0.127714
hsa-mir-6805_hsa-miR-6805-3p	0.28144	0.203784	0.684534
hsa-mir-6806_hsa-miR-6806-5p	0.0255473	0.249993	0.904572
hsa-mir-6806_hsa-miR-6806-3p	1.01723	1.6655	0.761433
hsa-mir-4754_hsa-miR-4754	0.11215	0.254755	0.905863
hsa-mir-6807_hsa-miR-6807-5p	0.154092	0.272191	0.83996
hsa-mir-6807_hsa-miR-6807-3p	0.0361364	0.40938	0.938436
hsa-mir-4429_hsa-miR-4429	26.5644	0.96713	0.956492
hsa-mir-548s_hsa-miR-548s	2.27946	0.995654	0.996695
hsa-mir-3681_hsa-miR-3681-5p	0.0818156	0.726763	0.977981
hsa-mir-3681_hsa-miR-3681-3p	0.121962	0.475475	0.948736
hsa-mir-3125_hsa-miR-3125	0.0411921	0.275091	0.911127
hsa-mir-4757_hsa-miR-4757-5p	0.028738	418.824	0.601592
hsa-mir-4757_hsa-miR-4757-3p	0.305138	0.377169	0.763225
hsa-mir-1301_hsa-miR-1301-3p	389.196	0.790674	0.406596
hsa-mir-1301_hsa-miR-1301-5p	5.49599	0.417602	0.183845
hsa-mir-4765_hsa-miR-4765	0.725542	0.563226	0.75073
hsa-mir-548ba_hsa-miR-548ba	0.137689	0.892046	0.992115
hsa-mir-3682_hsa-miR-3682-3p	0.420104	0.581974	0.827057
hsa-mir-3682_hsa-miR-3682-5p	0.270705	0.185633	0.614439
hsa-mir-217_hsa-miR-217	0.0260113	0.337157	0.925094
hsa-mir-216a_hsa-miR-216a-5p	0.161172	2.54572	0.935463
hsa-mir-216b_hsa-miR-216b-5p	0.275316	0.637547	0.926841
hsa-mir-4432_hsa-miR-4432	0.036442	0.911131	0.993578
hsa-mir-5192_hsa-miR-5192	0.0450023	0.28824	0.914332
hsa-mir-4433b_hsa-miR-4433b-5p	2407.75	0.197254	0.0229682
hsa-mir-4433b_hsa-miR-4433b-3p	449.428	0.346341	0.131147
hsa-mir-4433_hsa-miR-4433-3p	2407.75	0.197254	0.0229682
hsa-mir-4433_hsa-miR-4433-5p	449.448	0.345774	0.12987
hsa-mir-1285-2_hsa-miR-1285-3p	14.8219	1.52475	0.279454
hsa-mir-5000_hsa-miR-5000-5p	0.503211	5.32927	0.369173
hsa-mir-5000_hsa-miR-5000-3p	0.382698	0.81958	0.926801
hsa-mir-4779_hsa-miR-4779	0.453073	1.85447	0.786485
hsa-mir-4435-1_hsa-miR-4435	0.144075	0.584977	0.95927
hsa-mir-4436a_hsa-miR-4436a	0.0182211	1	1
hsa-mir-3127_hsa-miR-3127-5p	1.53132	0.859862	0.904188
hsa-mir-3127_hsa-miR-3127-3p	1.71674	0.839273	0.864151
hsa-mir-5696_hsa-miR-5696	1.82244	0.505009	0.577328
hsa-mir-4772_hsa-miR-4772-5p	65.0277	0.730939	0.569168
hsa-mir-4772_hsa-miR-4772-3p	31.5037	0.512349	0.261516
hsa-mir-4436b-1_hsa-miR-4436b-5p	0.018304	0.448033	0.944645
hsa-mir-4436b-1_hsa-miR-4436b-3p	0.146244	8.91938	0.810628
hsa-mir-4436b-2_hsa-miR-4436b-5p	0.0457809	0.286901	0.914013
hsa-mir-4436b-2_hsa-miR-4436b-3p	0.180907	0.413334	0.879005
hsa-mir-4435-2_hsa-miR-4435	0.182293	1.01038	0.998822
hsa-mir-1302-3_hsa-miR-1302	0.0473399	1.79463	0.959635
hsa-mir-4782_hsa-miR-4782-5p	0.0500311	0.282942	0.913059
hsa-mir-4784_hsa-miR-4784	0.160066	0.2621	0.907808
hsa-mir-663b_hsa-miR-663b	0.15853	2.01604	0.921257
hsa-mir-3679_hsa-miR-3679-5p	19.8814	1.21767	0.659579
hsa-mir-3679_hsa-miR-3679-3p	1.40877	1.24053	0.83716
hsa-mir-128-1_hsa-miR-128-3p	1790.62	1.42745	0.0791623
hsa-mir-128-1_hsa-miR-128-1-5p	2.77309	1.44106	0.686797
hsa-mir-4773-1_hsa-miR-4773	0.0532122	0.756629	0.980758
hsa-mir-4773-2_hsa-miR-4773	0.102911	0.581341	0.962586
hsa-mir-6888_hsa-miR-6888-5p	0.0574582	0.238477	0.901343
hsa-mir-6888_hsa-miR-6888-3p	0.139678	5.98052e-06	0.298208
hsa-mir-4785_hsa-miR-4785	3.0074	1.27448	0.756934
hsa-mir-4774_hsa-miR-4774-5p	0.243703	1.07253	0.988342
hsa-mir-4774_hsa-miR-4774-3p	0.0674752	1.44039	0.97482
hsa-mir-933_hsa-miR-933	4.28544	0.443057	0.289057
hsa-mir-10b_hsa-miR-10b-5p	8.26424	1.07835	0.920106
hsa-mir-10b_hsa-miR-10b-3p	0.0195929	1	1
hsa-mir-7704_hsa-miR-7704	38.4135	1.30757	0.586914
hsa-mir-1246_hsa-miR-1246	3.71487	1.76249	0.611215
hsa-mir-4444-1_hsa-miR-4444	0.20047	0.2972	0.847884
hsa-mir-3128_hsa-miR-3128	0.980141	3.1682	0.440375
hsa-mir-1258_hsa-miR-1258	0.042761	0.256358	0.906292
hsa-mir-4437_hsa-miR-4437	0.144103	0.240452	0.901893
hsa-mir-548ae-1_hsa-miR-548ae	0.754105	0.61956	0.780363
hsa-mir-561_hsa-miR-561-5p	0.645324	0.0052842	0.022017
hsa-mir-1245a_hsa-miR-1245a	0.26607	0.000137923	0.119767
hsa-mir-1245b_hsa-miR-1245b-5p	0.254893	0.00120783	0.28469
hsa-mir-1245b_hsa-miR-1245b-3p	0.089308	1.31092	0.981303
hsa-mir-3129_hsa-miR-3129-5p	0.0406954	0.679797	0.973372
hsa-mir-3129_hsa-miR-3129-3p	0.170636	1.20996	0.978441
hsa-mir-3130-2_hsa-miR-3130-5p	11.792	1.09361	0.841854
hsa-mir-3130-2_hsa-miR-3130-3p	9.68021	0.789155	0.645933
hsa-mir-3130-1_hsa-miR-3130-5p	9.68021	0.789155	0.645933
hsa-mir-3130-1_hsa-miR-3130-3p	11.792	1.09361	0.841854
hsa-mir-2355_hsa-miR-2355-5p	109.747	0.838345	0.642877
hsa-mir-2355_hsa-miR-2355-3p	98.6225	0.919797	0.768938
hsa-mir-7845_hsa-miR-7845-5p	2.36842	0.704515	0.740611
hsa-mir-1302-4_hsa-miR-1302	0.102877	0.610013	0.965894
hsa-mir-4775_hsa-miR-4775	0.596986	8.30699	0.202138
hsa-mir-548f-2_hsa-miR-548f-3p	7.01101	1.06611	0.906782
hsa-mir-6809_hsa-miR-6809-5p	0.563841	0.373237	0.650696
hsa-mir-6809_hsa-miR-6809-3p	0.395029	3.06351	0.670461
hsa-mir-6513_hsa-miR-6513-5p	11.9908	1.06585	0.886181
hsa-mir-6513_hsa-miR-6513-3p	17.6031	0.940326	0.868632
hsa-mir-6810_hsa-miR-6810-5p	1.33807	0.488164	0.598683
hsa-mir-6810_hsa-miR-6810-3p	11.8929	1.16863	0.814171
hsa-mir-26b_hsa-miR-26b-5p	27834.7	1.14185	0.637637
hsa-mir-26b_hsa-miR-26b-3p	330.122	0.953467	0.794317
hsa-mir-375_hsa-miR-375	1.84356	3.17101	0.293691
hsa-mir-3131_hsa-miR-3131	0.168691	0.438927	0.927138
hsa-mir-153-1_hsa-miR-153-3p	16.2989	0.583044	0.271219
hsa-mir-3132_hsa-miR-3132	0.0602565	0.573758	0.961682
hsa-mir-5703_hsa-miR-5703	0.0450894	0.503824	0.952726
hsa-mir-4777_hsa-miR-4777-5p	0.100596	1.84041e-05	0.345691
hsa-mir-4777_hsa-miR-4777-3p	3.47011	0.538208	0.410798
hsa-mir-5001_hsa-miR-5001-5p	0.418034	2.11794	0.767059
hsa-mir-5001_hsa-miR-5001-3p	3.42982	0.212512	0.0617364
hsa-mir-4440_hsa-miR-4440	3.61335	0.875953	0.879331
hsa-mir-4269_hsa-miR-4269	0.0443436	0.190265	0.885899
hsa-mir-2467_hsa-miR-2467-5p	0.169169	0.38471	0.934155
hsa-mir-2467_hsa-miR-2467-3p	0.223562	0.77408	0.964635
hsa-mir-4786_hsa-miR-4786-5p	0.655901	0.341712	0.60056
hsa-mir-4786_hsa-miR-4786-3p	0.492578	0.0976418	0.282038
hsa-mir-149_hsa-miR-149-5p	5.03591	2.60108	0.155633
hsa-mir-3133_hsa-miR-3133	0.632422	0.297607	0.488949
hsa-mir-6869_hsa-miR-6869-5p	0.0526995	1.40105	0.97671
hsa-mir-1292_hsa-miR-1292-5p	14.713	1.63877	0.16977
hsa-mir-1292_hsa-miR-1292-3p	0.0591148	0.362546	0.930083
hsa-mir-103a-2_hsa-miR-103a-2-5p	98.9756	0.816731	0.355437
hsa-mir-103a-2_hsa-miR-103a-3p	26842.2	1.15581	0.328317
hsa-mir-103b-2_hsa-miR-103b	26842.2	1.15581	0.328317
hsa-mir-6870_hsa-miR-6870-3p	0.22972	1.08375	0.987826
hsa-mir-3192_hsa-miR-3192-5p	0.785683	0.77484	0.879019
hsa-mir-663a_hsa-miR-663a	0.0535124	0.293585	0.915592
hsa-mir-3193_hsa-miR-3193	0.0637233	0.373139	0.93206
hsa-mir-4755_hsa-miR-4755-5p	0.818442	0.440517	0.59998
hsa-mir-4755_hsa-miR-4755-3p	0.180855	0.665866	0.953736
hsa-mir-499a_hsa-miR-499a-5p	33.5325	1.15961	0.699625
hsa-mir-499a_hsa-miR-499a-3p	3.87721	0.751325	0.741604
hsa-mir-499b_hsa-miR-499b-5p	3.86972	0.750424	0.740648
hsa-mir-499b_hsa-miR-499b-3p	33.5259	1.16114	0.697461
hsa-mir-1289-1_hsa-miR-1289	0.081025	0.688245	0.974223
hsa-mir-548o-2_hsa-miR-548o-3p	6.85682	0.913115	0.862482
hsa-mir-548o-2_hsa-miR-548o-5p	23.1134	0.679889	0.180506
hsa-mir-6871_hsa-miR-6871-5p	0.0940413	0.519394	0.954823
hsa-mir-6871_hsa-miR-6871-3p	0.150388	2.02391	0.951347
hsa-mir-6812_hsa-miR-6812-5p	0.301285	0.19106	0.67336
hsa-mir-6812_hsa-miR-6812-3p	1.43919	0.620932	0.721555
hsa-mir-3617_hsa-miR-3617-5p	7.45512	0.338079	0.192227
hsa-mir-3617_hsa-miR-3617-3p	2.01413	3.2864	0.319814
hsa-mir-1302-5_hsa-miR-1302	0.0569056	0.273426	0.910714
hsa-mir-3194_hsa-miR-3194-5p	43.2658	1.01465	0.978126
hsa-mir-3194_hsa-miR-3194-3p	27.1378	1.61132	0.42929
hsa-mir-4325_hsa-miR-4325	0.0246755	1	1
hsa-mir-4532_hsa-miR-4532	9.19658	2.86074	0.351949
hsa-mir-296_hsa-miR-296-5p	23.0091	0.579287	0.380978
hsa-mir-296_hsa-miR-296-3p	6.65822	0.755808	0.671634
hsa-mir-298_hsa-miR-298	0.0452273	1	1
hsa-mir-4533_hsa-miR-4533	0.81768	0.0878584	0.156471
hsa-mir-548ag-2_hsa-miR-548ag	1.23199	0.848044	0.886337
hsa-mir-3195_hsa-miR-3195	1.35859	0.502568	0.683208
hsa-mir-4758_hsa-miR-4758-5p	0.0291327	0.424395	0.940915
hsa-mir-4758_hsa-miR-4758-3p	0.0566374	0.836991	0.987715
hsa-mir-1-1_hsa-miR-1	346.188	0.313447	0.22433
hsa-mir-133a-2_hsa-miR-133a-3p	176.757	0.251328	0.121079
hsa-mir-133a-2_hsa-miR-133a-5p	2.44669	0.686851	0.806627
hsa-mir-124-3_hsa-miR-124-5p	0.175131	0.590214	0.96361
hsa-mir-124-3_hsa-miR-124-3p	24.7825	0.236344	0.339254
hsa-mir-3196_hsa-miR-3196	3.0278	5.84671	0.0581115
hsa-mir-4326_hsa-miR-4326	17.2056	1.155	0.887166
hsa-mir-941-1_hsa-miR-941	16.9138	1.00042	0.999527
hsa-mir-941-2_hsa-miR-941	16.121	1.72389	0.434159
hsa-mir-941-3_hsa-miR-941	16.0682	1.65888	0.462045
hsa-mir-941-4_hsa-miR-941	15.8384	1.53304	0.55526
hsa-mir-1914_hsa-miR-1914-5p	0.0808692	0.453768	0.945519
hsa-mir-1914_hsa-miR-1914-3p	0.367465	1.15284	0.964333
hsa-mir-6813_hsa-miR-6813-5p	5.17944	1.10959	0.862087
hsa-mir-3648_hsa-miR-3648	0.0863693	6.13187	0.875162
hsa-mir-3687_hsa-miR-3687	1.6722	0.617302	0.709346
hsa-let-7c_hsa-let-7c-5p	379.799	0.514444	0.0375493
hsa-let-7c_hsa-let-7c-3p	0.334634	0.283246	0.716137
hsa-mir-125b-2_hsa-miR-125b-2-3p	1.81252	0.582885	0.605743
hsa-mir-548x_hsa-miR-548x-3p	0.0585425	0.238347	0.901305
hsa-mir-548x_hsa-miR-548x-5p	2.65003	0.10353	0.0322559
hsa-mir-6130_hsa-miR-6130	0.0157602	0.420273	0.940244
hsa-mir-155_hsa-miR-155-5p	2141.37	1.03418	0.932833
hsa-mir-155_hsa-miR-155-3p	10.3109	1.3692	0.606121
hsa-mir-6501_hsa-miR-6501-5p	3.75154	1.41849	0.639196
hsa-mir-6501_hsa-miR-6501-3p	1.95511	1.68445	0.640206
hsa-mir-802_hsa-miR-802	0.0180609	0.499385	0.952117
hsa-mir-6508_hsa-miR-6508-5p	0.0349081	0.354535	0.928546
hsa-mir-6508_hsa-miR-6508-3p	0.0553221	0.576007	0.961951
hsa-mir-6815_hsa-miR-6815-5p	0.256124	0.281553	0.775304
hsa-mir-6815_hsa-miR-6815-3p	0.0725588	9.35877e-07	0.229912
hsa-mir-3198-1_hsa-miR-3198	4.44347	0.225898	0.146361
hsa-mir-4761_hsa-miR-4761-5p	0.441328	3.79003	0.689652
hsa-mir-4761_hsa-miR-4761-3p	0.397824	10.1641	0.548918
hsa-mir-185_hsa-miR-185-5p	12646.4	0.979523	0.92802
hsa-mir-185_hsa-miR-185-3p	52.8104	0.86385	0.716966
hsa-mir-3618_hsa-miR-3618	0.0945729	0.268188	0.909386
hsa-mir-1306_hsa-miR-1306-3p	7.77511	0.496814	0.178321
hsa-mir-1306_hsa-miR-1306-5p	139.458	1.25459	0.54175
hsa-mir-6816_hsa-miR-6816-5p	0.129129	0.156384	0.872505
hsa-mir-6816_hsa-miR-6816-3p	0.22453	1.00429	0.999288
hsa-mir-1286_hsa-miR-1286	0.181576	0.418904	0.890026
hsa-mir-649_hsa-miR-649	0.0179162	0.482833	0.949796
hsa-mir-301b_hsa-miR-301b	134.091	1.24729	0.358412
hsa-mir-130b_hsa-miR-130b-5p	479.159	1.01191	0.962997
hsa-mir-130b_hsa-miR-130b-3p	365.461	1.7076	0.0369847
hsa-mir-650_hsa-miR-650	0.0706464	0.752734	0.980398
hsa-mir-5571_hsa-miR-5571-5p	0.0716932	0.538596	0.957324
hsa-mir-5571_hsa-miR-5571-3p	0.0444047	0.49078	0.95092
hsa-mir-6817_hsa-miR-6817-5p	0.0643838	0.352451	0.92814
hsa-mir-6817_hsa-miR-6817-3p	0.758332	1.58072	0.757704
hsa-mir-548j_hsa-miR-548j-5p	30.4433	0.304718	0.0792208
hsa-mir-548j_hsa-miR-548j-3p	6.97396	1.02996	0.969905
hsa-mir-3199-1_hsa-miR-3199	0.42131	0.0818581	0.399531
hsa-mir-3199-2_hsa-miR-3199	0.595238	0.0537201	0.139088
hsa-mir-3653_hsa-miR-3653	4.08015	1.32821	0.734794
hsa-mir-6818_hsa-miR-6818-5p	1.51344	0.274159	0.319796
hsa-mir-6818_hsa-miR-6818-3p	2.32858	0.558713	0.529971
hsa-mir-3200_hsa-miR-3200-5p	0.141938	0.00024172	0.362307
hsa-mir-3200_hsa-miR-3200-3p	0.850117	2.38731	0.550333
hsa-mir-3928_hsa-miR-3928-3p	8.96905	0.307843	0.0652733
hsa-mir-3928_hsa-miR-3928-5p	0.116608	0.778441	0.982719
hsa-mir-7109_hsa-miR-7109-5p	1.66261	3.3796	0.295482
hsa-mir-7109_hsa-miR-7109-3p	1.70319	1.25779	0.828785
hsa-mir-3909_hsa-miR-3909	25.7901	1.27997	0.573075
hsa-mir-6819_hsa-miR-6819-5p	0.0840616	0.416814	0.939674
hsa-mir-6819_hsa-miR-6819-3p	0.376388	0.273679	0.632781
hsa-mir-658_hsa-miR-658	0.0331837	0.305635	0.918354
hsa-mir-659_hsa-miR-659-3p	0.256608	23.2914	0.380764
hsa-mir-659_hsa-miR-659-5p	0.512229	1.89146	0.815257
hsa-mir-6820_hsa-miR-6820-5p	0.823128	3.81509	0.387281
hsa-mir-6820_hsa-miR-6820-3p	3.56702	0.606018	0.49243
hsa-mir-4766_hsa-miR-4766-5p	0.450534	1.16739	0.948152
hsa-mir-4766_hsa-miR-4766-3p	2.56376	1.12152	0.878797
hsa-mir-1281_hsa-miR-1281	0.135216	0.188254	0.836023
hsa-mir-6889_hsa-miR-6889-5p	0.164542	0.111876	0.732409
hsa-mir-6889_hsa-miR-6889-3p	0.890217	3.22104	0.402525
hsa-mir-33a_hsa-miR-33a-5p	3293.39	0.800529	0.247407
hsa-mir-33a_hsa-miR-33a-3p	445.162	0.903215	0.50887
hsa-mir-378i_hsa-miR-378i	51.2273	0.682937	0.343932
hsa-mir-1249_hsa-miR-1249	56.7077	2.27273	0.0684442
hsa-mir-4762_hsa-miR-4762-5p	1.33025	0.110202	0.14204
hsa-mir-4762_hsa-miR-4762-3p	0.21805	0.31084	0.91949
hsa-mir-3619_hsa-miR-3619-5p	1.38231	2.32673	0.561385
hsa-mir-3619_hsa-miR-3619-3p	0.276818	0.913833	0.983907
hsa-let-7a-3_hsa-let-7a-5p	21254.4	1.10696	0.639141
hsa-let-7a-3_hsa-let-7a-3p	261.506	0.595138	0.0506842
hsa-mir-4763_hsa-miR-4763-5p	0.0948926	0.499572	0.952139
hsa-mir-4763_hsa-miR-4763-3p	0.0183781	1	1
hsa-let-7b_hsa-let-7b-5p	14168.5	1.25936	0.340288
hsa-let-7b_hsa-let-7b-3p	170.056	0.919737	0.743876
hsa-mir-3667_hsa-miR-3667-5p	19.2709	0.213595	0.0886707
hsa-mir-3667_hsa-miR-3667-3p	36.9538	0.786994	0.774988
hsa-mir-6821_hsa-miR-6821-5p	0.0729279	2.71164	0.931209
hsa-mir-6821_hsa-miR-6821-3p	0.095963	0.000567271	0.517868
hsa-mir-378b_hsa-miR-378b	0.101686	0.336002	0.924853
hsa-mir-885_hsa-miR-885-5p	5.81445	1.08366	0.916926
hsa-mir-885_hsa-miR-885-3p	0.366586	3.29791	0.688252
hsa-mir-3134_hsa-miR-3134	0.769449	3.0678	0.51726
hsa-mir-3714_hsa-miR-3714	0.0174452	0.319241	0.921344
hsa-mir-4791_hsa-miR-4791	10.0374	0.711237	0.568099
hsa-mir-4792_hsa-miR-4792	5.34205	2.92534	0.3369
hsa-mir-4442_hsa-miR-4442	0.0852177	0.312141	0.919786
hsa-mir-466_hsa-miR-466	0.465766	0.339385	0.58232
hsa-mir-548ay_hsa-miR-548ay-5p	14.3715	0.78239	0.525815
hsa-mir-548ay_hsa-miR-548ay-3p	3.35952	1.36008	0.700507
hsa-mir-128-2_hsa-miR-128-3p	1284.55	1.21725	0.169325
hsa-mir-26a-1_hsa-miR-26a-5p	68261.8	0.755725	0.138174
hsa-mir-26a-1_hsa-miR-26a-1-3p	22.0752	0.660588	0.401207
hsa-mir-6822_hsa-miR-6822-5p	0.0277761	1	1
hsa-mir-138-1_hsa-miR-138-5p	17.9751	0.81581	0.736269
hsa-mir-138-1_hsa-miR-138-1-3p	0.308456	2.54215	0.808377
hsa-mir-1226_hsa-miR-1226-5p	0.33205	1.23048	0.950134
hsa-mir-1226_hsa-miR-1226-3p	55.2257	1.16135	0.652851
hsa-mir-4443_hsa-miR-4443	22.4523	2.25222	0.375324
hsa-mir-2115_hsa-miR-2115-5p	3.76534	7.29807	0.103574
hsa-mir-2115_hsa-miR-2115-3p	1.783	1.94126	0.591874
hsa-mir-6823_hsa-miR-6823-5p	0.309124	0.300067	0.724141
hsa-mir-6823_hsa-miR-6823-3p	0.12302	0.265795	0.902087
hsa-mir-6824_hsa-miR-6824-5p	0.0557815	0.356499	0.928924
hsa-mir-6824_hsa-miR-6824-3p	2.05651	0.201071	0.131154
hsa-mir-4793_hsa-miR-4793-5p	0.0224678	0.486785	0.950357
hsa-mir-4793_hsa-miR-4793-3p	0.0155426	0.561575	0.960203
hsa-mir-425_hsa-miR-425-5p	6337.74	1.17333	0.431312
hsa-mir-425_hsa-miR-425-3p	339.189	1.0333	0.849622
hsa-mir-191_hsa-miR-191-5p	54210.2	0.874383	0.432465
hsa-mir-191_hsa-miR-191-3p	15.9789	1.26946	0.500925
hsa-mir-6890_hsa-miR-6890-5p	0.0557229	0.525232	0.955593
hsa-mir-6890_hsa-miR-6890-3p	0.151383	0.348389	0.927342
hsa-mir-4271_hsa-miR-4271	0.0167787	1	1
hsa-mir-5193_hsa-miR-5193	43.9576	0.341268	0.244166
hsa-mir-566_hsa-miR-566	0.121552	8.00293	0.856892
hsa-mir-4787_hsa-miR-4787-5p	1.73479	0.343531	0.343306
hsa-mir-4787_hsa-miR-4787-3p	0.79505	0.653257	0.799661
hsa-let-7g_hsa-let-7g-5p	66058.7	0.811296	0.483372
hsa-let-7g_hsa-let-7g-3p	242.21	0.882355	0.687398
hsa-mir-135a-1_hsa-miR-135a-5p	22.3585	1.40074	0.54518
hsa-mir-135a-1_hsa-miR-135a-3p	0.494218	0.0735018	0.239215
hsa-mir-8064_hsa-miR-8064	0.586027	0.24895	0.490284
hsa-mir-3938_hsa-miR-3938	0.0577017	0.338646	0.925395
hsa-mir-3136_hsa-miR-3136-5p	4.38871	0.818715	0.789342
hsa-mir-3136_hsa-miR-3136-3p	0.472571	3.17698	0.686574
hsa-mir-1284_hsa-miR-1284	1.07062	1.89169	0.601488
hsa-mir-4444-2_hsa-miR-4444	0.220806	0.155601	0.746156
hsa-mir-1324_hsa-miR-1324	0.265761	0.123593	0.761933
hsa-mir-4273_hsa-miR-4273	0.0317273	0.27593	0.911338
hsa-mir-3923_hsa-miR-3923	0.0931239	0.000545966	0.515502
hsa-mir-4795_hsa-miR-4795-5p	0.493262	0.789682	0.890926
hsa-mir-4795_hsa-miR-4795-3p	2.49405	1.18156	0.864701
hsa-mir-3921_hsa-miR-3921	0.0209281	0.491399	0.951007
hsa-mir-548ab_hsa-miR-548ab	1.06404	2.92541	0.340232
hsa-mir-4446_hsa-miR-4446-5p	1.44448	0.211067	0.173068
hsa-mir-4446_hsa-miR-4446-3p	36.2351	0.652517	0.411846
hsa-mir-4796_hsa-miR-4796-5p	0.797335	3.5783	0.449218
hsa-mir-4796_hsa-miR-4796-3p	1.98014	0.633691	0.639587
hsa-mir-7110_hsa-miR-7110-5p	0.327615	1.24089	0.951125
hsa-mir-7110_hsa-miR-7110-3p	4.56485	0.954934	0.96365
hsa-mir-544b_hsa-miR-544b	3.31441	0.000874578	0.0189808
hsa-mir-5092_hsa-miR-5092	0.125336	0.0674155	0.815535
hsa-mir-548i-1_hsa-miR-548i	0.333337	0.108695	0.446529
hsa-mir-6825_hsa-miR-6825-5p	0.604859	1.03113	0.98655
hsa-mir-6825_hsa-miR-6825-3p	0.0619812	0.00468766	0.642782
hsa-mir-7976_hsa-miR-7976	4.20854	1.57906	0.604106
hsa-mir-6826_hsa-miR-6826-5p	0.396144	0.900629	0.977108
hsa-mir-6826_hsa-miR-6826-3p	1.72738	4.74784	0.331152
hsa-mir-6827_hsa-miR-6827-5p	0.268517	0.397343	0.83234
hsa-mir-6827_hsa-miR-6827-3p	0.129522	1.34772	0.977716
hsa-mir-15b_hsa-miR-15b-5p	24679.1	1.1929	0.758519
hsa-mir-15b_hsa-miR-15b-3p	544.306	0.731224	0.167863
hsa-mir-16-2_hsa-miR-16-5p	37824.3	1.36134	0.159735
hsa-mir-16-2_hsa-miR-16-2-3p	817.025	1.32874	0.102817
hsa-mir-551b_hsa-miR-551b-5p	0.208252	0.751006	0.944995
hsa-mir-551b_hsa-miR-551b-3p	257.788	0.576358	0.237174
hsa-mir-4789_hsa-miR-4789-5p	0.185422	0.277667	0.885701
hsa-mir-4789_hsa-miR-4789-3p	4.14601	1.54536	0.548352
hsa-mir-7977_hsa-miR-7977	360.792	1.49428	0.124397
hsa-mir-4448_hsa-miR-4448	46.8625	0.938751	0.908987
hsa-mir-1224_hsa-miR-1224-5p	0.0394777	0.32468	0.922504
hsa-mir-5588_hsa-miR-5588-5p	0.280634	0.229764	0.778386
hsa-mir-5588_hsa-miR-5588-3p	0.952272	0.500853	0.607209
hsa-mir-548aq_hsa-miR-548aq-5p	3.91503	0.564374	0.477272
hsa-mir-548aq_hsa-miR-548aq-3p	14.279	1.18733	0.752625
hsa-mir-1248_hsa-miR-1248	142.361	0.641227	0.634553
hsa-mir-28_hsa-miR-28-5p	1908.58	1.09304	0.71529
hsa-mir-28_hsa-miR-28-3p	1221.01	0.900855	0.509859
hsa-mir-944_hsa-miR-944	0.529494	0.544236	0.770938
hsa-mir-3137_hsa-miR-3137	0.0340397	1.36793	0.978364
hsa-mir-570_hsa-miR-570-3p	28.1991	0.566253	0.203136
hsa-mir-570_hsa-miR-570-5p	4.36338	0.926117	0.916841
hsa-mir-6829_hsa-miR-6829-5p	0.04229	0.238591	0.901376
hsa-mir-6829_hsa-miR-6829-3p	0.27229	0.147779	0.666393
hsa-mir-4797_hsa-miR-4797-5p	0.426201	0.675903	0.868873
hsa-mir-4797_hsa-miR-4797-3p	0.709225	0.352083	0.488949
hsa-mir-943_hsa-miR-943	0.203171	0.960833	0.993874
hsa-mir-4800_hsa-miR-4800-5p	0.149966	0.272304	0.910424
hsa-mir-4800_hsa-miR-4800-3p	0.378555	4.55438	0.581014
hsa-mir-378d-1_hsa-miR-378d	28.0765	0.520493	0.109615
hsa-mir-95_hsa-miR-95-3p	177.503	0.582537	0.251422
hsa-mir-95_hsa-miR-95-5p	2.3835	0.457217	0.527237
hsa-mir-548i-2_hsa-miR-548i	0.240571	0.169672	0.714606
hsa-mir-3138_hsa-miR-3138	11.4342	0.538658	0.232806
hsa-mir-572_hsa-miR-572	0.0906874	0.362411	0.930057
hsa-mir-5091_hsa-miR-5091	0.557463	1.16867	0.928224
hsa-mir-218-1_hsa-miR-218-5p	1.00323	0.0222925	0.0323211
hsa-mir-573_hsa-miR-573	0.0521626	0.292898	0.915432
hsa-mir-1255b-1_hsa-miR-1255b-5p	0.397056	1.76459	0.841141
hsa-mir-574_hsa-miR-574-5p	321.881	1.20554	0.579831
hsa-mir-574_hsa-miR-574-3p	1427.55	1.1028	0.733642
hsa-mir-5591_hsa-miR-5591-3p	0.0161672	0.492517	0.951163
hsa-mir-4802_hsa-miR-4802-5p	19.1447	1.21842	0.716251
hsa-mir-4802_hsa-miR-4802-3p	4.82684	2.80845	0.17477
hsa-mir-4449_hsa-miR-4449	2.08068	0.681846	0.699548
hsa-mir-548ag-1_hsa-miR-548ag	0.554407	1.00049	0.999795
hsa-mir-548ah_hsa-miR-548ah-5p	0.0543407	0.549826	0.958746
hsa-mir-548ah_hsa-miR-548ah-3p	0.598261	2.0024	0.660975
hsa-mir-5096_hsa-miR-5096	1.93546	1.38562	0.735867
hsa-mir-4451_hsa-miR-4451	0.912192	4.75705	0.252305
hsa-mir-3684_hsa-miR-3684	5.577	3.53793	0.0299363
hsa-mir-1255a_hsa-miR-1255a	9.77043	0.229081	0.0515721
hsa-mir-576_hsa-miR-576-5p	199.39	0.853705	0.525576
hsa-mir-576_hsa-miR-576-3p	11.3775	0.8363	0.733284
hsa-mir-297_hsa-miR-297	0.0131612	0.38891	0.934909
hsa-mir-367_hsa-miR-367-3p	0.0620988	0.60742	0.965612
hsa-mir-302d_hsa-miR-302d-3p	1.5298	0.624766	0.729787
hsa-mir-302a_hsa-miR-302a-5p	0.0251923	0.601205	0.964901
hsa-mir-302a_hsa-miR-302a-3p	0.0394132	0.341189	0.925911
hsa-mir-302b_hsa-miR-302b-3p	0.0353278	0.519236	0.954802
hsa-mir-577_hsa-miR-577	9.76423	0.126277	0.0331739
hsa-mir-1973_hsa-miR-1973	5.7478	0.968639	0.979206
hsa-mir-3139_hsa-miR-3139	0.52549	1.85259	0.817788
hsa-mir-7849_hsa-miR-7849-3p	2.62925	0.0917407	0.0672987
hsa-mir-548g_hsa-miR-548g-3p	76.0777	0.332245	0.0611627
hsa-mir-548g_hsa-miR-548g-5p	3.88089	0.311335	0.149854
hsa-mir-4799_hsa-miR-4799-5p	9.91146	1.1005	0.870075
hsa-mir-4799_hsa-miR-4799-3p	0.502602	2.45891	0.698941
hsa-mir-3140_hsa-miR-3140-3p	2.30389	1.08606	0.937645
hsa-mir-3140_hsa-miR-3140-5p	3.24356	0.84708	0.830183
hsa-mir-4453_hsa-miR-4453	0.0685437	0.375555	0.932504
hsa-mir-3688-1_hsa-miR-3688-3p	0.805646	0.547906	0.749806
hsa-mir-3688-1_hsa-miR-3688-5p	0.529005	0.624042	0.848381
hsa-mir-3688-2_hsa-miR-3688-5p	0.805646	0.547906	0.749806
hsa-mir-3688-2_hsa-miR-3688-3p	0.529005	0.624042	0.848381
hsa-mir-4454_hsa-miR-4454	471.251	1.06146	0.845877
hsa-mir-548t_hsa-miR-548t-5p	0.48243	1.27188	0.903572
hsa-mir-548t_hsa-miR-548t-3p	60.2283	0.821371	0.490422
hsa-mir-1305_hsa-miR-1305	1.04199	0.540823	0.741789
hsa-mir-3945_hsa-miR-3945	0.104962	0.173711	0.879684
hsa-mir-4455_hsa-miR-4455	0.270475	1.96865	0.896371
hsa-mir-4635_hsa-miR-4635	0.198504	7.82553e+07	0.0096544
hsa-mir-4457_hsa-miR-4457	0.252377	3.12635	0.828593
hsa-mir-6075_hsa-miR-6075	0.0782396	0.728837	0.978177
hsa-mir-4458_hsa-miR-4458	1.31265	0.929515	0.962338
hsa-mir-4636_hsa-miR-4636	0.440563	1.08537	0.977628
hsa-mir-6131_hsa-miR-6131	0.0320231	0.825541	0.986772
hsa-mir-4637_hsa-miR-4637	0.309893	0.123934	0.530025
hsa-mir-887_hsa-miR-887-3p	0.0107875	0.585109	0.963033
hsa-mir-579_hsa-miR-579-3p	112.5	0.852533	0.373876
hsa-mir-579_hsa-miR-579-5p	8.35078	1.8229	0.184416
hsa-mir-580_hsa-miR-580-3p	9.18003	0.849019	0.725297
hsa-mir-580_hsa-miR-580-5p	0.935886	0.314505	0.417892
hsa-mir-581_hsa-miR-581	1.06691	0.0817272	0.105188
hsa-mir-4459_hsa-miR-4459	0.63855	0.310357	0.513049
hsa-mir-449a_hsa-miR-449a	6.03324	0.828749	0.810271
hsa-mir-449b_hsa-miR-449b-5p	0.502942	0.293562	0.568888
hsa-mir-449b_hsa-miR-449b-3p	0.126573	0.180535	0.882303
hsa-mir-449c_hsa-miR-449c-5p	0.767522	1.84566	0.710006
hsa-mir-449c_hsa-miR-449c-3p	0.0320985	1	1
hsa-mir-5687_hsa-miR-5687	0.0360182	0.302743	0.9177
hsa-mir-548ae-2_hsa-miR-548ae	0.585654	3.15661	0.573987
hsa-mir-582_hsa-miR-582-5p	907.581	1.90171	0.149907
hsa-mir-582_hsa-miR-582-3p	92.4297	1.36945	0.476385
hsa-mir-4804_hsa-miR-4804-5p	3.20601	1.98528	0.403171
hsa-mir-4804_hsa-miR-4804-3p	0.362019	1.06893	0.980146
hsa-mir-3607_hsa-miR-3607-5p	95.3927	0.612803	0.30635
hsa-mir-3607_hsa-miR-3607-3p	39.9172	0.397014	0.0765171
hsa-mir-9-2_hsa-miR-9-5p	25.2963	1.81272	0.2954
hsa-mir-9-2_hsa-miR-9-3p	19.1577	1.20604	0.703145
hsa-mir-2277_hsa-miR-2277-5p	1.66696	0.359756	0.41716
hsa-mir-2277_hsa-miR-2277-3p	1.8138	0.455793	0.526614
hsa-mir-583_hsa-miR-583	6.23019	0.400704	0.357705
hsa-mir-548p_hsa-miR-548p	1.68262	2.52135	0.386627
hsa-mir-548f-3_hsa-miR-548f-3p	6.88724	0.583186	0.380462
hsa-mir-5706_hsa-miR-5706	0.328492	0.120471	0.63269
hsa-mir-4633_hsa-miR-4633-3p	0.0337389	0.445938	0.944323
hsa-mir-3936_hsa-miR-3936	0.141448	0.999356	0.999956
hsa-mir-1289-2_hsa-miR-1289	0.135101	0.320436	0.921592
hsa-mir-3661_hsa-miR-3661	0.635002	0.631564	0.809012
hsa-mir-4461_hsa-miR-4461	0.436388	0.19988	0.496793
hsa-mir-5692c-1_hsa-miR-5692c	0.207462	0.128138	0.675159
hsa-mir-874_hsa-miR-874-3p	1.38063	5.41527	0.218358
hsa-mir-874_hsa-miR-874-5p	7.76853	0.589872	0.321157
hsa-mir-3655_hsa-miR-3655	0.086339	1.95635	0.953685
hsa-mir-5197_hsa-miR-5197-5p	0.0382115	0.395661	0.936093
hsa-mir-584_hsa-miR-584-5p	1685.38	0.598381	0.302
hsa-mir-584_hsa-miR-584-3p	7.8481	1.40152	0.584184
hsa-mir-143_hsa-miR-143-5p	13.7185	0.377075	0.20672
hsa-mir-143_hsa-miR-143-3p	1169.57	0.430011	0.139213
hsa-mir-145_hsa-miR-145-5p	4056.73	0.553745	0.275509
hsa-mir-145_hsa-miR-145-3p	19.1175	0.587814	0.344898
hsa-mir-378a_hsa-miR-378a-5p	230.233	1.02676	0.930901
hsa-mir-378a_hsa-miR-378a-3p	2269.25	1.09987	0.765254
hsa-mir-1294_hsa-miR-1294	7.78742	1.48564	0.46002
hsa-mir-3141_hsa-miR-3141	1.06178	2.65532	0.483952
hsa-mir-1303_hsa-miR-1303	10.1761	1.20193	0.810383
hsa-mir-378h_hsa-miR-378h	0.159521	0.795314	0.97974
hsa-mir-3142_hsa-miR-3142	0.12378	0.368707	0.931241
hsa-mir-146a_hsa-miR-146a-5p	27670	0.79933	0.445402
hsa-mir-146a_hsa-miR-146a-3p	116.911	0.482182	0.0719561
hsa-mir-103a-1_hsa-miR-103a-3p	26543.2	1.05245	0.727965
hsa-mir-103b-1_hsa-miR-103b	26543.2	1.05245	0.727965
hsa-mir-218-2_hsa-miR-218-5p	1.07037	0.042663	0.0473426
hsa-mir-585_hsa-miR-585-3p	0.0176301	0.45911	0.946327
hsa-mir-378e_hsa-miR-378e	0.650137	0.241257	0.377765
hsa-mir-3912_hsa-miR-3912-3p	12.414	0.730788	0.501508
hsa-mir-3912_hsa-miR-3912-5p	5.9131	0.754502	0.69554
hsa-mir-5003_hsa-miR-5003-5p	2.3247	1.46641	0.649689
hsa-mir-5003_hsa-miR-5003-3p	0.0802186	0.274879	0.911076
hsa-mir-1271_hsa-miR-1271-5p	13.1559	0.717854	0.506952
hsa-mir-1271_hsa-miR-1271-3p	15.1037	0.461254	0.137404
hsa-mir-4281_hsa-miR-4281	0.0135973	0.502861	0.952595
hsa-mir-1229_hsa-miR-1229-3p	35.9029	1.10658	0.865864
hsa-mir-1229_hsa-miR-1229-5p	0.219937	0.643746	0.928189
hsa-mir-340_hsa-miR-340-5p	6646.25	0.670973	0.0280453
hsa-mir-340_hsa-miR-340-3p	759.51	0.797701	0.252804
hsa-mir-4638_hsa-miR-4638-5p	0.540398	4.48762	0.429324
hsa-mir-4638_hsa-miR-4638-3p	0.359381	0.114102	0.437385
hsa-mir-6720_hsa-miR-6720-3p	0.0151882	1	1
hsa-mir-4645_hsa-miR-4645-5p	3.57986	4.98417	0.0389321
hsa-mir-4645_hsa-miR-4645-3p	4.5198	0.605404	0.511034
hsa-mir-3691_hsa-miR-3691-5p	0.902916	1.65759	0.758367
hsa-mir-3691_hsa-miR-3691-3p	0.517466	0.344428	0.573098
hsa-mir-7853_hsa-miR-7853-5p	0.522304	1.07346	0.974893
hsa-mir-5683_hsa-miR-5683	3.44777	0.443477	0.503972
hsa-mir-5689_hsa-miR-5689	0.0622453	0.306529	0.918554
hsa-mir-4639_hsa-miR-4639-5p	0.793381	1.0538	0.975439
hsa-mir-4639_hsa-miR-4639-3p	0.601649	5.11745	0.397426
hsa-mir-548a-1_hsa-miR-548a-3p	6.56765	1.6493	0.462043
hsa-mir-3143_hsa-miR-3143	8.43301	2.23535	0.115742
hsa-mir-877_hsa-miR-877-5p	174.24	1.1359	0.645955
hsa-mir-877_hsa-miR-877-3p	34.4705	1.02409	0.967957
hsa-mir-4640_hsa-miR-4640-5p	0.0309698	0.576786	0.962045
hsa-mir-4640_hsa-miR-4640-3p	0.0874059	1.14923	0.990396
hsa-mir-6891_hsa-miR-6891-5p	3.31112	3.57295	0.15832
hsa-mir-6891_hsa-miR-6891-3p	0.629957	0.999925	0.999962
hsa-mir-6832_hsa-miR-6832-5p	0.691136	1.07763	0.971433
hsa-mir-6832_hsa-miR-6832-3p	1.6608	2.8291	0.361028
hsa-mir-4646_hsa-miR-4646-5p	0.855796	0.34158	0.547311
hsa-mir-4646_hsa-miR-4646-3p	6.20755	0.505719	0.332257
hsa-mir-1236_hsa-miR-1236-3p	0.0787076	1.45452	0.974139
hsa-mir-1236_hsa-miR-1236-5p	0.059551	0.299299	0.916916
hsa-mir-6721_hsa-miR-6721-5p	5.80693	1.26515	0.738119
hsa-mir-6833_hsa-miR-6833-5p	0.296277	1.35152	0.949511
hsa-mir-6833_hsa-miR-6833-3p	4.05792	0.359344	0.242172
hsa-mir-3135b_hsa-miR-3135b	0.147109	0.232332	0.89955
hsa-mir-219a-1_hsa-miR-219a-5p	72.1034	0.833754	0.647213
hsa-mir-219a-1_hsa-miR-219a-1-3p	0.668706	1.98907	0.731915
hsa-mir-6873_hsa-miR-6873-5p	0.297289	0.0867837	0.420045
hsa-mir-6873_hsa-miR-6873-3p	2.52394	0.76373	0.76186
hsa-mir-6834_hsa-miR-6834-3p	0.253077	0.157543	0.679743
hsa-mir-5004_hsa-miR-5004-5p	0.292837	0.480666	0.825573
hsa-mir-5004_hsa-miR-5004-3p	0.304428	0.0466321	0.432264
hsa-mir-3934_hsa-miR-3934-5p	2.19442	1.00555	0.995676
hsa-mir-3934_hsa-miR-3934-3p	1.20631	1.06684	0.964459
hsa-mir-1275_hsa-miR-1275	480.625	0.949528	0.918174
hsa-mir-6835_hsa-miR-6835-5p	0.012574	0.985839	0.999016
hsa-mir-6835_hsa-miR-6835-3p	0.0160862	0.357391	0.929098
hsa-mir-7111_hsa-miR-7111-5p	0.188078	0.863153	0.983241
hsa-mir-7111_hsa-miR-7111-3p	0.442174	0.00122684	0.00568828
hsa-mir-5690_hsa-miR-5690	17.4918	1.14211	0.752219
hsa-mir-3925_hsa-miR-3925-3p	0.0157089	0.457054	0.946018
hsa-mir-4641_hsa-miR-4641	0.265694	0.835385	0.965813
hsa-mir-6780b_hsa-miR-6780b-5p	0.166822	0.126043	0.770966
hsa-mir-6780b_hsa-miR-6780b-3p	1.50973	0.536368	0.574006
hsa-mir-4647_hsa-miR-4647	0.0532725	1.5127	0.97142
hsa-mir-4642_hsa-miR-4642	0.0203333	0.520112	0.954918
hsa-mir-586_hsa-miR-586	3.48005	1.88367	0.498983
hsa-mir-206_hsa-miR-206	5.29227	0.385633	0.19622
hsa-mir-133b_hsa-miR-133b	9.59346	0.289012	0.194422
hsa-mir-5685_hsa-miR-5685	0.0780132	0.419448	0.940108
hsa-mir-548u_hsa-miR-548u	1.79919	0.804837	0.880247
hsa-mir-30c-2_hsa-miR-30c-5p	13645.2	0.660256	0.00884338
hsa-mir-30c-2_hsa-miR-30c-2-3p	0.581545	0.0148556	0.109271
hsa-mir-30a_hsa-miR-30a-5p	451.09	0.458327	0.138111
hsa-mir-30a_hsa-miR-30a-3p	14.3622	0.406057	0.118302
hsa-mir-4463_hsa-miR-4463	0.0575833	0.774058	0.98233
hsa-mir-4464_hsa-miR-4464	1.25773	0.974426	0.987349
hsa-mir-548ai_hsa-miR-548ai	3.90746	0.359372	0.205998
hsa-mir-548b_hsa-miR-548b-5p	4.02349	0.271088	0.126118
hsa-mir-548b_hsa-miR-548b-3p	18.1446	1.10624	0.838701
hsa-mir-3144_hsa-miR-3144-5p	0.0936594	0.762303	0.981274
hsa-mir-3144_hsa-miR-3144-3p	1.32442	0.0688922	0.101728
hsa-mir-588_hsa-miR-588	0.0126469	0.540686	0.957591
hsa-mir-548h-5_hsa-miR-548h-5p	0.323722	0.507602	0.801379
hsa-mir-548aj-1_hsa-miR-548aj-3p	1.25802	0.220028	0.392149
hsa-mir-3662_hsa-miR-3662	0.0227276	0.341467	0.925967
hsa-mir-548a-2_hsa-miR-548a-3p	7.99526	1.47097	0.546057
hsa-mir-3145_hsa-miR-3145-3p	0.199521	0.12923	0.770849
hsa-mir-3145_hsa-miR-3145-5p	0.214308	0.384244	0.879477
hsa-mir-1273c_hsa-miR-1273c	3.68524	1.20539	0.808858
hsa-mir-4466_hsa-miR-4466	0.972249	1.28051	0.884654
hsa-mir-3692_hsa-miR-3692-3p	0.119282	0.742662	0.978016
hsa-mir-7161_hsa-miR-7161-3p	0.0131847	1	1
hsa-mir-3918_hsa-miR-3918	0.102401	1.63779	0.96594
hsa-mir-1913_hsa-miR-1913	0.0678128	0.158893	0.873597
hsa-mir-3939_hsa-miR-3939	0.745867	0.754029	0.858696
hsa-mir-4644_hsa-miR-4644	0.476022	0.897623	0.968821
hsa-mir-339_hsa-miR-339-5p	6560.81	0.958802	0.863843
hsa-mir-339_hsa-miR-339-3p	120.511	1.18647	0.414782
hsa-mir-4655_hsa-miR-4655-5p	0.114519	0.338338	0.925329
hsa-mir-4655_hsa-miR-4655-3p	0.0172895	1.20169	0.987322
hsa-mir-6836_hsa-miR-6836-5p	0.0160778	1.61485	0.966907
hsa-mir-6836_hsa-miR-6836-3p	1.48703	0.60423	0.805513
hsa-mir-4648_hsa-miR-4648	0.106915	1.22518	0.985964
hsa-mir-4656_hsa-miR-4656	0.124891	0.423132	0.940706
hsa-mir-589_hsa-miR-589-5p	84.2368	1.05497	0.795244
hsa-mir-589_hsa-miR-589-3p	60.2068	0.701082	0.147574
hsa-mir-6874_hsa-miR-6874-5p	0.0386481	0.597566	0.964484
hsa-mir-6874_hsa-miR-6874-3p	0.0183303	0.40395	0.937519
hsa-mir-3683_hsa-miR-3683	0.185826	0.0451686	0.695002
hsa-mir-1302-6_hsa-miR-1302	0.0313885	0.384694	0.934159
hsa-mir-3146_hsa-miR-3146	0.527306	7.17271	0.360773
hsa-mir-1183_hsa-miR-1183	0.0376553	0.436646	0.942874
hsa-mir-148a_hsa-miR-148a-5p	23.0073	0.548887	0.226923
hsa-mir-148a_hsa-miR-148a-3p	2624.79	1.07211	0.835994
hsa-mir-196b_hsa-miR-196b-5p	102.448	0.896993	0.697867
hsa-mir-196b_hsa-miR-196b-3p	8.82456	0.333616	0.0468029
hsa-mir-550a-3_hsa-miR-550a-3p	65.6943	2.02626	0.0437262
hsa-mir-550a-3_hsa-miR-550a-3-5p	5.32143	0.894178	0.858721
hsa-mir-550b-1_hsa-miR-550b-3p	5.41208	0.910466	0.872194
hsa-mir-550b-1_hsa-miR-550b-2-5p	63.5388	1.53693	0.219572
hsa-mir-550a-1_hsa-miR-550a-5p	5.41208	0.910466	0.872194
hsa-mir-550a-1_hsa-miR-550a-3p	63.5388	1.53693	0.219572
hsa-mir-550a-2_hsa-miR-550a-5p	4.94265	2.0533	0.253697
hsa-mir-550a-2_hsa-miR-550a-3p	63.4405	1.68093	0.143273
hsa-mir-550b-2_hsa-miR-550b-3p	4.94265	2.0533	0.253697
hsa-mir-550b-2_hsa-miR-550b-2-5p	63.4405	1.68093	0.143273
hsa-mir-548n_hsa-miR-548n	3.39906	0.684341	0.65512
hsa-mir-6837_hsa-miR-6837-5p	2.82433	1.12361	0.89495
hsa-mir-6837_hsa-miR-6837-3p	1.35453	4.10963	0.170415
hsa-mir-6838_hsa-miR-6838-5p	0.602612	0.514546	0.720753
hsa-mir-6838_hsa-miR-6838-3p	0.288423	0.84363	0.951676
hsa-mir-4649_hsa-miR-4649-5p	0.077893	2.59586	0.93421
hsa-mir-4649_hsa-miR-4649-3p	0.0817972	0.192907	0.886835
hsa-mir-4657_hsa-miR-4657	0.12661	0.323476	0.902726
hsa-mir-3147_hsa-miR-3147	0.0381553	0.779336	0.982799
hsa-mir-6839_hsa-miR-6839-5p	0.243539	0.0924025	0.648898
hsa-mir-6839_hsa-miR-6839-3p	0.199709	0.113936	0.704624
hsa-mir-4284_hsa-miR-4284	16.365	1.15132	0.902332
hsa-mir-590_hsa-miR-590-5p	1719.62	0.857428	0.562521
hsa-mir-590_hsa-miR-590-3p	2389.98	0.652284	0.068528
hsa-mir-4651_hsa-miR-4651	0.219727	0.164194	0.776222
hsa-mir-1285-1_hsa-miR-1285-3p	30.8507	1.24859	0.413255
hsa-mir-1285-1_hsa-miR-1285-5p	11.0699	1.00985	0.980918
hsa-mir-653_hsa-miR-653-5p	0.111039	0.767929	0.981778
hsa-mir-653_hsa-miR-653-3p	0.184236	1.16092	0.984769
hsa-mir-489_hsa-miR-489-3p	6.46736	0.187326	0.0194389
hsa-mir-489_hsa-miR-489-5p	0.0149803	1	1
hsa-mir-5692c-2_hsa-miR-5692c	0.162788	0.184955	0.791555
hsa-mir-3609_hsa-miR-3609	13.4949	1.65224	0.483598
hsa-mir-25_hsa-miR-25-5p	3.81777	0.511127	0.412623
hsa-mir-25_hsa-miR-25-3p	903.521	1.17231	0.315563
hsa-mir-93_hsa-miR-93-5p	14769.1	0.992148	0.954599
hsa-mir-93_hsa-miR-93-3p	344.733	1.00698	0.964756
hsa-mir-106b_hsa-miR-106b-5p	26865.4	0.950177	0.658235
hsa-mir-106b_hsa-miR-106b-3p	608.492	1.28877	0.28071
hsa-mir-4658_hsa-miR-4658	0.0478117	0.317073	0.920874
hsa-mir-6840_hsa-miR-6840-5p	0.522292	2.57128	0.778598
hsa-mir-6840_hsa-miR-6840-3p	0.105168	1.1424	0.990804
hsa-mir-6875_hsa-miR-6875-5p	0.353383	0.153588	0.630235
hsa-mir-6875_hsa-miR-6875-3p	0.0286656	0.396102	0.936169
hsa-mir-4653_hsa-miR-4653-5p	0.0797541	0.581175	0.962565
hsa-mir-4653_hsa-miR-4653-3p	0.0437076	0.66481	0.971837
hsa-mir-548o_hsa-miR-548o-3p	6.89985	0.98147	0.972201
hsa-mir-5090_hsa-miR-5090	0.68656	0.581012	0.769971
hsa-mir-4467_hsa-miR-4467	0.1565	0.9585	0.997075
hsa-mir-592_hsa-miR-592	0.332276	2.45324	0.758995
hsa-mir-129-1_hsa-miR-129-5p	0.141835	0.374929	0.932389
hsa-mir-129-1_hsa-miR-129-1-3p	0.350665	14.6129	0.479107
hsa-mir-182_hsa-miR-182-5p	56.922	0.57175	0.241821
hsa-mir-182_hsa-miR-182-3p	1.18438	1.2701	0.851471
hsa-mir-96_hsa-miR-96-5p	7.30897	1.45878	0.661209
hsa-mir-96_hsa-miR-96-3p	0.0610334	0.503976	0.952746
hsa-mir-183_hsa-miR-183-5p	97.3799	0.519579	0.142889
hsa-mir-183_hsa-miR-183-3p	0.390276	0.636748	0.87955
hsa-mir-335_hsa-miR-335-5p	4651.17	0.676619	0.32953
hsa-mir-335_hsa-miR-335-3p	144.61	0.616996	0.302215
hsa-mir-29a_hsa-miR-29a-5p	303.165	0.792094	0.525737
hsa-mir-29a_hsa-miR-29a-3p	68105.6	0.901633	0.828813
hsa-mir-29b-1_hsa-miR-29b-1-5p	110.97	1.08057	0.83104
hsa-mir-29b-1_hsa-miR-29b-3p	16875.7	1.14344	0.815612
hsa-mir-6509_hsa-miR-6509-5p	0.765266	0.440089	0.617177
hsa-mir-6509_hsa-miR-6509-3p	1.54103	0.359212	0.375714
hsa-mir-490_hsa-miR-490-5p	2.72111	1.50411	0.709956
hsa-mir-490_hsa-miR-490-3p	10.5621	5.16198	0.112003
hsa-mir-6892_hsa-miR-6892-5p	1.17736	0.281637	0.340142
hsa-mir-6892_hsa-miR-6892-3p	1.64903	2.03701	0.537153
hsa-mir-548f-4_hsa-miR-548f-3p	0.886191	0.981378	0.989537
hsa-mir-671_hsa-miR-671-5p	238.787	0.679153	0.141541
hsa-mir-671_hsa-miR-671-3p	68.3078	0.802338	0.396804
hsa-mir-3907_hsa-miR-3907	0.114372	0.389853	0.935075
hsa-mir-153-2_hsa-miR-153-3p	16.3908	0.578182	0.22429
hsa-mir-153-2_hsa-miR-153-5p	1.5208	0.379251	0.548868
hsa-mir-3674_hsa-miR-3674	0.0166609	0.371789	0.931813
hsa-mir-4659a_hsa-miR-4659a-5p	10.2242	1.2567	0.722619
hsa-mir-4659a_hsa-miR-4659a-3p	4.44438	1.21033	0.784987
hsa-mir-4659b_hsa-miR-4659b-5p	4.41256	1.18716	0.808144
hsa-mir-4659b_hsa-miR-4659b-3p	10.3056	1.23701	0.740625
hsa-mir-548i-3_hsa-miR-548i	0.0912267	0.855922	0.989264
hsa-mir-4660_hsa-miR-4660	0.331353	8.91218	0.477673
hsa-mir-597_hsa-miR-597-5p	30.3461	1.0292	0.938341
hsa-mir-597_hsa-miR-597-3p	0.93356	1.74688	0.720012
hsa-mir-124-1_hsa-miR-124-5p	0.143076	0.0872627	0.83294
hsa-mir-124-1_hsa-miR-124-3p	26.0182	0.159689	0.198894
hsa-mir-4286_hsa-miR-4286	11947.4	1.23577	0.360099
hsa-mir-1322_hsa-miR-1322	0.117533	1.03061	0.997772
hsa-mir-598_hsa-miR-598-3p	288.935	1.08489	0.738416
hsa-mir-598_hsa-miR-598-5p	0.15583	2.83346	0.920439
hsa-mir-383_hsa-miR-383-5p	0.0198919	0.425411	0.94108
hsa-mir-548v_hsa-miR-548v	2.66927	0.0998197	0.0505718
hsa-mir-320a_hsa-miR-320a	7712.04	0.885841	0.56396
hsa-mir-6876_hsa-miR-6876-5p	2.24731	1.44059	0.722915
hsa-mir-6876_hsa-miR-6876-3p	0.278851	0.59759	0.886752
hsa-mir-548h-4_hsa-miR-548h-5p	0.488374	0.149403	0.330004
hsa-mir-548h-4_hsa-miR-548h-3p	40.4781	0.631823	0.143782
hsa-mir-6842_hsa-miR-6842-5p	1.28637	9.0776	0.0423113
hsa-mir-6842_hsa-miR-6842-3p	4.20463	0.282778	0.100417
hsa-mir-6843_hsa-miR-6843-3p	1.03217	0.591972	0.693463
hsa-mir-3622b_hsa-miR-3622b-5p	0.0649718	0.32291	0.922128
hsa-mir-3622b_hsa-miR-3622b-3p	0.0527947	0.561971	0.960251
hsa-mir-3622a_hsa-miR-3622a-5p	0.0527947	0.561971	0.960251
hsa-mir-3622a_hsa-miR-3622a-3p	0.0649718	0.32291	0.922128
hsa-mir-4288_hsa-miR-4288	0.0504955	0.524713	0.955524
hsa-mir-3148_hsa-miR-3148	0.0167097	1	1
hsa-mir-548ao_hsa-miR-548ao-5p	0.0100301	0.556164	0.959536
hsa-mir-486_hsa-miR-486-5p	355.722	0.371441	0.191544
hsa-mir-486_hsa-miR-486-3p	363.316	0.359641	0.166518
hsa-mir-486-2_hsa-miR-486-5p	363.218	0.358624	0.164961
hsa-mir-486-2_hsa-miR-486-3p	355.973	0.369793	0.189542
hsa-mir-4469_hsa-miR-4469	0.264282	1.11106	0.98246
hsa-mir-4470_hsa-miR-4470	1.2308	0.0932828	0.131491
hsa-mir-124-2_hsa-miR-124-5p	0.220446	0.527724	0.955905
hsa-mir-124-2_hsa-miR-124-3p	25.3873	0.201372	0.279367
hsa-mir-3149_hsa-miR-3149	0.259198	6.88161	0.669439
hsa-mir-5708_hsa-miR-5708	0.0595185	0.493539	0.951306
hsa-mir-4661_hsa-miR-4661-5p	0.882673	1.34531	0.839174
hsa-mir-4661_hsa-miR-4661-3p	0.1573	0.627378	0.930178
hsa-mir-378d-2_hsa-miR-378d	30.0704	0.822209	0.614326
hsa-mir-3150b_hsa-miR-3150b-3p	3.68962	0.854449	0.84137
hsa-mir-3150b_hsa-miR-3150b-5p	0.932923	0.340093	0.477867
hsa-mir-3150a_hsa-miR-3150a-3p	0.932923	0.340093	0.477867
hsa-mir-3150a_hsa-miR-3150a-5p	3.68962	0.854449	0.84137
hsa-mir-599_hsa-miR-599	1.13033	0.121406	0.143913
hsa-mir-875_hsa-miR-875-5p	1.74312	0.170105	0.225493
hsa-mir-1273a_hsa-miR-1273a	0.411833	0.10418	0.545362
hsa-mir-7705_hsa-miR-7705	2.43377	1.08784	0.931785
hsa-mir-5680_hsa-miR-5680	0.456051	0.254424	0.645025
hsa-mir-3151_hsa-miR-3151-5p	0.244231	0.245691	0.701315
hsa-mir-548a-3_hsa-miR-548a-3p	8.73473	0.714297	0.526581
hsa-mir-548a-3_hsa-miR-548a-5p	12.9772	1.55089	0.460412
hsa-mir-3610_hsa-miR-3610	0.132989	0.320124	0.921533
hsa-mir-548az_hsa-miR-548az-5p	1.29094	1.0675	0.961784
hsa-mir-548az_hsa-miR-548az-3p	0.39205	1.55287	0.870344
hsa-mir-4663_hsa-miR-4663	0.0764718	0.254151	0.905701
hsa-mir-548aa-1_hsa-miR-548aa	78.9632	0.70469	0.140184
hsa-mir-548d-1_hsa-miR-548d-5p	68.5119	0.5701	0.0266588
hsa-mir-548d-1_hsa-miR-548d-3p	25.1231	0.673732	0.279104
hsa-mir-6844_hsa-miR-6844	4.59337	0.51326	0.403405
hsa-mir-4662b_hsa-miR-4662b	12.0966	0.378928	0.0709636
hsa-mir-4662a_hsa-miR-4662a-5p	12.0814	0.381207	0.0727151
hsa-mir-4662a_hsa-miR-4662a-3p	2.65836	0.227885	0.116803
hsa-mir-1207_hsa-miR-1207-3p	0.36501	0.18871	0.691142
hsa-mir-3686_hsa-miR-3686	0.0489315	0.853305	0.989052
hsa-mir-5194_hsa-miR-5194	0.163408	0.339918	0.866526
hsa-mir-7848_hsa-miR-7848-3p	1.80542	0.518911	0.552518
hsa-mir-30b_hsa-miR-30b-5p	29511.9	0.632362	0.0121117
hsa-mir-30b_hsa-miR-30b-3p	30.1403	0.815349	0.535897
hsa-mir-30d_hsa-miR-30d-5p	30404.8	0.62912	0.00985792
hsa-mir-30d_hsa-miR-30d-3p	19.4813	1.04534	0.915157
hsa-mir-151a_hsa-miR-151a-5p	19468.5	0.759748	0.460475
hsa-mir-151a_hsa-miR-151a-3p	737.73	0.901525	0.841141
hsa-mir-1302-7_hsa-miR-1302	0.028372	0.277946	0.911838
hsa-mir-4472-1_hsa-miR-4472	0.0502253	0.290495	0.914867
hsa-mir-4664_hsa-miR-4664-5p	3.6172	2.5362	0.237746
hsa-mir-4664_hsa-miR-4664-3p	0.284676	0.559655	0.863883
hsa-mir-937_hsa-miR-937-3p	0.886961	1.32593	0.862261
hsa-mir-937_hsa-miR-937-5p	0.0390494	0.376449	0.932668
hsa-mir-6845_hsa-miR-6845-5p	0.0501392	0.258365	0.90683
hsa-mir-6845_hsa-miR-6845-3p	0.183344	0.352643	0.857471
hsa-mir-6846_hsa-miR-6846-5p	0.0904465	0.334359	0.924518
hsa-mir-6846_hsa-miR-6846-3p	0.637296	0.329144	0.603966
hsa-mir-6847_hsa-miR-6847-5p	0.570933	0.979182	0.990779
hsa-mir-6847_hsa-miR-6847-3p	0.0880404	1.16169	0.989658
hsa-mir-7112-1_hsa-miR-7112-5p	0.0211618	0.470407	0.948001
hsa-mir-6848_hsa-miR-6848-5p	0.0635565	0.354771	0.928591
hsa-mir-939_hsa-miR-939-5p	5.23934	1.62288	0.47076
hsa-mir-939_hsa-miR-939-3p	2.24922	4.76828	0.0868925
hsa-mir-1234_hsa-miR-1234-3p	0.287417	0.5949	0.874751
hsa-mir-6849_hsa-miR-6849-5p	0.0282203	0.619926	0.967017
hsa-mir-6849_hsa-miR-6849-3p	0.320591	0.0611887	0.33505
hsa-mir-6893_hsa-miR-6893-3p	0.0564422	2.57803	0.93471
hsa-mir-6850_hsa-miR-6850-3p	0.0824373	1.13931	0.991001
hsa-mir-1302-11_hsa-miR-1302	0.0610398	0.475255	0.948706
hsa-mir-101-2_hsa-miR-101-3p	22413.1	0.944489	0.793728
hsa-mir-4665_hsa-miR-4665-5p	2.0577	0.109349	0.0972962
hsa-mir-4473_hsa-miR-4473	7.63144	0.706818	0.486416
hsa-mir-4474_hsa-miR-4474-5p	0.508029	0.771172	0.878822
hsa-mir-4474_hsa-miR-4474-3p	2.4834	0.518569	0.444328
hsa-mir-491_hsa-miR-491-5p	28.9813	0.898124	0.758801
hsa-mir-491_hsa-miR-491-3p	11.6059	1.0443	0.919331
hsa-mir-31_hsa-miR-31-5p	909.64	0.413855	0.164432
hsa-mir-31_hsa-miR-31-3p	144.045	0.361898	0.150726
hsa-mir-876_hsa-miR-876-5p	61.515	1.86904	0.505115
hsa-mir-876_hsa-miR-876-3p	22.1328	1.171	0.855704
hsa-mir-873_hsa-miR-873-5p	145.38	2.95722	0.187218
hsa-mir-873_hsa-miR-873-3p	1.41653	2.43456	0.523388
hsa-mir-6851_hsa-miR-6851-5p	0.221271	0.0254293	0.526268
hsa-mir-6851_hsa-miR-6851-3p	0.171047	0.232796	0.801978
hsa-mir-4667_hsa-miR-4667-5p	3.42175	0.918498	0.923749
hsa-mir-4667_hsa-miR-4667-3p	3.32035	0.622366	0.517137
hsa-mir-6852_hsa-miR-6852-5p	33.6852	0.886484	0.787568
hsa-mir-6852_hsa-miR-6852-3p	0.6509	6.74304	0.281792
hsa-mir-6853_hsa-miR-6853-5p	0.0234687	0.317664	0.921004
hsa-mir-6853_hsa-miR-6853-3p	0.52178	4.63262	0.406787
hsa-mir-4476_hsa-miR-4476	0.0309518	0.25647	0.906322
hsa-mir-4477a_hsa-miR-4477a	0.143537	0.646095	0.967044
hsa-mir-4477b_hsa-miR-4477b	1.42896	0.186309	0.256296
hsa-mir-204_hsa-miR-204-5p	42.958	1.15935	0.873823
hsa-mir-204_hsa-miR-204-3p	0.83739	0.610919	0.807261
hsa-mir-7-1_hsa-miR-7-5p	303.913	2.07892	0.0149554
hsa-mir-7-1_hsa-miR-7-1-3p	919.253	0.94274	0.778284
hsa-mir-4289_hsa-miR-4289	0.0172897	0.403811	0.937495
hsa-mir-3910-1_hsa-miR-3910	0.0500863	0.434969	0.942608
hsa-mir-3910-2_hsa-miR-3910	0.0422393	0.33	0.923619
hsa-mir-3651_hsa-miR-3651	0.0542174	0.838411	0.987833
hsa-mir-4670_hsa-miR-4670-5p	0.0962438	0.236981	0.900912
hsa-mir-4670_hsa-miR-4670-3p	0.0780204	0.350884	0.927834
hsa-mir-548au_hsa-miR-548au-5p	11.4406	1.36702	0.52176
hsa-mir-548au_hsa-miR-548au-3p	0.782524	2.96048	0.401765
hsa-mir-4291_hsa-miR-4291	0.153232	0.000341011	0.443895
hsa-let-7a-1_hsa-let-7a-5p	21294	1.11038	0.626105
hsa-let-7a-1_hsa-let-7a-3p	258.313	0.676155	0.154998
hsa-let-7f-1_hsa-let-7f-5p	31685.6	0.962943	0.865036
hsa-let-7f-1_hsa-let-7f-1-3p	177.406	0.763649	0.217197
hsa-let-7d_hsa-let-7d-5p	9361.67	1.04476	0.848057
hsa-let-7d_hsa-let-7d-3p	1097.75	0.836518	0.504973
hsa-mir-2278_hsa-miR-2278	4.50341	1.44791	0.576143
hsa-mir-23b_hsa-miR-23b-5p	12.875	0.910958	0.85079
hsa-mir-23b_hsa-miR-23b-3p	16670.6	0.604287	0.0871028
hsa-mir-27b_hsa-miR-27b-5p	12.9709	0.825879	0.714527
hsa-mir-27b_hsa-miR-27b-3p	7826.05	0.860087	0.646833
hsa-mir-3074_hsa-miR-3074-3p	48.3053	0.529057	0.0552143
hsa-mir-3074_hsa-miR-3074-5p	13447	1.02919	0.863508
hsa-mir-24-1_hsa-miR-24-1-5p	48.3191	0.529071	0.055704
hsa-mir-24-1_hsa-miR-24-3p	13452.3	1.02895	0.864604
hsa-mir-1302-8_hsa-miR-1302	0.0348894	0.464702	0.94716
hsa-mir-6854_hsa-miR-6854-5p	0.386065	1.36777	0.892995
hsa-mir-6854_hsa-miR-6854-3p	0.837769	0.724072	0.840007
hsa-mir-32_hsa-miR-32-5p	3035.81	1.21851	0.446298
hsa-mir-32_hsa-miR-32-3p	60.5327	1.43007	0.153294
hsa-mir-4668_hsa-miR-4668-3p	1.37762	0.711361	0.809602
hsa-mir-455_hsa-miR-455-5p	4.30793	0.135456	0.0382117
hsa-mir-455_hsa-miR-455-3p	9.00816	0.718454	0.635211
hsa-mir-147a_hsa-miR-147a	0.0133406	1	1
hsa-mir-4478_hsa-miR-4478	0.0270946	0.31458	0.920333
hsa-mir-600_hsa-miR-600	0.139852	0.151523	0.870362
hsa-mir-181a-2_hsa-miR-181a-5p	8740.3	0.873242	0.575366
hsa-mir-181a-2_hsa-miR-181a-2-3p	457.055	1.06575	0.91075
hsa-mir-181b-2_hsa-miR-181b-5p	1526.75	1.41925	0.339853
hsa-mir-3911_hsa-miR-3911	0.261545	2.33436	0.870463
hsa-mir-3960_hsa-miR-3960	9.68206	1.94175	0.483535
hsa-mir-4672_hsa-miR-4672	0.182891	1.15478	0.983744
hsa-mir-199b_hsa-miR-199b-5p	804.151	2.60782	0.0113297
hsa-mir-199b_hsa-miR-199b-3p	5252.04	0.693865	0.373339
hsa-mir-3154_hsa-miR-3154	3.30853	2.2597	0.31369
hsa-mir-219a-2_hsa-miR-219a-5p	10.2862	0.46845	0.28927
hsa-mir-219a-2_hsa-miR-219a-2-3p	5.48662	1.44534	0.577153
hsa-mir-219b_hsa-miR-219b-5p	5.48662	1.44534	0.577153
hsa-mir-219b_hsa-miR-219b-3p	10.2862	0.46845	0.28927
hsa-mir-6855_hsa-miR-6855-5p	1.5564	0.653402	0.751509
hsa-mir-6855_hsa-miR-6855-3p	4.25244	1.36922	0.619092
hsa-mir-6856_hsa-miR-6856-3p	0.196423	1.70895	0.951558
hsa-mir-548aw_hsa-miR-548aw	8.66108	0.392452	0.156803
hsa-mir-6877_hsa-miR-6877-5p	5.86356	0.809962	0.742249
hsa-mir-4669_hsa-miR-4669	0.403527	0.00202675	0.0436545
hsa-mir-3689a_hsa-miR-3689a-5p	0.0194695	1	1
hsa-mir-4673_hsa-miR-4673	0.0723574	0.322764	0.922097
hsa-mir-4674_hsa-miR-4674	0.0712961	0.563771	0.960472
hsa-mir-126_hsa-miR-126-5p	33345	0.697646	0.492457
hsa-mir-126_hsa-miR-126-3p	55854.4	1.24411	0.61333
hsa-mir-4479_hsa-miR-4479	0.421175	0.221291	0.50286
hsa-mir-3621_hsa-miR-3621	1.04782	0.56821	0.695
hsa-mir-7114_hsa-miR-7114-5p	0.179831	0.200678	0.761813
hsa-mir-7114_hsa-miR-7114-3p	1.03686	0.964234	0.97859
hsa-mir-602_hsa-miR-602	0.160494	2.92664e+07	0.0987154
hsa-mir-3690-1_hsa-miR-3690	3.97241	17.4208	0.0180832
hsa-mir-6089-1_hsa-miR-6089	0.14986	0.848392	0.983732
hsa-mir-4767_hsa-miR-4767	0.0469622	0.333316	0.924306
hsa-mir-651_hsa-miR-651-5p	21.0499	1.06952	0.882864
hsa-mir-651_hsa-miR-651-3p	1.71929	0.425946	0.520772
hsa-mir-548ax_hsa-miR-548ax	22.7097	0.748421	0.457663
hsa-mir-548am_hsa-miR-548am-3p	2.21223	0.69128	0.699982
hsa-mir-548am_hsa-miR-548am-5p	21.8557	0.842233	0.758403
hsa-mir-23c_hsa-miR-23c	8.27064	0.670181	0.717287
hsa-mir-6134_hsa-miR-6134	0.0125205	1	1
hsa-mir-4666b_hsa-miR-4666b	0.0562931	0.700501	0.975441
hsa-mir-548f-5_hsa-miR-548f-3p	0.772579	1.99117	0.662607
hsa-mir-548aj-2_hsa-miR-548aj-3p	0.943196	9.37814e-05	0.00434105
hsa-mir-548aj-2_hsa-miR-548aj-5p	7.30217	0.862493	0.798149
hsa-mir-1587_hsa-miR-1587	0.0370867	0.404396	0.937594
hsa-mir-221_hsa-miR-221-5p	197.972	1.12139	0.48464
hsa-mir-221_hsa-miR-221-3p	14390.7	1.04764	0.823095
hsa-mir-222_hsa-miR-222-5p	25.4083	1.18145	0.749132
hsa-mir-222_hsa-miR-222-3p	5495.44	1.11073	0.730641
hsa-mir-4769_hsa-miR-4769-5p	0.134168	1.81144	0.955499
hsa-mir-4769_hsa-miR-4769-3p	0.147775	0.40686	0.938002
hsa-mir-532_hsa-miR-532-5p	93.0851	0.912155	0.732992
[truncated: 135 more rows]

## Sheet: Table S4
LEAD vs AAA comparison
miRNA transcript	ROC-AUC	Threshold	Specificity	Sensitivity	Accuracy	Positive Predictive Value	Negative Predictive Value
hsa-mir-135b_hsa-miR-135b-5p	0.656	3.31282	0.55	0.785714	0.647059	0.55	0.785714
hsa-mir-205_hsa-miR-205-5p	0.558	2.60151	0.675	0.535714	0.617647	0.535714	0.675
hsa-mir-7641-1_hsa-miR-7641	0.629	5.30245	0.4	0.964286	0.632353	0.529412	0.941176
hsa-mir-7641-2_hsa-miR-7641	0.646	3.4441	0.475	0.785714	0.602941	0.511628	0.76
hsa-mir-4531_hsa-miR-4531	0.521	4.61465	0.45	0.75	0.573529	0.488372	0.72
hsa-mir-124-3_hsa-miR-124-3p	0.562	2.41247	1	0.178571	0.661765	1	0.634921
hsa-mir-1303_hsa-miR-1303	0.629	2.91376	0.425	0.857143	0.602941	0.510638	0.809524
hsa-mir-124-1_hsa-miR-124-3p	0.55	4.84062	0.225	0.928571	0.514706	0.45614	0.818182
hsa-mir-124-2_hsa-miR-124-3p	0.585	3.45592	0.55	0.642857	0.588235	0.5	0.6875
hsa-mir-31_hsa-miR-31-3p	0.749	7.13896	0.45	1	0.676471	0.56	1
LEAD vs CVD comparison
hsa-mir-135b_hsa-miR-135b-5p	0.524	2.43775	0.1	1	0.513514	0.485714	1
hsa-mir-193b_hsa-miR-193b-3p	0.527	5.22524	0.6	0.5	0.554054	0.515152	0.585366
hsa-mir-212_hsa-miR-212-3p	0.558	4.95264	0.4	0.764706	0.567568	0.52	0.666667
hsa-mir-196a-1_hsa-miR-196a-5p	0.603	3.27953	0.8	0.411765	0.621622	0.636364	0.615385
hsa-mir-99a_hsa-miR-99a-5p	0.626	7.1562	0.375	0.911765	0.621622	0.553571	0.833333
hsa-mir-99a_hsa-miR-99a-3p	0.607	2.82112	0.275	0.941176	0.581081	0.52459	0.846154
hsa-mir-125b-2_hsa-miR-125b-5p	0.659	7.45607	0.75	0.558824	0.662162	0.655172	0.666667
hsa-mir-98_hsa-miR-98-5p	0.646	10.1735	0.825	0.5	0.675676	0.708333	0.66
AAA vs CVD comparison
hsa-mir-664a_hsa-miR-664a-3p	0.824	10.8347	0.735294	0.821429	0.774194	0.71875	0.833333
hsa-mir-6503_hsa-miR-6503-3p	0.733	5.67422	0.764706	0.75	0.758065	0.724138	0.787879
hsa-mir-1261_hsa-miR-1261	0.611	5.69444	0.647059	0.714286	0.677419	0.625	0.733333
hsa-mir-125b-1_hsa-miR-125b-5p	0.598	7.8975	0.352941	0.928571	0.612903	0.541667	0.857143
hsa-mir-193b_hsa-miR-193b-3p	0.45	5.2093	0.5	0.571429	0.532258	0.484848	0.586207
hsa-mir-196a-1_hsa-miR-196a-5p	0.516	3.664	0.676471	0.428571	0.564516	0.521739	0.589744
hsa-mir-21_hsa-miR-21-3p	0.798	10.9586	0.705882	0.928571	0.806452	0.722222	0.923077
hsa-mir-99b_hsa-miR-99b-3p	0.564	5.26049	0.823529	0.392857	0.629032	0.647059	0.622222
hsa-mir-4433b_hsa-miR-4433b-5p	0.544	11.6102	0.352941	0.821429	0.564516	0.511111	0.705882
hsa-mir-4433_hsa-miR-4433-3p	0.544	11.6102	0.352941	0.821429	0.564516	0.511111	0.705882
hsa-mir-99a_hsa-miR-99a-5p	0.608	7.42145	0.647059	0.607143	0.629032	0.586207	0.666667
hsa-mir-99a_hsa-miR-99a-3p	0.64	3.19452	0.558824	0.75	0.645161	0.583333	0.730769
hsa-mir-125b-2_hsa-miR-125b-5p	0.619	7.39114	0.588235	0.678571	0.629032	0.575758	0.689655
hsa-mir-550a-3_hsa-miR-550a-3p	0.693	5.98811	0.764706	0.607143	0.693548	0.68	0.702703
hsa-mir-7-1_hsa-miR-7-5p	0.601	8.04572	0.588235	0.714286	0.645161	0.588235	0.714286
hsa-mir-199b_hsa-miR-199b-5p	0.75	9.56027	0.852941	0.678571	0.774194	0.791667	0.763158
hsa-mir-98_hsa-miR-98-5p	0.674	10.3515	0.676471	0.714286	0.693548	0.645161	0.741935

## Sheet: Table S5
LEAD vs AAA comparison					LEAD vs CVD						AAA vs CVD
Pathway	miRNA	p value			Pathway	miRNA	p value				Pathway	miRNA	p value
Embryonic Development	hsa-miR-124-3p	0.0247			Cardiogenesis	hsa-miR-99a-5p	0.011				Cardiogenesis	hsa-miR-99a-5p	0.0173
Embryonic Development	hsa-miR-135b-5p	0.0247			Cardiogenesis	hsa-miR-99a-3p	0.011				Cardiogenesis	hsa-miR-99a-3p	0.0173
Cell Motility	hsa-miR-205-5p	0.0361			Regulation of GnRH Pathway	hsa-miR-212-3p	0.0498				Cardiac Regeneration	hsa-miR-99b-3p	0.0241
Cell Motility	hsa-miR-31-3p	0.0361			Cell Growth	hsa-miR-212-3p	0.0739				Cardiac Regeneration	hsa-miR-99a-5p	0.0241
Wound Healing	hsa-miR-205-5p	0.0406			Cardiac Regeneration	hsa-miR-99a-5p	0.0942				Cardiac Regeneration	hsa-miR-99a-3p	0.0241
Wound Healing	hsa-miR-31-3p	0.0406			Cardiac Regeneration	hsa-miR-99a-3p	0.0942				Inflammation	hsa-miR-199b-5p	0.0243
Peritoneal Cavity Homeostasis	hsa-miR-205-5p	0.0442			Adiponectin Signaling	hsa-miR-193b-3p	0.0974				Inflammation	hsa-miR-7-5p	0.0243
Peritoneal Cavity Homeostasis	hsa-miR-31-3p	0.0442			Megakaryocyte Differentiation	hsa-miR-125b-5p	0.12				Inflammation	hsa-miR-99b-3p	0.0243
Bile Duct Proliferation	hsa-miR-124-3p	0.0468			Hormone-mediated Signaling Pathway	hsa-miR-98-5p	0.153				Inflammation	hsa-miR-125b-5p	0.0243
Myoblast Differentiation	hsa-miR-31-3p	0.0468			Hormone-mediated Signaling Pathway	hsa-miR-212-3p	0.153				Inflammation	hsa-miR-193b-3p	0.0243
Brain Development	hsa-miR-124-3p	0.0911			Hormone-mediated Signaling Pathway	hsa-miR-135b-5p	0.153				Folliculogenesis	hsa-miR-21-3p	0.0446
Brain Development	hsa-miR-135b-5p	0.0911			B cell differentiation	hsa-miR-212-3p	0.165				Folliculogenesis	hsa-miR-125b-5p	0.0446
Regulation of Wnt Signaling Pathway	hsa-miR-124-3p	0.0918			Immune Response	hsa-miR-196a-5p	0.172				Osteoblast Apoptosis	hsa-miR-21-3p	0.0619
Chromatin Remodeling	hsa-miR-31-3p	0.106			Immune Response	hsa-miR-98-5p	0.172				Radiation-Induced Bystander Effects	hsa-miR-21-3p	0.0719
T-Cell Activation	hsa-miR-31-3p	0.111			Immune Response	hsa-miR-125b-5p	0.172				Hematopoiesis	hsa-miR-196a-5p	0.0777
Myogensis	hsa-miR-135b-5p	0.116			Inflammation	hsa-miR-135b-5p	0.175				Hematopoiesis	hsa-miR-125b-5p	0.0777
Transdifferentiation	hsa-miR-124-3p	0.116			Inflammation	hsa-miR-125b-5p	0.175				Hematopoiesis	hsa-miR-99a-5p	0.0777
Neuron Differentiation	hsa-miR-124-3p	0.195			Inflammation	hsa-miR-193b-3p	0.175				Hematopoiesis	hsa-miR-99a-3p	0.0777
Osteoclast Differentiation	hsa-miR-124-3p	0.195			Cell Cycle	hsa-miR-196a-5p	0.177				Smooth Muscle Cell Differentiation	hsa-miR-21-3p	0.0916
Osteogenesis	hsa-miR-124-3p	0.209			Cell Cycle	hsa-miR-98-5p	0.177				Tumor Cell Radiation Sensitivity	hsa-miR-21-3p	0.0916
Osteogenesis	hsa-miR-31-3p	0.209			Cell Cycle	hsa-miR-125b-5p	0.177				Latent Virus Replication	hsa-miR-21-3p	0.0939
					Myogensis	hsa-miR-135b-5p	0.179				Latent Virus Replication	hsa-miR-125b-5p	0.0939
					Plasma Cell Differentiation	hsa-miR-125b-5p	0.179				Immune Response	hsa-miR-98-5p	0.0965
					Anti-Cell Proliferation	hsa-miR-98-5p	0.186				Immune Response	hsa-miR-196a-5p	0.0965
											Immune Response	hsa-miR-199b-5p	0.0965
											Immune Response	hsa-miR-125b-5p	0.0965
											Cell Cycle	hsa-miR-98-5p	0.0998
											Cell Cycle	hsa-miR-196a-5p	0.0998
											Cell Cycle	hsa-miR-21-3p	0.0998
											Cell Cycle	hsa-miR-125b-5p	0.0998
											Cleavage Stage Development	hsa-miR-21-3p	0.101
											Cell Death	hsa-miR-98-5p	0.112
											Cell Death	hsa-miR-7-5p	0.112
											Cell Death	hsa-miR-21-3p	0.112
											Cell Death	hsa-miR-125b-5p	0.112
											Adiponectin Signaling	hsa-miR-193b-3p	0.12

## Sheet: Table S6
LEAD vs AAA
miRNA	miRNA expression	target	target expression	target name	genomic location of target
hsa-mir-124-3p	upregulation	GIT2	downregulation	GIT ArfGAP 2	12q24.11
hsa-mir-124-3p	upregulation	UFM1	upregulation	ubiquitin fold modifier 1	13q13.3
hsa-mir-7641	upregulation	UFM1	upregulation	ubiquitin fold modifier 1	13q13.3
hsa-mir-124-3p	upregulation	YBX1	downregulation	Y-box binding protein 1	1p34.2
LEAD vs CVD
hsa-mir-196a-5p	upregulation	ARL6IP1	upregulation	ADP ribosylation factor like GTPase 6 interacting protein 1	16p12.3
hsa-mir-212-3p	upregulation	C1orf216	upregulation	chromosome 1 open reading frame 216	1p34.3
hsa-mir-98-5p	upregulation	DNAH1	downregulation	dynein axonemal heavy chain 1	3p21.1
hsa-mir-212-3p	upregulation	EIF3C	upregulation	eukaryotic translation initiation factor 3 subunit C	16p11.2
hsa-mir-212-3p	upregulation	FAM167A	downregulation	family with sequence similarity 167 member A	8p23.1
hsa-mir-196a-5p	upregulation	HECTD4	downregulation	HECT domain E3 ubiquitin protein ligase 4	12q24.13
hsa-mir-212-3p	upregulation	PSME1	upregulation	proteasome activator subunit 1	14q12
hsa-mir-196a-5p	upregulation	TSC2	downregulation	TSC complex subunit 2	16p13.3
AAA vs CVD
hsa-miR-196a-5p	upregulation	MALT1	downregulation	MALT1 paracaspase	18q21.32
hsa-miR-7-5p	upregulation	MALT1	downregulation	MALT1 paracaspase	18q21.32
hsa-miR-21-3p	upregulation	STMN3	downregulation	stathmin 3	20q13.33

## Sheet: Table S7
Correlations with age					Correlations with basophils counts					Correaltions with BMI (body mass index)					Correlations with eosinophils counts					Correlations with hematocrit levels					Correlations with hemoglobine levels					Correlations with creatinine levels					Correlations with leukocytes counts					Correlations with lymphocytes counts					Correlations with urea levels
miRNA transcript	R	p	p adjusted		miRNA transcript	R	p	p adjusted		miRNA transcript	R	p	p adjusted		miRNA transcript	R	p	p adjusted		miRNA transcript	R	p	p adjusted		miRNA transcript	R	p	p adjusted		miRNA transcript	R	p	p adjusted		miRNA transcript	R	p	p adjusted		miRNA transcript	R	p	p adjusted		miRNA transcript	R	p	p adjusted
hsa-mir-199b_hsa-miR-199b-5p	0.286901	0.00346045	0.0242231		hsa-mir-21_hsa-miR-21-3p	0.245597	0.0128439	0.0654353		hsa-mir-1261_hsa-miR-1261	0.322535	0.000945985	0.0100555		hsa-mir-1261_hsa-miR-1261	0.287356	0.00340695	0.0240441		hsa-mir-199b_hsa-miR-199b-5p	0.378702	8.68039e-05	0.00138404		hsa-mir-7-1_hsa-miR-7-5p	0.189248	0.0567787	0.185176		hsa-mir-1261_hsa-miR-1261	0.306737	0.00171464	0.0144736		hsa-mir-99b_hsa-miR-99b-3p	0.135187	0.175505	0.378914		hsa-mir-135b_hsa-miR-135b-5p	0.140565	0.158793	0.355119		hsa-mir-125b-2_hsa-miR-125b-5p	0.314049	0.00130726	0.0123687
hsa-mir-21_hsa-miR-21-3p	0.281608	0.00413963	0.0272078		hsa-mir-6503_hsa-miR-6503-3p	0.241516	0.0144674	0.0689022		hsa-mir-6503_hsa-miR-6503-3p	0.247424	0.0121699	0.0631224		hsa-mir-7-1_hsa-miR-7-5p	0.245661	0.0128196	0.0654353		hsa-mir-6503_hsa-miR-6503-3p	0.318499	0.00110458	0.0109608		hsa-mir-98_hsa-miR-98-5p	0.124219	0.213531	0.420709		hsa-mir-7-1_hsa-miR-7-5p	0.248367	0.0118345	0.062131		hsa-mir-664a_hsa-miR-664a-3p	0.130155	0.192282	0.397014		hsa-mir-205_hsa-miR-205-5p	0.107409	0.282588	0.492966		hsa-mir-125b-1_hsa-miR-125b-5p	0.277967	0.0046737	0.0300302
hsa-mir-6503_hsa-miR-6503-3p	0.267288	0.00661157	0.0406612		hsa-mir-7641-1_hsa-miR-7641	0.202425	0.041313	0.146986		hsa-mir-124-2_hsa-miR-124-3p	0.242081	0.0142325	0.0689022		hsa-mir-21_hsa-miR-21-3p	0.219732	0.0264846	0.111235		hsa-mir-21_hsa-miR-21-3p	0.299065	0.00226277	0.0185547		hsa-mir-6503_hsa-miR-6503-3p	0.0794333	0.427425	0.638912		hsa-mir-4531_hsa-miR-4531	0.248011	0.0119604	0.0624115		hsa-mir-99a_hsa-miR-99a-5p	0.123295	0.216983	0.425816		hsa-mir-664a_hsa-miR-664a-3p	0.092167	0.356877	0.572166		hsa-mir-205_hsa-miR-205-5p	0.181059	0.0685835	0.202227
hsa-mir-1303_hsa-miR-1303	0.170235	0.0871529	0.236715		hsa-mir-199b_hsa-miR-199b-5p	0.198465	0.0455402	0.15684		hsa-mir-4531_hsa-miR-4531	0.203143	0.0405835	0.146202		hsa-mir-199b_hsa-miR-199b-5p	0.214311	0.0305448	0.12347		hsa-mir-1261_hsa-miR-1261	0.279306	0.00447057	0.0289411		hsa-mir-4531_hsa-miR-4531	0.0768252	0.442803	0.652831		hsa-mir-199b_hsa-miR-199b-5p	0.24449	0.0132678	0.0668045		hsa-mir-99a_hsa-miR-99a-3p	0.0805271	0.421069	0.634922		hsa-mir-550a-3_hsa-miR-550a-3p	0.0542195	0.588342	0.755127		hsa-mir-99a_hsa-miR-99a-5p	0.171561	0.0846842	0.23147
hsa-mir-98_hsa-miR-98-5p	0.162797	0.102084	0.263596		hsa-mir-1261_hsa-miR-1261	0.192294	0.052837	0.174972		hsa-mir-199b_hsa-miR-199b-5p	0.186145	0.0610394	0.190866		hsa-mir-6503_hsa-miR-6503-3p	0.198726	0.0452507	0.156469		hsa-mir-7-1_hsa-miR-7-5p	0.265371	0.00702621	0.0423213		hsa-mir-99a_hsa-miR-99a-3p	0.0766441	0.443882	0.653303		hsa-mir-124-2_hsa-miR-124-3p	0.221209	0.0254621	0.107994		hsa-mir-193b_hsa-miR-193b-3p	0.0520339	0.603488	0.763		hsa-mir-196a-1_hsa-miR-196a-5p	0.0521148	0.602924	0.763		hsa-mir-193b_hsa-miR-193b-3p	0.134149	0.178874	0.38216
hsa-mir-124-2_hsa-miR-124-3p	0.160771	0.106481	0.268856		hsa-mir-99a_hsa-miR-99a-5p	0.186043	0.0611836	0.190866		hsa-mir-124-3_hsa-miR-124-3p	0.181378	0.0680891	0.201664		hsa-mir-4531_hsa-miR-4531	0.19297	0.0519939	0.172845		hsa-mir-7641-1_hsa-miR-7641	0.202455	0.0412824	0.146986		hsa-mir-550a-3_hsa-miR-550a-3p	0.0749638	0.453965	0.65802		hsa-mir-6503_hsa-miR-6503-3p	0.176978	0.0751681	0.212673		hsa-mir-7641-1_hsa-miR-7641	0.0453096	0.651127	0.798605		hsa-mir-4433_hsa-miR-4433-3p	0.0399051	0.690473	0.822265		hsa-mir-31_hsa-miR-31-3p	0.13097	0.189489	0.392795
hsa-mir-124-1_hsa-miR-124-3p	0.15643	0.116398	0.286343		hsa-mir-193b_hsa-miR-193b-3p	0.168329	0.0908027	0.244316		hsa-mir-193b_hsa-miR-193b-3p	0.17673	0.0755843	0.212673		hsa-mir-212_hsa-miR-212-3p	0.181502	0.0678973	0.201664		hsa-mir-98_hsa-miR-98-5p	0.16031	0.107501	0.270638		hsa-mir-21_hsa-miR-21-3p	0.0715579	0.474789	0.675695		hsa-mir-196a-1_hsa-miR-196a-5p	0.133563	0.180799	0.383419		hsa-mir-4433_hsa-miR-4433-3p	-0.00558092	0.955604	0.972548		hsa-mir-4433b_hsa-miR-4433b-5p	0.0399051	0.690473	0.822265		hsa-mir-99a_hsa-miR-99a-3p	0.109371	0.273839	0.485124
hsa-mir-1261_hsa-miR-1261	0.136856	0.170186	0.371904		hsa-mir-212_hsa-miR-212-3p	0.167388	0.0926495	0.24697		hsa-mir-196a-1_hsa-miR-196a-5p	0.169017	0.0894716	0.241489		hsa-mir-98_hsa-miR-98-5p	0.175706	0.0773209	0.215447		hsa-mir-196a-1_hsa-miR-196a-5p	0.149066	0.134835	0.309188		hsa-mir-199b_hsa-miR-199b-5p	0.065046	0.516	0.7052		hsa-mir-135b_hsa-miR-135b-5p	0.124936	0.210879	0.416437		hsa-mir-4433b_hsa-miR-4433b-5p	-0.00558092	0.955604	0.972548		hsa-mir-99a_hsa-miR-99a-3p	0.0259697	0.795564	0.891483		hsa-mir-664a_hsa-miR-664a-3p	0.0994764	0.319858	0.532683
hsa-mir-124-3_hsa-miR-124-3p	0.115109	0.249301	0.463217		hsa-mir-7-1_hsa-miR-7-5p	0.162371	0.102997	0.263596		hsa-mir-7-1_hsa-miR-7-5p	0.150854	0.130165	0.307889		hsa-mir-196a-1_hsa-miR-196a-5p	0.148995	0.135023	0.309188		hsa-mir-124-3_hsa-miR-124-3p	0.135558	0.174313	0.378914		hsa-mir-212_hsa-miR-212-3p	0.0429132	0.668463	0.808352		hsa-mir-124-1_hsa-miR-124-3p	0.123261	0.217112	0.425816		hsa-mir-205_hsa-miR-205-5p	-0.0092487	0.926493	0.956647		hsa-mir-1303_hsa-miR-1303	-0.0160854	0.872517	0.922023		hsa-mir-550a-3_hsa-miR-550a-3p	0.0979433	0.327409	0.542115
hsa-mir-550a-3_hsa-miR-550a-3p	0.105684	0.290434	0.503146		hsa-mir-7641-2_hsa-miR-7641	0.136207	0.172239	0.375438		hsa-mir-1303_hsa-miR-1303	0.149797	0.132911	0.309188		hsa-mir-7641-2_hsa-miR-7641	0.147713	0.138451	0.315361		hsa-mir-124-2_hsa-miR-124-3p	0.13148	0.187757	0.391426		hsa-mir-196a-1_hsa-miR-196a-5p	0.0412103	0.68089	0.817638		hsa-mir-124-3_hsa-miR-124-3p	0.104672	0.295105	0.507064		hsa-mir-135b_hsa-miR-135b-5p	-0.0159956	0.873222	0.922023		hsa-mir-98_hsa-miR-98-5p	-0.0199327	0.842381	0.909642		hsa-mir-135b_hsa-miR-135b-5p	0.0815374	0.415246	0.630559
hsa-mir-99b_hsa-miR-99b-3p	0.0303735	0.761855	0.873437		hsa-mir-125b-1_hsa-miR-125b-5p	0.115767	0.246587	0.46241		hsa-mir-21_hsa-miR-21-3p	0.116666	0.24291	0.459196		hsa-mir-7641-1_hsa-miR-7641	0.139762	0.161209	0.357734		hsa-mir-124-1_hsa-miR-124-3p	0.111573	0.264235	0.475901		hsa-mir-125b-1_hsa-miR-125b-5p	0.0289332	0.772834	0.877059		hsa-mir-31_hsa-miR-31-3p	0.103087	0.302518	0.517492		hsa-mir-125b-2_hsa-miR-125b-5p	-0.0184974	0.853599	0.914549		hsa-mir-31_hsa-miR-31-3p	-0.0340774	0.73384	0.851531		hsa-mir-1303_hsa-miR-1303	0.0813507	0.416319	0.630708
hsa-mir-7-1_hsa-miR-7-5p	0.0207622	0.835912	0.907903		hsa-mir-124-3_hsa-miR-124-3p	0.113878	0.254432	0.465823		hsa-mir-7641-1_hsa-miR-7641	0.114586	0.251474	0.464633		hsa-mir-193b_hsa-miR-193b-3p	0.0686164	0.493181	0.686466		hsa-mir-4531_hsa-miR-4531	0.0965183	0.33453	0.549677		hsa-mir-1303_hsa-miR-1303	0.0258837	0.796226	0.891483		hsa-mir-7641-2_hsa-miR-7641	0.0876796	0.380869	0.595151		hsa-mir-31_hsa-miR-31-3p	-0.0227595	0.82038	0.904414		hsa-mir-99b_hsa-miR-99b-3p	-0.0471245	0.638119	0.791672		hsa-mir-4433_hsa-miR-4433-3p	0.0665571	0.506276	0.696332
hsa-mir-205_hsa-miR-205-5p	-0.00462451	0.963207	0.976225		hsa-mir-1303_hsa-miR-1303	0.111324	0.265311	0.475901		hsa-mir-124-1_hsa-miR-124-3p	0.101484	0.310141	0.524619		hsa-mir-99b_hsa-miR-99b-3p	0.0304319	0.76141	0.873437		hsa-mir-7641-2_hsa-miR-7641	0.0597595	0.55075	0.725277		hsa-mir-124-2_hsa-miR-124-3p	0.0151229	0.880086	0.923595		hsa-mir-7641-1_hsa-miR-7641	0.0826022	0.40916	0.622416		hsa-mir-125b-1_hsa-miR-125b-5p	-0.0424455	0.671867	0.810193		hsa-mir-125b-2_hsa-miR-125b-5p	-0.0555887	0.578943	0.750708		hsa-mir-4433b_hsa-miR-4433b-5p	0.0665571	0.506276	0.696332
hsa-mir-4531_hsa-miR-4531	-0.0115018	0.908655	0.947158		hsa-mir-124-1_hsa-miR-124-3p	0.0899707	0.3685	0.582564		hsa-mir-212_hsa-miR-212-3p	0.0890492	0.373445	0.586745		hsa-mir-31_hsa-miR-31-3p	0.0206376	0.836882	0.907903		hsa-mir-212_hsa-miR-212-3p	0.0486118	0.627541	0.783062		hsa-mir-99b_hsa-miR-99b-3p	0.00479768	0.96183	0.976225		hsa-mir-98_hsa-miR-98-5p	0.063821	0.523951	0.710428		hsa-mir-1261_hsa-miR-1261	-0.0465944	0.641907	0.791808		hsa-mir-124-3_hsa-miR-124-3p	-0.059736	0.550907	0.725277		hsa-mir-4531_hsa-miR-4531	0.051458	0.607507	0.766955
hsa-mir-196a-1_hsa-miR-196a-5p	-0.0154471	0.877535	0.923595		hsa-mir-125b-2_hsa-miR-125b-5p	0.0892876	0.372162	0.586745		hsa-mir-550a-3_hsa-miR-550a-3p	0.0709714	0.478426	0.676396		hsa-mir-124-2_hsa-miR-124-3p	0.01732	0.862824	0.92056		hsa-mir-1303_hsa-miR-1303	0.0381182	0.703672	0.832227		hsa-mir-1261_hsa-miR-1261	-0.00819227	0.93487	0.960528		hsa-mir-21_hsa-miR-21-3p	0.0544078	0.587046	0.755127		hsa-mir-124-1_hsa-miR-124-3p	-0.0522037	0.602305	0.763		hsa-mir-1261_hsa-miR-1261	-0.0648846	0.517043	0.705506		hsa-mir-124-3_hsa-miR-124-3p	0.0231041	0.817708	0.904324
hsa-mir-7641-2_hsa-miR-7641	-0.0276735	0.782474	0.882975		hsa-mir-98_hsa-miR-98-5p	0.0864749	0.387472	0.600073		hsa-mir-7641-2_hsa-miR-7641	0.0466451	0.641545	0.791808		hsa-mir-1303_hsa-miR-1303	0.0167472	0.867319	0.921392		hsa-mir-135b_hsa-miR-135b-5p	0.0282616	0.777969	0.879195		hsa-mir-31_hsa-miR-31-3p	-0.0159998	0.873189	0.922023		hsa-mir-550a-3_hsa-miR-550a-3p	0.0477059	0.633975	0.789946		hsa-mir-7641-2_hsa-miR-7641	-0.0595789	0.551957	0.72555		hsa-mir-125b-1_hsa-miR-125b-5p	-0.0797649	0.425493	0.638912		hsa-mir-7641-1_hsa-miR-7641	0.0199247	0.842443	0.909642
hsa-mir-212_hsa-miR-212-3p	-0.0336734	0.736879	0.852759		hsa-mir-4531_hsa-miR-4531	0.0864692	0.387504	0.600073		hsa-mir-99a_hsa-miR-99a-3p	0.0443832	0.657807	0.800906		hsa-mir-550a-3_hsa-miR-550a-3p	0.0110589	0.912158	0.949659		hsa-mir-550a-3_hsa-miR-550a-3p	-0.0197075	0.844139	0.909642		hsa-mir-205_hsa-miR-205-5p	-0.0214198	0.83079	0.907903		hsa-mir-1303_hsa-miR-1303	0.0267228	0.789771	0.888449		hsa-mir-124-2_hsa-miR-124-3p	-0.0609713	0.542685	0.721068		hsa-mir-124-1_hsa-miR-124-3p	-0.0883535	0.377205	0.591126		hsa-mir-124-2_hsa-miR-124-3p	0.00696403	0.944618	0.965933
hsa-mir-193b_hsa-miR-193b-3p	-0.0550526	0.582615	0.750946		hsa-mir-99a_hsa-miR-99a-3p	0.0773539	0.439661	0.650426		hsa-mir-98_hsa-miR-98-5p	0.0420762	0.674561	0.812303		hsa-mir-125b-1_hsa-miR-125b-5p	-0.0245111	0.806816	0.898524		hsa-mir-193b_hsa-miR-193b-3p	-0.0377599	0.706329	0.832677		hsa-mir-125b-2_hsa-miR-125b-5p	-0.0216179	0.82925	0.907903		hsa-mir-205_hsa-miR-205-5p	0.0157925	0.874819	0.922023		hsa-mir-550a-3_hsa-miR-550a-3p	-0.0623637	0.533491	0.719217		hsa-mir-99a_hsa-miR-99a-5p	-0.0891287	0.373017	0.586745		hsa-mir-124-1_hsa-miR-124-3p	0.00228551	0.981811	0.986394
hsa-mir-4433_hsa-miR-4433-3p	-0.0690054	0.490727	0.685212		hsa-mir-124-2_hsa-miR-124-3p	0.0738409	0.460774	0.665398		hsa-mir-99a_hsa-miR-99a-5p	0.034923	0.727491	0.847591		hsa-mir-135b_hsa-miR-135b-5p	-0.0334603	0.738484	0.85347		hsa-mir-31_hsa-miR-31-3p	-0.0385903	0.700176	0.83011		hsa-mir-99a_hsa-miR-99a-5p	-0.0526104	0.599476	0.763		hsa-mir-99b_hsa-miR-99b-3p	0.0105057	0.916536	0.950596		hsa-mir-1303_hsa-miR-1303	-0.0681597	0.49607	0.686681		hsa-mir-7-1_hsa-miR-7-5p	-0.0937681	0.348549	0.561901		hsa-mir-1261_hsa-miR-1261	-0.0206205	0.837016	0.907903
hsa-mir-4433b_hsa-miR-4433b-5p	-0.0690054	0.490727	0.685212		hsa-mir-31_hsa-miR-31-3p	0.01175	0.906693	0.947158		hsa-mir-31_hsa-miR-31-3p	0.0297208	0.766824	0.873437		hsa-mir-124-3_hsa-miR-124-3p	-0.0521811	0.602462	0.763		hsa-mir-205_hsa-miR-205-5p	-0.0602315	0.547602	0.725277		hsa-mir-124-3_hsa-miR-124-3p	-0.0570574	0.56894	0.742208		hsa-mir-193b_hsa-miR-193b-3p	0.0087057	0.930798	0.959781		hsa-mir-196a-1_hsa-miR-196a-5p	-0.0834478	0.404366	0.6195		hsa-mir-6503_hsa-miR-6503-3p	-0.0952788	0.340804	0.556797		hsa-mir-99b_hsa-miR-99b-3p	-0.0432833	0.665774	0.806233
hsa-mir-7641-1_hsa-miR-7641	-0.0795223	0.426906	0.638912		hsa-mir-196a-1_hsa-miR-196a-5p	0.000602713	0.995203	0.995203		hsa-mir-205_hsa-miR-205-5p	0.0207864	0.835723	0.907903		hsa-mir-205_hsa-miR-205-5p	-0.0552436	0.581306	0.750926		hsa-mir-99a_hsa-miR-99a-3p	-0.0860475	0.389831	0.601514		hsa-mir-135b_hsa-miR-135b-5p	-0.0705622	0.480973	0.676663		hsa-mir-212_hsa-miR-212-3p	-0.0241643	0.809497	0.899326		hsa-mir-7-1_hsa-miR-7-5p	-0.100836	0.313256	0.526784		hsa-mir-124-2_hsa-miR-124-3p	-0.102747	0.304124	0.517492		hsa-mir-7641-2_hsa-miR-7641	-0.052035	0.603479	0.763
hsa-mir-99a_hsa-miR-99a-5p	-0.0947656	0.343422	0.557899		hsa-mir-135b_hsa-miR-135b-5p	-0.00382866	0.969535	0.978628		hsa-mir-135b_hsa-miR-135b-5p	-0.0296586	0.767299	0.873437		hsa-mir-124-1_hsa-miR-124-3p	-0.0782121	0.434587	0.646251		hsa-mir-99b_hsa-miR-99b-3p	-0.0915701	0.360013	0.574021		hsa-mir-4433_hsa-miR-4433-3p	-0.0774928	0.438837	0.650325		hsa-mir-99a_hsa-miR-99a-3p	-0.0539436	0.590244	0.755127		hsa-mir-199b_hsa-miR-199b-5p	-0.100904	0.312929	0.526784		hsa-mir-21_hsa-miR-21-3p	-0.105197	0.292677	0.505		hsa-mir-196a-1_hsa-miR-196a-5p	-0.0599042	0.549784	0.725277
hsa-mir-99a_hsa-miR-99a-3p	-0.158179	0.11232	0.281127		hsa-mir-550a-3_hsa-miR-550a-3p	-0.0405884	0.68545	0.819973		hsa-mir-99b_hsa-miR-99b-3p	-0.035268	0.724907	0.846872		hsa-mir-125b-2_hsa-miR-125b-5p	-0.0861915	0.389035	0.601364		hsa-mir-125b-2_hsa-miR-125b-5p	-0.116465	0.243731	0.459196		hsa-mir-4433b_hsa-miR-4433b-5p	-0.0774928	0.438837	0.650325		hsa-mir-99a_hsa-miR-99a-5p	-0.161214	0.105507	0.26797		hsa-mir-98_hsa-miR-98-5p	-0.115167	0.249059	0.463217		hsa-mir-4531_hsa-miR-4531	-0.124983	0.210708	0.416437		hsa-mir-7-1_hsa-miR-7-5p	-0.0794386	0.427395	0.638912
hsa-mir-125b-2_hsa-miR-125b-5p	-0.18498	0.0627043	0.194203		hsa-mir-205_hsa-miR-205-5p	-0.0996141	0.319185	0.532594		hsa-mir-125b-1_hsa-miR-125b-5p	-0.115524	0.247585	0.46241		hsa-mir-99a_hsa-miR-99a-5p	-0.149908	0.13262	0.309188		hsa-mir-125b-1_hsa-miR-125b-5p	-0.117142	0.240983	0.458028		hsa-mir-664a_hsa-miR-664a-3p	-0.0842989	0.399572	0.614342		hsa-mir-664a_hsa-miR-664a-3p	-0.186957	0.0598996	0.190866		hsa-mir-124-3_hsa-miR-124-3p	-0.116588	0.243229	0.459196		hsa-mir-199b_hsa-miR-199b-5p	-0.129147	0.19578	0.397562		hsa-mir-199b_hsa-miR-199b-5p	-0.0872286	0.383333	0.596835
hsa-mir-125b-1_hsa-miR-125b-5p	-0.19445	0.0501852	0.168787		hsa-mir-664a_hsa-miR-664a-3p	-0.111622	0.264023	0.475901		hsa-mir-125b-2_hsa-miR-125b-5p	-0.135327	0.175056	0.378914		hsa-mir-99a_hsa-miR-99a-3p	-0.151779	0.127798	0.305651		hsa-mir-99a_hsa-miR-99a-5p	-0.15129	0.129047	0.306732		hsa-mir-7641-1_hsa-miR-7641	-0.102941	0.303209	0.517492		hsa-mir-125b-2_hsa-miR-125b-5p	-0.22139	0.025339	0.107994		hsa-mir-21_hsa-miR-21-3p	-0.133048	0.182502	0.384191		hsa-mir-193b_hsa-miR-193b-3p	-0.140197	0.159897	0.356161		hsa-mir-6503_hsa-miR-6503-3p	-0.104902	0.294042	0.50634
hsa-mir-135b_hsa-miR-135b-5p	-0.231373	0.0192944	0.086075		hsa-mir-99b_hsa-miR-99b-3p	-0.162388	0.10296	0.263596		hsa-mir-4433_hsa-miR-4433-3p	-0.137719	0.167483	0.368806		hsa-mir-664a_hsa-miR-664a-3p	-0.260514	0.008182	0.0479232		hsa-mir-664a_hsa-miR-664a-3p	-0.239732	0.0152313	0.0716618		hsa-mir-124-1_hsa-miR-124-3p	-0.111903	0.262819	0.475393		hsa-mir-4433_hsa-miR-4433-3p	-0.236984	0.0164762	0.0762689		hsa-mir-6503_hsa-miR-6503-3p	-0.15377	0.122819	0.296321		hsa-mir-7641-1_hsa-miR-7641	-0.176277	0.0763488	0.21343		hsa-mir-21_hsa-miR-21-3p	-0.119164	0.232902	0.447609
hsa-mir-664a_hsa-miR-664a-3p	-0.309304	0.00156008	0.0132993		hsa-mir-4433_hsa-miR-4433-3p	-0.282316	0.00404234	0.0269306		hsa-mir-4433b_hsa-miR-4433b-5p	-0.137719	0.167483	0.368806		hsa-mir-4433_hsa-miR-4433-3p	-0.330475	0.000693002	0.00774902		hsa-mir-4433_hsa-miR-4433-3p	-0.29642	0.00248557	0.0194552		hsa-mir-7641-2_hsa-miR-7641	-0.128355	0.198558	0.400371		hsa-mir-4433b_hsa-miR-4433b-5p	-0.236984	0.0164762	0.0762689		hsa-mir-4531_hsa-miR-4531	-0.201989	0.0417626	0.147974		hsa-mir-212_hsa-miR-212-3p	-0.209891	0.0342335	0.134589		hsa-mir-212_hsa-miR-212-3p	-0.133635	0.180563	0.383419
hsa-mir-31_hsa-miR-31-3p	-0.418877	1.17831e-05	0.000260135		hsa-mir-4433b_hsa-miR-4433b-5p	-0.282316	0.00404234	0.0269306		hsa-mir-664a_hsa-miR-664a-3p	-0.242906	0.0138953	0.0679762		hsa-mir-4433b_hsa-miR-4433b-5p	-0.330475	0.000693002	0.00774902		hsa-mir-4433b_hsa-miR-4433b-5p	-0.29642	0.00248557	0.0194552		hsa-mir-193b_hsa-miR-193b-3p	-0.144474	0.14741	0.332251		hsa-mir-125b-1_hsa-miR-125b-5p	-0.253994	0.0099955	0.0560783		hsa-mir-212_hsa-miR-212-3p	-0.24067	0.0148252	0.0701348		hsa-mir-7641-2_hsa-miR-7641	-0.27275	0.00554605	0.0348551		hsa-mir-98_hsa-miR-98-5p	-0.151183	0.129319	0.306732
[truncated: 16 more columns]

## Sheet: Table S8
miRNA transcript	acetylsalicylic acid medication		beta-adrenergic blockers medication		Ca2+ channel blockers medication		coronary artery disease		clopidogrel medication		diabetes type 2		micronized diosmin medication		fibrates medication		hypertension		angiotensin-converting enzyme inhibitors medication		metformin medication		myocardial infarction		hesperidin, Ruscus aculeatus and vitaminum C medication		gender		smoking status		statins medication		stroke
	p	p adjusted	p	p adjusted	p	p adjusted	p	p adjusted	p	p adjusted	p	p adjusted	p	p adjusted	p	p adjusted	p	p adjusted	p	p adjusted	p	p adjusted	p	p adjusted	p	p adjusted	p	p adjusted	p	p adjusted	p	p adjusted	p	p adjusted
hsa-mir-124-1_hsa-miR-124-3p	0.106514	0.403233	0.114785	0.409767	0.520729	0.796114	0.501891	0.796114	0.0363638	0.264501	0.531496	0.80229	0.0678064	0.350194	0.11832	0.409767	0.104239	0.403233	0.0111372	0.169566	0.360488	0.718291	0.496716	0.796114	0.737252	0.894832	0.0139577	0.187009	0.587309	0.838819	0.16097	0.459775	0.153862	0.447513
hsa-mir-124-2_hsa-miR-124-3p	0.0600873	0.322336	0.0959808	0.394275	0.495011	0.796114	0.702577	0.88192	0.11087	0.409767	0.597063	0.845101	0.0159493	0.188831	0.0718426	0.350194	0.0945966	0.394275	0.0229589	0.219028	0.277955	0.617827	0.862955	0.949527	0.511565	0.796114	0.0407532	0.277704	0.62173	0.849758	0.116344	0.409767	0.796811	0.920288
hsa-mir-124-3_hsa-miR-124-3p	0.11594	0.409767	0.0785754	0.361033	0.553818	0.816264	0.382439	0.729969	0.0136349	0.187009	0.931223	0.982728	0.0631907	0.334911	0.0485886	0.301631	0.253755	0.590445	0.0851415	0.379556	0.145145	0.435434	0.326228	0.670736	0.665204	0.875459	0.0556484	0.308655	0.558527	0.816264	0.26613	0.60163	0.219461	0.539602
hsa-mir-125b-1_hsa-miR-125b-5p	0.0528466	0.301631	0.513284	0.796114	0.0492056	0.301631	0.127762	0.409767	0.130736	0.41094	0.133723	0.416901	0.0376415	0.267985	0.190068	0.518072	0.0894159	0.39268	0.86646	0.950118	0.402626	0.746922	0.122895	0.409767	0.941859	0.983078	0.196561	0.522993	0.983129	0.991443	0.0385433	0.27037	0.781564	0.907761
hsa-mir-125b-2_hsa-miR-125b-5p	0.0312992	0.248829	0.608509	0.846656	0.0342322	0.259186	0.241251	0.575385	0.0955147	0.394275	0.122895	0.409767	0.0309568	0.248829	0.28965	0.639643	0.0454366	0.301018	0.648084	0.873266	0.475877	0.79245	0.120298	0.409767	0.965096	0.983655	0.105629	0.403233	0.949418	0.983306	0.0252525	0.219576	0.513374	0.796114
hsa-mir-1261_hsa-miR-1261	0.00586103	0.139786	0.0326448	0.251154	0.278476	0.617827	0.151229	0.447513	0.767223	0.905855	0.681837	0.879017	0.0253179	0.219576	0.0228092	0.219028	0.032228	0.251154	0.00184007	0.0675165	0.804148	0.922064	0.16077	0.459775	0.269711	0.606849	0.000463838	0.0221251	0.713973	0.884684	0.0197075	0.2089	0.663033	0.875459
hsa-mir-1303_hsa-miR-1303	0.0365976	0.264501	0.666229	0.875459	0.527264	0.798429	0.728793	0.89137	0.432944	0.7572	0.359138	0.718291	0.139093	0.428047	0.791223	0.916052	0.100015	0.394275	0.361321	0.718291	0.485521	0.795853	0.382197	0.729969	0.229761	0.559164	0.052731	0.301631	0.485297	0.795853	0.198008	0.522993	0.889734	0.95802
hsa-mir-135b_hsa-miR-135b-5p	0.0713685	0.350194	0.661337	0.875459	0.439716	0.7572	0.141476	0.429835	0.00899748	0.169566	0.0069949	0.145068	0.128858	0.409767	0.12797	0.409767	0.677242	0.879017	0.42793	0.7572	0.0105482	0.169566	0.0534689	0.301631	0.318881	0.66422	0.183416	0.50866	0.182802	0.50866	0.544146	0.813195	0.258926	0.592895
hsa-mir-193b_hsa-miR-193b-3p	0.697546	0.88192	0.318547	0.66422	0.959984	0.983655	0.0105037	0.169566	0.31621	0.66422	0.0903089	0.39268	0.940258	0.983078	0.801438	0.921171	0.696998	0.88192	0.0419623	0.281916	0.525132	0.797732	0.0248339	0.219576	0.965096	0.983655	0.559578	0.816264	0.539728	0.809591	0.680992	0.879017	0.751324	0.902219
hsa-mir-196a-1_hsa-miR-196a-5p	0.371959	0.727149	0.557649	0.816264	0.315633	0.66422	0.278327	0.617827	0.681617	0.879017	0.762596	0.903557	0.713741	0.884684	0.926179	0.982728	0.727017	0.89137	0.835078	0.937321	0.54554	0.813195	0.81239	0.927058	0.304923	0.664081	0.618559	0.849758	0.677509	0.879017	0.829249	0.937321	0.416768	0.7572
hsa-mir-199b_hsa-miR-199b-5p	5.92209e-05	0.00941613	0.00526825	0.139609	0.778732	0.907761	0.0698844	0.350194	0.502912	0.796114	0.612118	0.84878	0.00290062	0.0965592	0.106352	0.403233	0.0165444	0.188831	0.0170225	0.188831	0.368686	0.723718	0.199207	0.522993	0.0598784	0.322336	0.000103595	0.0116927	0.26542	0.60163	0.00505299	0.139609	0.95262	0.983306
hsa-mir-205_hsa-miR-205-5p	0.517163	0.796114	0.450354	0.76448	0.0693267	0.350194	0.782158	0.907761	0.557321	0.816264	0.779096	0.907761	0.883964	0.956125	0.218338	0.539602	0.91446	0.974944	0.258876	0.592895	0.975271	0.991443	0.854483	0.943491	0.405723	0.746922	0.83363	0.937321	0.601953	0.845809	0.407127	0.746922	0.95262	0.983306
hsa-mir-21_hsa-miR-21-3p	0.000267636	0.0148438	0.049856	0.301631	0.252641	0.590445	0.148744	0.443443	0.83139	0.937321	0.681837	0.879017	0.0112032	0.169566	0.633718	0.861206	0.0356155	0.264501	0.205808	0.524974	0.756578	0.902219	0.689769	0.879732	0.12562	0.409767	0.000280071	0.0148438	0.389831	0.732083	0.0719477	0.350194	0.606586	0.846656
hsa-mir-212_hsa-miR-212-3p	0.980447	0.991443	0.312052	0.66422	0.217102	0.539363	0.601467	0.845809	0.954446	0.983306	0.574802	0.833375	0.702006	0.88192	0.36809	0.723718	0.58659	0.838819	0.332594	0.67798	0.733122	0.892089	0.829169	0.937321	0.384114	0.729969	0.66874	0.876344	0.761823	0.903557	0.517636	0.796114	0.127246	0.409767
hsa-mir-31_hsa-miR-31-3p	0.0152519	0.188831	0.58051	0.836566	0.695535	0.88192	0.0395476	0.273394	0.0265909	0.226497	0.353512	0.717555	0.0177579	0.192511	0.936701	0.983078	0.105678	0.403233	0.75482	0.902219	0.619919	0.849758	0.0471382	0.301631	0.253193	0.590445	0.0913785	0.39268	0.4809	0.795853	0.198008	0.522993	0.127246	0.409767
hsa-mir-4433_hsa-miR-4433-3p	0.117573	0.409767	0.0987018	0.394275	0.439716	0.7572	0.204647	0.524974	0.509556	0.796114	0.66608	0.875459	0.432483	0.7572	0.91567	0.974944	0.0499597	0.301631	0.0170225	0.188831	1	1	0.43096	0.7572	0.49298	0.796114	0.000171591	0.0116927	0.0756937	0.359427	0.0506471	0.301631	0.842999	0.937321
hsa-mir-4433b_hsa-miR-4433b-5p	0.117573	0.409767	0.0987018	0.394275	0.439716	0.7572	0.204647	0.524974	0.509556	0.796114	0.66608	0.875459	0.432483	0.7572	0.91567	0.974944	0.0499597	0.301631	0.0170225	0.188831	1	1	0.43096	0.7572	0.49298	0.796114	0.000171591	0.0116927	0.0756937	0.359427	0.0506471	0.301631	0.842999	0.937321
hsa-mir-4531_hsa-miR-4531	0.991619	0.995795	0.68594	0.879643	0.608811	0.846656	0.877913	0.956084	0.799137	0.920745	0.524442	0.797732	0.915185	0.974944	0.223329	0.546296	0.304351	0.664081	0.138506	0.428047	0.664311	0.875459	0.837589	0.937321	0.323625	0.670736	0.726278	0.89137	0.209608	0.529011	0.845044	0.937409	0.620497	0.849758
hsa-mir-550a-3_hsa-miR-550a-3p	0.0222371	0.219028	0.153069	0.447513	0.482411	0.795853	0.458244	0.772905	0.426875	0.7572	0.376348	0.729749	0.008714	0.169566	0.569252	0.827845	0.248212	0.586125	0.476054	0.79245	0.555889	0.816264	0.4373	0.7572	0.957346	0.983655	0.400799	0.746801	0.687855	0.879643	0.246376	0.584684	0.889734	0.95802
hsa-mir-6503_hsa-miR-6503-3p	0.000141335	0.0116927	0.0219384	0.219028	0.553818	0.816264	0.153745	0.447513	0.929651	0.982728	0.713765	0.884684	0.00101712	0.0404307	0.578267	0.835859	0.00641778	0.145068	0.0516774	0.301631	0.987634	0.993885	0.489909	0.796114	0.128039	0.409767	8.2842e-06	0.00301783	0.199549	0.522993	0.00375563	0.111965	0.95262	0.983306
hsa-mir-664a_hsa-miR-664a-3p	1.26534e-05	0.00301783	0.0774375	0.361033	0.213387	0.532909	0.302346	0.664081	0.175287	0.494745	0.871443	0.951297	0.000788651	0.0341988	0.596497	0.845101	0.0113755	0.169566	0.00925676	0.169566	0.93823	0.983078	0.450138	0.76448	0.0312422	0.248829	0.00303645	0.0965592	0.0907117	0.39268	0.0100387	0.169566	0.362259	0.718291
hsa-mir-7-1_hsa-miR-7-5p	0.0252683	0.219576	0.193352	0.522993	0.520729	0.796114	0.912627	0.974944	0.86393	0.949527	0.450138	0.76448	0.326014	0.670736	0.382344	0.729969	0.0132403	0.187009	0.00559566	0.139786	0.257878	0.592895	0.517437	0.796114	0.30953	0.66422	0.0787157	0.361033	0.463528	0.778531	0.127726	0.409767	0.197961	0.522993
hsa-mir-7641-1_hsa-miR-7641	0.626493	0.85382	0.962373	0.983655	0.717913	0.884869	0.775426	0.907761	0.25978	0.592895	0.164014	0.465683	0.871524	0.951297	0.458558	0.772905	0.742189	0.896264	0.511431	0.796114	0.756578	0.902219	0.489909	0.796114	0.602882	0.845809	0.141469	0.429835	0.209608	0.529011	0.328456	0.672418	0.113087	0.409767
hsa-mir-7641-2_hsa-miR-7641	0.847298	0.937729	0.88213	0.956125	0.315633	0.66422	0.201531	0.524974	0.306285	0.664081	0.3881	0.731714	0.644437	0.870812	0.185631	0.511828	0.428256	0.7572	0.232826	0.562657	0.733122	0.892089	0.0944861	0.394275	0.233556	0.562657	0.00678336	0.145068	0.160717	0.459775	0.715908	0.884684	0.20495	0.524974
hsa-mir-98_hsa-miR-98-5p	0.0141139	0.187009	0.756548	0.902219	0.0998267	0.394275	0.982492	0.991443	0.14449	0.435434	0.424674	0.7572	0.0847557	0.379556	0.587349	0.838819	0.375527	0.729749	0.028813	0.241119	0.0651292	0.341392	0.3881	0.731714	0.811687	0.927058	0.12538	0.409767	0.438138	0.7572	0.539681	0.809591	0.500693	0.796114
hsa-mir-99a_hsa-miR-99a-3p	0.111148	0.409767	0.589776	0.83977	0.763383	0.903557	0.123429	0.409767	0.476799	0.79245	0.0944861	0.394275	0.0228483	0.219028	0.65269	0.875459	0.0601423	0.322336	0.239157	0.573256	0.187702	0.514563	0.0988167	0.394275	0.428043	0.7572	0.821506	0.935223	0.740431	0.896264	0.0243858	0.219576	0.212116	0.532522
hsa-mir-99a_hsa-miR-99a-5p	0.0702759	0.350194	0.777131	0.907761	0.12719	0.409767	0.117144	0.409767	0.016198	0.188831	0.177484	0.497998	0.0537498	0.301631	0.396932	0.742497	0.313931	0.66422	0.929811	0.982728	0.313729	0.66422	0.130949	0.41094	0.841987	0.937321	0.383583	0.729969	0.977507	0.991443	0.36291	0.718291	0.95262	0.983306
hsa-mir-99b_hsa-miR-99b-3p	0.78209	0.907761	0.715908	0.884684	0.840938	0.937321	0.933541	0.983	0.408969	0.747426	0.705734	0.883556	0.883964	0.956125	0.643175	0.870812	0.510595	0.796114	0.700713	0.88192	0.664311	0.875459	0.450138	0.76448	0.358114	0.718291	0.0761051	0.359427	0.687855	0.879643	0.407127	0.746922	0.620497	0.849758

## Sheet: Table S9
	hsa-mir-135b_hsa-miR-135b-5p			hsa-mir-205_hsa-miR-205-5p			hsa-mir-664a_hsa-miR-664a-3p			hsa-mir-6503_hsa-miR-6503-3p			hsa-mir-1261_hsa-miR-1261			hsa-mir-7641-1_hsa-miR-7641			hsa-mir-125b-1_hsa-miR-125b-5p			hsa-mir-7641-2_hsa-miR-7641			hsa-mir-193b_hsa-miR-193b-3p			hsa-mir-212_hsa-miR-212-3p			hsa-mir-196a-1_hsa-miR-196a-5p			hsa-mir-21_hsa-miR-21-3p			hsa-mir-4531_hsa-miR-4531			hsa-mir-99b_hsa-miR-99b-3p			hsa-mir-4433b_hsa-miR-4433b-5p			hsa-mir-4433_hsa-miR-4433-3p			hsa-mir-124-3_hsa-miR-124-3p
Predictors	Estimates	CI	p	Estimates	CI	p	Estimates	CI	p	Estimates	CI	p	Estimates	CI	p	Estimates	CI	p	Estimates	CI	p	Estimates	CI	p	Estimates	CI	p	Estimates	CI	p	Estimates	CI	p	Estimates	CI	p	Estimates	CI	p	Estimates	CI	p	Estimates	CI	p	Estimates	CI	p	Estimates
(Intercept)	2.47696	-2.673351 – 7.627278	0.340906	4.49957	-1.477038 – 10.476184	0.137778	11.6366	10.068287 – 13.204990	<0.001	2.26971	-0.827522 – 5.366951	0.148407	3.4601	0.985274 – 5.934923	0.006796	2.4972	-4.055544 – 9.049938	0.449919	6.33521	2.449389 – 10.221036	0.001756	6.84624	0.141838 – 13.550633	0.045468	5.66065	1.362151 – 9.959157	0.01057	3.88928	1.408978 – 6.369573	0.002556	-1.74177	-7.038142 – 3.554608	0.51419	7.2238	3.404588 – 11.043004	0.000331	2.17352	-2.099276 – 6.446324	0.313954	6.93514	2.835098 – 11.035189	0.001204	21.0413	14.761170 – 27.321402	<0.001	21.0413	14.761170 – 27.321402	<0.001	5.56192
Age	-0.001001	-0.017139 – 0.015138	0.901959	0.000781	-0.017947 – 0.019508	0.934013	-0.002156	-0.007070 – 0.002758	0.384743	0.002747	-0.006958 – 0.012452	0.574322	-0.002691	-0.010446 – 0.005064	0.49136	-0.00184	-0.022373 – 0.018693	0.858693	-0.001735	-0.013911 – 0.010441	0.777164	-0.005934	-0.026942 – 0.015075	0.575163	0.001099	-0.012370 – 0.014568	0.871259	0.003353	-0.004419 – 0.011125	0.392566	0.013244	-0.003353 – 0.029840	0.116045	0.007496	-0.004471 – 0.019464	0.215818	0.003442	-0.009947 – 0.016831	0.609905	-0.001782	-0.014629 – 0.011066	0.783008	-0.001645	-0.021324 – 0.018033	0.868091	-0.001645	-0.021324 – 0.018033	0.868091	0.006334
BMI	-0.001248	-0.053962 – 0.051466	0.962492	-0.023852	-0.085024 – 0.037319	0.439527	-0.00484	-0.020893 – 0.011212	0.549663	0.017526	-0.014174 – 0.049227	0.274078	0.01597	-0.009360 – 0.041300	0.212877	0.028169	-0.038900 – 0.095237	0.405218	-0.013545	-0.053318 – 0.026227	0.499359	-0.009912	-0.078533 – 0.058709	0.774215	0.035361	-0.008635 – 0.079357	0.113489	0.005546	-0.019840 – 0.030932	0.664503	0.031444	-0.022766 – 0.085653	0.251385	-0.006497	-0.045587 – 0.032594	0.741374	0.01517	-0.028563 – 0.058903	0.491487	-0.011338	-0.053303 – 0.030627	0.59183	-0.016399	-0.080677 – 0.047879	0.612606	-0.016399	-0.080677 – 0.047879	0.612606	0.028684
Hematocrit	0.060425	-0.042519 – 0.163368	0.245818	0.025193	-0.094267 – 0.144652	0.675443	-0.007167	-0.038515 – 0.024181	0.649952	0.060681	-0.001226 – 0.122588	0.054587	0.023893	-0.025573 – 0.073359	0.338836	0.11499	-0.015985 – 0.245965	0.084349	0.002514	-0.075156 – 0.080183	0.948741	0.055547	-0.078460 – 0.189553	0.411359	-0.00322	-0.089138 – 0.082698	0.940651	-0.00162	-0.051196 – 0.047956	0.948246	0.043947	-0.061916 – 0.149810	0.410665	0.045201	-0.031137 – 0.121538	0.241744	0.020506	-0.064898 – 0.105910	0.633639	-0.007765	-0.089716 – 0.074186	0.850718	-0.064744	-0.190270 – 0.060782	0.307302	-0.064744	-0.190270 – 0.060782	0.307302	-0.005916
Red blood cells	-0.280865	-0.846841 – 0.285112	0.325853	-0.687526	-1.344305 – -0.030747	0.040449	0.049558	-0.122791 – 0.221907	0.568287	-0.167142	-0.507502 – 0.173218	0.330888	0.264107	-0.007856 – 0.536069	0.056809	-0.750565	-1.470656 – -0.030474	0.041292	-0.347544	-0.774563 – 0.079475	0.109079	-0.571897	-1.308654 – 0.164860	0.126152	-0.078012	-0.550381 – 0.394358	0.742945	-0.169714	-0.442277 – 0.102850	0.218545	-0.261434	-0.843461 – 0.320594	0.373547	-0.250015	-0.669714 – 0.169683	0.238929	0.025991	-0.443554 – 0.495536	0.912442	0.035341	-0.415220 – 0.485901	0.876186	0.137112	-0.553020 – 0.827244	0.693239	0.137112	-0.553020 – 0.827244	0.693239	0.394413
Leukocytes	0.071648	-0.162872 – 0.306168	0.544428	-0.104099	-0.376245 – 0.168046	0.448237	-0.004911	-0.076326 – 0.066505	0.891357	-0.046549	-0.187582 – 0.094484	0.512667	0.018614	-0.094078 – 0.131305	0.742909	0.193603	-0.104777 – 0.491983	0.199988	-0.018963	-0.195904 – 0.157979	0.831434	0.148178	-0.157108 – 0.453463	0.336495	0.159186	-0.036547 – 0.354918	0.109337	-0.05843	-0.171370 – 0.054511	0.305845	-0.047313	-0.288484 – 0.193858	0.696893	-0.056261	-0.230169 – 0.117647	0.521039	-0.102688	-0.297250 – 0.091875	0.296261	-0.004731	-0.191427 – 0.181965	0.959851	-0.155794	-0.441760 – 0.130172	0.281085	-0.155794	-0.441760 – 0.130172	0.281085	-0.035433
Neutrophils	-0.176136	-0.505333 – 0.153061	0.289718	-0.01584	-0.397852 – 0.366173	0.934355	0.069409	-0.030837 – 0.169655	0.171779	-0.127099	-0.325067 – 0.070870	0.204714	-0.080007	-0.238192 – 0.078179	0.31671	-0.159896	-0.578734 – 0.258941	0.449126	0.074051	-0.174323 – 0.322424	0.55415	-0.242234	-0.670765 – 0.186297	0.263553	-0.093924	-0.368675 – 0.180828	0.497763	0.014546	-0.143989 – 0.173081	0.855387	0.049008	-0.289526 – 0.387541	0.77373	-0.103342	-0.347457 – 0.140774	0.401524	-0.125186	-0.398294 – 0.147923	0.363897	0.282449	0.020383 – 0.544516	0.035037	-0.049259	-0.450671 – 0.352153	0.807441	-0.049259	-0.450671 – 0.352153	0.807441	-0.154622
Lymphocytes	0.301532	-0.050108 – 0.653172	0.091684	0.364987	-0.043069 – 0.773044	0.078791	0.023005	-0.084075 – 0.130085	0.669726	-0.001068	-0.212533 – 0.210397	0.991994	0.006037	-0.162933 – 0.175007	0.943415	-0.277717	-0.725109 – 0.169675	0.219946	-0.044555	-0.309861 – 0.220752	0.738767	-0.322064	-0.779810 – 0.135683	0.165042	-0.18681	-0.480293 – 0.106672	0.208564	-0.043792	-0.213135 – 0.125552	0.607781	0.1809	-0.180713 – 0.542513	0.321984	0.068416	-0.192343 – 0.329174	0.602561	-0.035537	-0.327265 – 0.256190	0.808821	-0.116369	-0.396302 – 0.163564	0.410019	0.095216	-0.333562 – 0.523994	0.659327	0.095216	-0.333562 – 0.523994	0.659327	0.032239
Monocytes	0.01758	-1.206023 – 1.241184	0.97723	-0.114963	-1.534877 – 1.304950	0.87223	-0.274666	-0.647273 – 0.097940	0.146059	0.603341	-0.132495 – 1.339178	0.106515	0.356878	-0.231087 – 0.944842	0.230246	0.811923	-0.744866 – 2.368713	0.301974	-0.234978	-1.158166 – 0.688210	0.613429	-0.419182	-2.012002 – 1.173638	0.60146	1.16496	0.143732 – 2.186195	0.025946	0.658201	0.068936 – 1.247466	0.029098	0.891949	-0.366355 – 2.150253	0.161945	0.088045	-0.819316 – 0.995407	0.847163	1.10447	0.089346 – 2.119596	0.033392	-1.3816	-2.355682 – -0.407517	0.006071	-2.11789	-3.609914 – -0.625875	0.006033	-2.11789	-3.609914 – -0.625875	0.006033	-0.459457
Eosinophils	-0.809107	-3.031558 – 1.413343	0.470349	0.125849	-2.453163 – 2.704861	0.922778	-0.158151	-0.834921 – 0.518620	0.642736	0.134677	-1.201834 – 1.471188	0.841361	0.530941	-0.536989 – 1.598871	0.324962	-1.27889	-4.106509 – 1.548734	0.37027	0.405268	-1.271532 – 2.082069	0.631407	-0.929011	-3.822075 – 1.964053	0.524117	-0.520754	-2.375632 – 1.334125	0.577448	0.425414	-0.644878 – 1.495705	0.430759	1.3983	-0.887174 – 3.683781	0.22658	1.23393	-0.414127 – 2.881982	0.139926	0.158571	-1.685217 – 2.002358	0.864356	-0.387016	-2.156257 – 1.382225	0.664095	-2.98987	-5.699852 – -0.279893	0.031065	-2.98987	-5.699852 – -0.279893	0.031065	-1.43029
Basophils	5.33771	-0.642589 – 11.318001	0.079417	-4.67489	-11.614639 – 2.264861	0.18353	-0.684818	-2.505912 – 1.136275	0.455915	1.60082	-1.995544 – 5.197175	0.377854	1.24206	-1.631581 – 4.115711	0.391753	3.54887	-4.059856 – 11.157592	0.355585	1.99167	-2.520364 – 6.503694	0.38182	-1.04035	-8.825168 – 6.744473	0.790691	3.53782	-1.453392 – 8.529033	0.161968	1.68308	-1.196924 – 4.563077	0.247871	-0.93457	-7.084464 – 5.215323	0.762811	1.39876	-3.035917 – 5.833441	0.531491	2.71191	-2.249453 – 7.673282	0.279505	-1.84091	-6.601684 – 2.919863	0.443325	-8.27957	-15.571740 – -0.987410	0.026627	-8.27957	-15.571740 – -0.987410	0.026627	1.33062
Platelets	-0.001222	-0.002599 – 0.000155	0.081096	-0.000209	-0.001806 – 0.001389	0.795251	-0.000296	-0.000715 – 0.000123	0.163906	0.000182	-0.000646 – 0.001010	0.662384	-0.000351	-0.001013 – 0.000310	0.293301	-0.000697	-0.002449 – 0.001054	0.430092	-0.000534	-0.001573 – 0.000505	0.308954	-0.000554	-0.002347 – 0.001238	0.539406	0.000339	-0.000810 – 0.001488	0.557857	-0.000565	-0.001228 – 0.000098	0.093842	-0.001294	-0.002710 – 0.000122	0.072654	5e-05	-0.000971 – 0.001071	0.922186	-0.000314	-0.001457 – 0.000828	0.584787	-0.000291	-0.001387 – 0.000805	0.597965	0.000754	-0.000925 – 0.002433	0.373748	0.000754	-0.000925 – 0.002433	0.373748	-0.000386
Hemoglobin	-0.043395	-0.366585 – 0.279796	0.789724	0.085815	-0.289226 – 0.460857	0.649665	-0.024834	-0.123250 – 0.073583	0.616491	0.088422	-0.105934 – 0.282779	0.367474	-0.062405	-0.217705 – 0.092894	0.425737	0.054493	-0.356702 – 0.465688	0.792396	0.235041	-0.008801 – 0.478882	0.058625	-0.099025	-0.519737 – 0.321687	0.640336	-0.102606	-0.372344 – 0.167132	0.450751	0.150378	-0.005265 – 0.306020	0.058049	0.260785	-0.071571 – 0.593141	0.12216	0.197587	-0.042074 – 0.437249	0.10464	0.084033	-0.184092 – 0.352158	0.534096	-0.050483	-0.307767 – 0.206802	0.696844	-0.281915	-0.676002 – 0.112172	0.158176	-0.281915	-0.676002 – 0.112172	0.158176	-0.317748
Creatinine	0.003996	-0.006348 – 0.014340	0.443776	-0.004472	-0.016476 – 0.007532	0.460108	-0.001337	-0.004487 – 0.001813	0.400353	0.001556	-0.004664 – 0.007777	0.61945	0.005513	0.000543 – 0.010484	0.030205	0.00171	-0.011451 – 0.014870	0.796417	-0.012544	-0.020349 – -0.004740	0.002019	0.000803	-0.012663 – 0.014268	0.905739	-0.001557	-0.010190 – 0.007077	0.720323	-0.003824	-0.008805 – 0.001158	0.130373	-0.001974	-0.012611 – 0.008664	0.712566	-0.002089	-0.009759 – 0.005582	0.588969	0.006319	-0.002263 – 0.014901	0.146508	0.001379	-0.006856 – 0.009614	0.739511	-0.009563	-0.022176 – 0.003050	0.135067	-0.009563	-0.022176 – 0.003050	0.135067	0.006724
Urea	-0.032844	-0.215930 – 0.150243	0.721684	0.099484	-0.112976 – 0.311944	0.353717	-0.01075	-0.066502 – 0.045003	0.701841	0.008064	-0.102038 – 0.118167	0.884325	0.020171	-0.067806 – 0.108147	0.64901	0.060111	-0.172830 – 0.293052	0.608534	0.199544	0.061409 – 0.337680	0.005239	0.080778	-0.157554 – 0.319110	0.501429	0.095904	-0.056902 – 0.248710	0.214934	-0.01936	-0.107531 – 0.068811	0.662908	-0.149021	-0.337300 – 0.039257	0.118992	0.049648	-0.086120 – 0.185415	0.468382	0.079961	-0.071931 – 0.231853	0.297493	-0.101509	-0.247259 – 0.044242	0.16931	-0.044369	-0.267618 – 0.178880	0.69314	-0.044369	-0.267618 – 0.178880	0.69314	0.078553
Sex [male]	-0.27375	-0.650570 – 0.103069	0.151901	-0.103415	-0.540690 – 0.333860	0.638743	-0.074124	-0.188871 – 0.040624	0.201965	0.251473	0.024866 – 0.478080	0.030125	0.201682	0.020613 – 0.382751	0.02954	0.333962	-0.145465 – 0.813389	0.16923	-0.018658	-0.302962 – 0.265646	0.896279	0.723547	0.233024 – 1.214070	0.004404	-0.160155	-0.474652 – 0.154343	0.313433	-0.021343	-0.202812 – 0.160127	0.815299	-0.372158	-0.759663 – 0.015348	0.059529	0.189745	-0.089685 – 0.469175	0.180083	0.062832	-0.249785 – 0.375448	0.689857	-0.198945	-0.498922 – 0.101032	0.190331	-0.427313	-0.886793 – 0.032168	0.067849	-0.427313	-0.886793 – 0.032168	0.067849	0.185792
Smoking [never]	-0.139165	-0.460711 – 0.182380	0.391127	0.011477	-0.361656 – 0.384610	0.951277	-1.9e-05	-0.097935 – 0.097897	0.999692	0.010993	-0.182374 – 0.204361	0.910084	0.104373	-0.050136 – 0.258882	0.182328	-0.186971	-0.596073 – 0.222131	0.3653	-0.128129	-0.370730 – 0.114471	0.295933	-0.112879	-0.531449 – 0.305692	0.592517	-0.157259	-0.425624 – 0.111107	0.246602	-0.007786	-0.162636 – 0.147065	0.920439	0.091897	-0.238767 – 0.422562	0.581284	0.012535	-0.225906 – 0.250977	0.916826	-0.062398	-0.329158 – 0.204362	0.642414	0.190933	-0.065042 – 0.446908	0.141399	0.259377	-0.132705 – 0.651458	0.191432	0.259377	-0.132705 – 0.651458	0.191432	0.244702
Hypertension [yes]	0.135389	-0.388844 – 0.659622	0.608245	-0.355693	-0.964032 – 0.252646	0.247636	0.125652	-0.033986 – 0.285289	0.121016	-0.121703	-0.436960 – 0.193554	0.444076	-0.20338	-0.455284 – 0.048524	0.111891	-0.024455	-0.691436 – 0.642526	0.941936	-0.004014	-0.399539 – 0.391510	0.983914	-0.390285	-1.072703 – 0.292133	0.258027	-0.006437	-0.443967 – 0.431093	0.976684	-0.112444	-0.364905 – 0.140017	0.377564	0.143244	-0.395856 – 0.682344	0.597962	-0.198244	-0.586989 – 0.190500	0.312753	-0.476254	-0.911168 – -0.041341	0.032301	-0.268495	-0.685825 – 0.148835	0.203773	0.016128	-0.623104 – 0.655359	0.960027	0.016128	-0.623104 – 0.655359	0.960027	-0.184008
Type 2 diabetes [yes]	-0.240509	-0.844432 – 0.363414	0.429871	0.215823	-0.484991 – 0.916638	0.54121	0.162156	-0.021748 – 0.346060	0.083045	-0.289594	-0.652774 – 0.073586	0.116317	-0.3146	-0.604796 – -0.024403	0.034015	-0.578496	-1.346866 – 0.189875	0.137767	-0.156126	-0.611776 – 0.299523	0.496767	-0.443705	-1.229859 – 0.342449	0.264279	-0.314525	-0.818565 – 0.189515	0.217558	-0.158393	-0.449231 – 0.132446	0.281253	-0.084706	-0.705756 – 0.536345	0.786485	-0.444607	-0.892446 – 0.003231	0.051632	-0.112249	-0.613275 – 0.388778	0.656497	-0.125273	-0.606042 – 0.355496	0.605052	0.525478	-0.210925 – 1.261881	0.159204	0.525478	-0.210925 – 1.261881	0.159204	-0.777278
Coronary artery disease [yes]	0.011527	-0.586568 – 0.609622	0.969459	-0.442939	-1.136990 – 0.251112	0.20739	0.068216	-0.113913 – 0.250346	0.457706	0.062075	-0.297601 – 0.421750	0.731817	0.003316	-0.284080 – 0.290713	0.981711	0.193497	-0.567459 – 0.954452	0.613774	-0.206405	-0.657657 – 0.244848	0.364907	-0.193556	-0.972123 – 0.585011	0.621696	-0.185311	-0.684487 – 0.313865	0.461682	0.052111	-0.235921 – 0.340143	0.71941	0.524548	-0.090509 – 1.139605	0.093426	-0.037448	-0.480964 – 0.406069	0.866806	-0.083332	-0.579524 – 0.412859	0.738756	-0.45721	-0.933340 – 0.018919	0.059562	-0.593143	-1.322440 – 0.136153	0.109324	-0.593143	-1.322440 – 0.136153	0.109324	-0.371043
Myocardial infarction [yes]	-0.360303	-1.256193 – 0.535587	0.425355	0.210422	-0.829201 – 1.250046	0.68779	-0.147187	-0.420000 – 0.125626	0.285738	0.016378	-0.522382 – 0.555138	0.951847	0.325919	-0.104574 – 0.756411	0.135619	-0.387276	-1.527117 – 0.752564	0.500382	-0.109156	-0.785090 – 0.566778	0.748444	0.086634	-1.079587 – 1.252855	0.882689	-0.350744	-1.098463 – 0.396975	0.35286	-0.150987	-0.582431 – 0.280457	0.487657	-0.516081	-1.437379 – 0.405216	0.267846	0.134715	-0.529631 – 0.799061	0.687241	0.156198	-0.587050 – 0.899446	0.676509	0.757693	0.044496 – 1.470891	0.037642	1.0023	-0.090121 – 2.094715	0.071539	1.0023	-0.090121 – 2.094715	0.071539	0.640258
Statins [yes]	0.054558	-0.372694 – 0.481810	0.799792	0.385262	-0.110536 – 0.881061	0.125759	-0.021709	-0.151814 – 0.108396	0.740385	0.097422	-0.159514 – 0.354358	0.452199	0.052727	-0.152575 – 0.258030	0.610234	-0.142791	-0.686384 – 0.400801	0.602133	-0.276683	-0.599038 – 0.045671	0.091381	-0.003752	-0.559925 – 0.552422	0.989309	-0.002841	-0.359429 – 0.353748	0.987373	-0.088014	-0.293770 – 0.117743	0.396645	-0.154949	-0.594318 – 0.284420	0.48431	-0.046019	-0.362847 – 0.270809	0.772994	0.103947	-0.250510 – 0.458403	0.560646	-0.16886	-0.508985 – 0.171265	0.325643	-0.230318	-0.751294 – 0.290658	0.381094	-0.230318	-0.751294 – 0.290658	0.381094	0.042885
Acetylsalicylic acid [yes]	-0.04546	-0.804368 – 0.713449	0.905282	0.075665	-0.805000 – 0.956330	0.864489	-0.161302	-0.392402 – 0.069797	0.168391	0.005137	-0.451246 – 0.461521	0.982159	0.122759	-0.241911 – 0.487429	0.50433	-0.430369	-1.395928 – 0.535189	0.377216	-0.119692	-0.692275 – 0.452891	0.67813	0.133405	-0.854501 – 1.121310	0.788551	-0.31025	-0.943642 – 0.323143	0.332114	-0.15781	-0.523287 – 0.207666	0.392225	0.110582	-0.669849 – 0.891013	0.7784	0.377449	-0.185319 – 0.940216	0.185426	-0.431941	-1.061546 – 0.197664	0.175686	0.076625	-0.527525 – 0.680774	0.801119	0.28919	-0.636196 – 1.214577	0.535271	0.28919	-0.636196 – 1.214577	0.535271	-0.157774
Clopidogrel [yes]	-0.247412	-0.816681 – 0.321858	0.389157	-0.175227	-0.835828 – 0.485374	0.598588	-0.034763	-0.208115 – 0.138588	0.690514	-0.013956	-0.356296 – 0.328385	0.935456	-0.171601	-0.445146 – 0.101944	0.215148	-0.009054	-0.733335 – 0.715227	0.980187	-0.098432	-0.527935 – 0.331072	0.649153	-0.03351	-0.774553 – 0.707534	0.928423	0.033274	-0.441844 – 0.508391	0.88936	0.003031	-0.271118 – 0.277181	0.982475	-0.305494	-0.890907 – 0.279920	0.301693	-0.114721	-0.536862 – 0.307420	0.589668	-0.029588	-0.501864 – 0.442689	0.90096	-0.04814	-0.501322 – 0.405042	0.832892	-0.453677	-1.147824 – 0.240470	0.196768	-0.453677	-1.147824 – 0.240470	0.196768	-1.30272
Beta-adrenergic blockers [yes]	0.093659	-0.277503 – 0.464822	0.616478	0.295103	-0.135607 – 0.725814	0.176244	0.069358	-0.043666 – 0.182383	0.225205	-0.084518	-0.307723 – 0.138687	0.452809	-0.082464	-0.260815 – 0.095886	0.359753	-0.000502	-0.472732 – 0.471728	0.998315	0.190451	-0.089585 – 0.470487	0.179418	0.130765	-0.352394 – 0.613924	0.591191	-0.114872	-0.424648 – 0.194904	0.462176	0.07262	-0.106125 – 0.251365	0.420669	-0.087239	-0.468927 – 0.294450	0.65003	-0.05705	-0.332285 – 0.218185	0.680689	-0.064448	-0.372372 – 0.243475	0.67775	0.198527	-0.096947 – 0.494001	0.184656	0.193266	-0.259317 – 0.645849	0.397444	0.193266	-0.259317 – 0.645849	0.397444	0.235487
angiotensin-converting enzyme inhibitors [yes]	-0.041214	-0.425168 – 0.342741	0.831168	-0.261702	-0.707256 – 0.183853	0.245506	-0.065689	-0.182609 – 0.051231	0.26644	-0.024843	-0.255741 – 0.206055	0.83078	0.153508	-0.030990 – 0.338005	0.101542	-0.037177	-0.525682 – 0.451328	0.87984	0.065022	-0.224665 – 0.354709	0.655897	0.173935	-0.325876 – 0.673746	0.490084	0.213805	-0.106647 – 0.534257	0.187705	0.04568	-0.139226 – 0.230585	0.623883	-0.084018	-0.478861 – 0.310825	0.672696	-0.056836	-0.341557 – 0.227885	0.691854	-0.001359	-0.319895 – 0.317177	0.993239	0.280824	-0.024833 – 0.586481	0.071162	-0.014874	-0.483055 – 0.453307	0.949678	-0.014874	-0.483055 – 0.453307	0.949678	0.338898
Ca2+ channel blockers [yes]	-0.248375	-0.691904 – 0.195153	0.267989	-0.23304	-0.747726 – 0.281646	0.369746	-0.014961	-0.150022 – 0.120100	0.825855	-0.015218	-0.281942 – 0.251505	0.90976	0.05098	-0.162144 – 0.264104	0.634917	-0.028249	-0.592550 – 0.536051	0.920785	-0.098962	-0.433596 – 0.235673	0.557353	0.266731	-0.310629 – 0.844092	0.360153	-0.032226	-0.402399 – 0.337947	0.862712	0.117039	-0.096556 – 0.330634	0.278336	-0.014249	-0.470355 – 0.441857	0.950514	0.112298	-0.216600 – 0.441195	0.498281	0.230611	-0.137348 – 0.598571	0.215578	-0.135757	-0.488839 – 0.217325	0.445903	-0.019191	-0.560014 – 0.521632	0.943802	-0.019191	-0.560014 – 0.521632	0.943802	0.043526
Fibrates [yes]	0.037691	-0.730091 – 0.805473	0.922315	0.00545	-0.885512 – 0.896412	0.990305	0.005536	-0.228266 – 0.239338	0.962483	0.006366	-0.455354 – 0.468086	0.978148	0.273991	-0.094943 – 0.642925	0.143114	0.392513	-0.584336 – 1.369362	0.425765	0.199151	-0.380128 – 0.778429	0.495333	0.563227	-0.436230 – 1.562684	0.265007	0.150952	-0.489847 – 0.791751	0.640062	0.090777	-0.278973 – 0.460527	0.626038	0.218661	-0.570896 – 1.008217	0.582609	0.260491	-0.308857 – 0.829839	0.364782	0.006326	-0.630641 – 0.643293	0.984259	-0.110173	-0.721387 – 0.501041	0.720402	-0.036502	-0.972710 – 0.899705	0.938263	-0.036502	-0.972710 – 0.899705	0.938263	1.78683
Micronized diosmin [yes]	0.229547	-0.440981 – 0.900075	0.497152	-0.19474	-0.972845 – 0.583365	0.619362	0.015797	-0.188390 – 0.219983	0.877866	-0.154222	-0.557456 – 0.249013	0.448298	0.023459	-0.298742 – 0.345661	0.885004	-0.277023	-1.130135 – 0.576090	0.519485	-0.262422	-0.768324 – 0.243480	0.304573	-0.118494	-0.991351 – 0.754363	0.787456	-0.302426	-0.862055 – 0.257203	0.284953	-0.07857	-0.401484 – 0.244344	0.62912	0.366995	-0.322549 – 1.056539	0.292246	0.055413	-0.441816 – 0.552643	0.824818	-0.336622	-0.892905 – 0.219661	0.231651	-0.302919	-0.836711 – 0.230873	0.261699	-0.293684	-1.111303 – 0.523935	0.476283	-0.293684	-1.111303 – 0.523935	0.476283	-0.500611
Preparation with hesperidin, Ruscus aculeatus, and vitamin C [yes]	0.231764	-0.407364 – 0.870892	0.472095	0.053818	-0.687849 – 0.795486	0.885388	0.017271	-0.177354 – 0.211895	0.860084	0.001017	-0.383334 – 0.385368	0.995806	-0.003932	-0.311046 – 0.303181	0.979707	-0.017248	-0.830410 – 0.795914	0.96639	-0.234943	-0.717154 – 0.247268	0.334673	0.203651	-0.628331 – 1.035633	0.627063	-0.208752	-0.742175 – 0.324670	0.43787	-0.161588	-0.469380 – 0.146205	0.298809	0.280209	-0.377044 – 0.937462	0.398209	0.10701	-0.366934 – 0.580955	0.653992	-0.440234	-0.970467 – 0.089999	0.102256	-0.378587	-0.887382 – 0.130208	0.142357	-0.288685	-1.068016 – 0.490646	0.462652	-0.288685	-1.068016 – 0.490646	0.462652	-0.070365
R2 / R2 adjusted	0.327 / 0.056			0.261 / -0.037			0.409 / 0.171			0.434 / 0.206			0.492 / 0.287			0.322 / 0.049			0.362 / 0.104			0.336 / 0.069			0.349 / 0.087			0.325 / 0.054			0.254 / -0.047			0.323 / 0.050			0.318 / 0.044			0.321 / 0.047			0.537 / 0.351			0.537 / 0.351			0.324 / 0.051
[truncated: 35 more columns]
